# Supplementary material for: Adaptive Thermogenesis in a Mouse Model Lacking Selenoprotein Biosynthesis in Brown Adipocytes
Source: Int J Mol Sci. 2021 Jan 9;22(2):611. doi: 10.3390/ijms22020611 (PMC7827413; doi:10.3390/ijms22020611)
Supplement: Supplementary file 1 [file ijms-22-00611-s001.zip]

Archive with 4 entries (4 files):
- ijms-1012054-SI.pdf
- SupplementaryTable A-RoomTemperature.xls
- SupplementaryTable B-Cold.xls
- SupplementaryTable C.xlsx
