# Supplementary material for: Adaptive Thermogenesis in a Mouse Model Lacking Selenoprotein Biosynthesis in Brown Adipocytes
Source: Int J Mol Sci. 2021 Jan 9;22(2):611. doi: 10.3390/ijms22020611 (PMC7827413; doi:10.3390/ijms22020611)
Supplement: Supplementary file 1 [file ijms-22-00611-s001.zip › SupplementaryTable A-RoomTemperature.xls]

## Sheet: A1. Genes
Supplementary Table A1. Differentially expressed genes in BAT of Trspf/f-Ucp1-Cre+/-mice at room temperature obtained by microarray analysis.
Expr Fold Change	Expr p-value	ID	Symbol	Entrez Gene Name	Location	Type(s)
-4.24	0.0172	TC0X00003042.mm.2	Tmsb4x (includes others)	thymosin, beta 4, X chromosome	Cytoplasm	other
-3.63	0.0183	TC0900002164.mm.2	TRAPPC4	trafficking protein particle complex 4	Cytoplasm	other
-3.12	0.0196	TC0500003001.mm.2	HSCB	HscB mitochondrial iron-sulfur cluster cochaperone	Cytoplasm	other
-2.98	0.003	TC1100002406.mm.2	CCDC85A	coiled-coil domain containing 85A	Other	other
-2.87	0.0297	TC0300000210.mm.2	SKIL	SKI like proto-oncogene	Nucleus	transcription regulator
-2.8	0.0299	TC0900002113.mm.2	SORL1	sortilin related receptor 1	Cytoplasm	transporter
-2.66	0.0094	TC0X00002556.mm.2	Gk	glycerol kinase	Cytoplasm	kinase
-2.46	0.0228	TC0300001999.mm.2	NBEA	neurobeachin	Cytoplasm	other
-2.43	0.0234	TC0200004691.mm.2	TMX4	thioredoxin related transmembrane protein 4	Cytoplasm	enzyme
-2.42	0.0481	TC0100002801.mm.2	PER2	period circadian regulator 2	Nucleus	transcription regulator
-2.41	0.0425	TC0300002531.mm.2	GPR89A/GPR89B	G protein-coupled receptor 89B	Cytoplasm	ion channel
-2.37	0.0332	TC0500000013.mm.2	1700109H08Rik	RIKEN cDNA 1700109H08 gene	Other	other
-2.25	0.0396	TC1100000617.mm.2	P4HA2	prolyl 4-hydroxylase subunit alpha 2	Cytoplasm	transporter
-2.23	0.0287	TC1500000553.mm.2	Ly6a (includes others)	lymphocyte antigen 6 complex, locus A	Plasma Membrane	other
-2.2	0.0192	TC0100002385.mm.2	FAM126B	family with sequence similarity 126 member B	Other	other
-2.18	0.0024	TC0700001594.mm.2	Olfr483 (includes others)	olfactory receptor 494	Plasma Membrane	G-protein coupled receptor
-2.17	0.0029	TC1400001634.mm.2	CCDC66	coiled-coil domain containing 66	Other	other
-2.17	0.0325	TC0400001327.mm.2	SVBP	small vasohibin binding protein	Other	other
-2.16	0.0269	TC1800000950.mm.2	EPC1	enhancer of polycomb homolog 1	Nucleus	transcription regulator
-2.14	0.0424	TC0X00000695.mm.2	SSR4	signal sequence receptor subunit 4	Cytoplasm	other
-2.12	0.0199	TC1400002151.mm.2	ZDHHC20	zinc finger DHHC-type containing 20	Plasma Membrane	enzyme
-2.1	0.0339	TC1000002086.mm.2	C6orf203	chromosome 6 open reading frame 203	Cytoplasm	other
-2.09	0.0018	TC0100000640.mm.2	TTLL4	tubulin tyrosine ligase like 4	Cytoplasm	enzyme
-2.08	0.0236	TC1000002218.mm.2	ANAPC16	anaphase promoting complex subunit 16	Nucleus	other
-2.06	0.0228	TC0600002227.mm.2	GIMAP6	GTPase, IMAP family member 6	Cytoplasm	other
-2.05	0.0265	TC0X00001729.mm.2	Btbd35f1 (includes others)	BTB domain containing 35, family member 7	Nucleus	other
-2.05	0.0095	TC0X00002182.mm.2	Olfr1324	olfactory receptor 1324	Plasma Membrane	G-protein coupled receptor
-2.04	0.0156	TC0200000990.mm.2	4932414N04Rik	RIKEN cDNA 4932414N04 gene	Other	other
-2.03	0.0229	TC0100003402.mm.2	FMO2	flavin containing monooxygenase 2	Cytoplasm	enzyme
-2.01	0.0173	TC1300002777.mm.2	AI987944 (includes others)	expressed sequence AI987944	Other	other
-2.01	0.0241	TC0700000147.mm.2	ZNF274	zinc finger protein 274	Nucleus	transcription regulator
-2	0.0283	TC1900000964.mm.2	DRAP1	DR1 associated protein 1	Nucleus	transcription regulator
2	0.0236	TC0100003104.mm.2	ADORA1	adenosine A1 receptor	Plasma Membrane	G-protein coupled receptor
2	0.0172	TC1100004121.mm.2	UBE2O	ubiquitin conjugating enzyme E2 O	Nucleus	enzyme
2.01	0.0175	TC1700002780.mm.2	HLA-DMB	major histocompatibility complex, class II, DM beta	Plasma Membrane	transmembrane receptor
2.03	0.0408	TC0500003271.mm.2	SCARB1	scavenger receptor class B member 1	Plasma Membrane	transporter
2.04	0.0011	TC1900000409.mm.2	SMARCA2	SWI/SNF related, matrix associated, actin dependent regulator of chromatin, subfamily a, member 2	Nucleus	transcription regulator
2.06	0.0399	TC0100003129.mm.2	NAV1	neuron navigator 1	Other	enzyme
2.08	0.0066	TC0600003433.mm.2	ITPR2	inositol 1,4,5-trisphosphate receptor type 2	Cytoplasm	ion channel
2.09	0.03	TC0100003301.mm.2	MR1	major histocompatibility complex, class I-related	Plasma Membrane	transmembrane receptor
2.09	0.0239	TC1000001266.mm.2	PPP1R12A	protein phosphatase 1 regulatory subunit 12A	Cytoplasm	phosphatase
2.09	0.0249	TC1500001698.mm.2	SLC45A4	solute carrier family 45 member 4	Other	transporter
2.1	0.041	TC1900000055.mm.2	CD248	CD248 molecule	Plasma Membrane	other
2.1	0.0064	TC1000000402.mm.2	Cd24a	CD24a antigen	Plasma Membrane	other
2.13	0.0147	TC1400001906.mm.2	DDHD1	DDHD domain containing 1	Extracellular Space	enzyme
2.14	0.0165	TC0900000643.mm.2	NPAT	nuclear protein, coactivator of histone transcription	Nucleus	transcription regulator
2.16	0.0291	TC0500001390.mm.2	GPN3	GPN-loop GTPase 3	Cytoplasm	other
2.16	0.004	TC0X00000974.mm.2	NONO	non-POU domain containing octamer binding	Nucleus	other
2.18	0.0361	TC0100001526.mm.2	CREG1	cellular repressor of E1A stimulated genes 1	Nucleus	transcription regulator
2.19	0.0078	TC1500000453.mm.2	MYC	MYC proto-oncogene, bHLH transcription factor	Nucleus	transcription regulator
2.2	0.0441	TC1500001120.mm.2	HOXC8	homeobox C8	Nucleus	transcription regulator
2.2	0.014	TC0900002173.mm.2	PHLDB1	pleckstrin homology like domain family B member 1	Cytoplasm	other
2.22	0.0237	TC1100004283.mm.2	SYNGR2	synaptogyrin 2	Cytoplasm	other
2.25	0.0215	TC0700001736.mm.2	EEF2K	eukaryotic elongation factor 2 kinase	Cytoplasm	kinase
2.28	0.0387	TC0300000967.mm.2	FMO5	flavin containing monooxygenase 5	Cytoplasm	enzyme
2.32	0.0331	TC1700000650.mm.2	EHMT2	euchromatic histone lysine methyltransferase 2	Nucleus	transcription regulator
2.36	0.0015	TC1000002611.mm.2	PRDM4	PR/SET domain 4	Nucleus	transcription regulator
2.39	0.0439	TC0400002141.mm.2	IMPAD1	inositol monophosphatase domain containing 1	Cytoplasm	enzyme
2.41	0.0105	TC0600002137.mm.2	KIAA1147	KIAA1147	Other	other
2.42	0.0211	TC1200001280.mm.2	MTA1	metastasis associated 1	Nucleus	transcription regulator
2.46	0.0381	TC1500000666.mm.2	MICALL1	MICAL like 1	Cytoplasm	other
2.49	0.0409	TC0200003672.mm.2	TTC21B	tetratricopeptide repeat domain 21B	Extracellular Space	other
2.52	0.0021	TC1200000978.mm.2	TTC8	tetratricopeptide repeat domain 8	Cytoplasm	other
2.53	0.0092	TC0700001666.mm.2	FAR1	fatty acyl-CoA reductase 1	Cytoplasm	enzyme
2.58	0.0394	TC0600000698.mm.2	LANCL2	LanC like 2	Plasma Membrane	other
2.61	0.0045	TC0100000135.mm.2	GSTA3	glutathione S-transferase alpha 3	Cytoplasm	enzyme
2.72	0.0061	TC1100003941.mm.2	KPNA2	karyopherin subunit alpha 2	Nucleus	transporter
2.79	0.003	TC0800002550.mm.2	ELMOD2	ELMO domain containing 2	Other	other
3.07	0.0334	TC0700002786.mm.2	FXYD5	FXYD domain containing ion transport regulator 5	Plasma Membrane	ion channel
3.17	0.0453	TC1400001054.mm.2	LCP1	lymphocyte cytosolic protein 1	Cytoplasm	other
3.26	0.0005	TC0400003586.mm.2	S100PBP	S100P binding protein	Nucleus	other
3.3	0.0119	TC1900000186.mm.2	FADS3	fatty acid desaturase 3	Plasma Membrane	enzyme
3.33	0.0296	TC0800001262.mm.2	VPS4A	vacuolar protein sorting 4 homolog A	Cytoplasm	enzyme
3.78	0.0271	TC0200002386.mm.2	PHF20	PHD finger protein 20	Nucleus	transcription regulator
4.02	0.0008	TC0800001259.mm.2	SNTB2	syntrophin beta 2	Plasma Membrane	other
4.59	0.0361	TC0400003888.mm.2	PLEKHM2	pleckstrin homology and RUN domain containing M2	Extracellular Space	other

## Sheet: A2. Networks
Supplementary Table A2. Differential networks in BAT of Trspf/f-Ucp1-Cre+/-mice at room temperature obtained by microarray analysis.
ID	Analysis	Molecules in Network	Score	Focus Molecules	Top Diseases and Functions
1	Trsp-Ucp1-Cre_vs_Trspf_(rt)_tacx - 2018-07-16 01:33 PM	ARRB1,SCARB1	2	1	Infectious Diseases, Cellular Function and Maintenance, Carbohydrate Metabolism
2	Trsp-Ucp1-Cre_vs_Trspf_(rt)_tacx - 2018-07-16 01:33 PM	Cd24a,THRAP3	2	1	Cell-To-Cell Signaling and Interaction, Nervous System Development and Function, Hematological System Development and Function
3	Trsp-Ucp1-Cre_vs_Trspf_(rt)_tacx - 2018-07-16 01:33 PM	ARNTL,PER2	2	1	Behavior, Organ Morphology, Organismal Injury and Abnormalities
4	Trsp-Ucp1-Cre_vs_Trspf_(rt)_tacx - 2018-07-16 01:33 PM	INSR,LCP1	2	1	Cardiovascular Disease, Hematological Disease, Metabolic Disease
5	Trsp-Ucp1-Cre_vs_Trspf_(rt)_tacx - 2018-07-16 01:33 PM	LDLR,MYC	2	1	Cellular Assembly and Organization, Gene Expression, Lipid Metabolism
6	Trsp-Ucp1-Cre_vs_Trspf_(rt)_tacx - 2018-07-16 01:33 PM	AQP7,Gk,LEPR,PNPLA2	1	1	Carbohydrate Metabolism, Molecular Transport, Small Molecule Biochemistry

## Sheet: A3. Pathways
Supplementary Table A3. Differential pathways in BAT of Trspf/f-Ucp1-Cre+/-mice at room temperature obtained by microarray analysis.
Ingenuity Canonical Pathways	-log(p-value)	Ratio	Molecules
Nicotine Degradation II	1.85	0.0952	FMO2,FMO5
Antigen Presentation Pathway	1.78	0.087	HLA-DMB,MR1
Glycerol Degradation I	1.59	0.333	Gk
LPS/IL-1 Mediated Inhibition of RXR Function	1.58	0.0308	GSTA3,FMO2,SCARB1,FMO5
Myo-inositol Biosynthesis	1.47	0.25	IMPAD1
Calcium-induced T Lymphocyte Apoptosis	1.31	0.0488	ITPR2,HLA-DMB
D-myo-inositol (1,4,5)-trisphosphate Degradation	1.08	0.1	IMPAD1
RAN Signaling	1.04	0.0909	KPNA2
Cellular Effects of Sildenafil (Viagra)	1.02	0.0333	PPP1R12A,ITPR2
p38 MAPK Signaling	1.01	0.0328	MYC,EEF2K
Polyamine Regulation in Colon Cancer	0.97	0.0769	MYC
Synaptic Long Term Potentiation	0.963	0.0308	PPP1R12A,ITPR2
Cdc42 Signaling	0.963	0.0308	PPP1R12A,HLA-DMB
Superpathway of D-myo-inositol (1,4,5)-trisphosphate Metabolism	0.94	0.0714	IMPAD1
DNA Methylation and Transcriptional Repression Signaling	0.912	0.0667	MTA1
nNOS Signaling in Skeletal Muscle Cells	0.912	0.0667	SNTB2
Estrogen-mediated S-phase Entry	0.912	0.0667	MYC
Circadian Rhythm Signaling	0.885	0.0625	PER2
B Cell Development	0.861	0.0588	HLA-DMB
Glutathione-mediated Detoxification	0.861	0.0588	GSTA3
CCR3 Signaling in Eosinophils	0.852	0.0263	PPP1R12A,ITPR2
iCOS-iCOSL Signaling in T Helper Cells	0.843	0.026	ITPR2,HLA-DMB
Autoimmune Thyroid Disease Signaling	0.838	0.0556	HLA-DMB
Transcriptional Regulatory Network in Embryonic Stem Cells	0.838	0.0556	SKIL
Allograft Rejection Signaling	0.816	0.0526	HLA-DMB
Graft-versus-Host Disease Signaling	0.816	0.0526	HLA-DMB
Dopamine-DARPP32 Feedback in cAMP Signaling	0.808	0.0247	PPP1R12A,ITPR2
Xenobiotic Metabolism Signaling	0.775	0.0184	GSTA3,FMO2,FMO5
CD28 Signaling in T Helper Cells	0.752	0.0227	ITPR2,HLA-DMB
Aryl Hydrocarbon Receptor Signaling	0.737	0.0222	MYC,GSTA3
Glioblastoma Multiforme Signaling	0.708	0.0213	MYC,ITPR2
Aldosterone Signaling in Epithelial Cells	0.681	0.0204	HSCB,ITPR2
Mechanisms of Viral Exit from Host Cells	0.678	0.037	VPS4A
OX40 Signaling Pathway	0.651	0.0345	HLA-DMB
Endothelin-1 Signaling	0.636	0.019	MYC,ITPR2
Thyroid Cancer Signaling	0.602	0.0303	MYC
GPCR-Mediated Integration of Enteroendocrine Signaling Exemplified by an L Cell	0.602	0.0303	ITPR2
Role of NFAT in Regulation of the Immune Response	0.574	0.0172	ITPR2,HLA-DMB
ILK Signaling	0.569	0.0171	MYC,PPP1R12A
Thrombin Signaling	0.564	0.0169	PPP1R12A,ITPR2
Breast Cancer Regulation by Stathmin1	0.554	0.0167	PPP1R12A,ITPR2
Nur77 Signaling in T Lymphocytes	0.549	0.0263	HLA-DMB
ERK/MAPK Signaling	0.549	0.0165	MYC,PPP1R12A
NRF2-mediated Oxidative Stress Response	0.52	0.0157	GSTA3,SCARB1
Actin Nucleation by ARP-WASP Complex	0.513	0.0238	PPP1R12A
Dopamine Receptor Signaling	0.513	0.0238	PPP1R12A
Opioid Signaling Pathway	0.507	0.0154	MYC,ITPR2
ERK5 Signaling	0.496	0.0227	MYC
Chemokine Signaling	0.496	0.0227	PPP1R12A
Role of BRCA1 in DNA Damage Response	0.488	0.0222	SMARCA2
ErbB2-ErbB3 Signaling	0.488	0.0222	MYC
EGF Signaling	0.488	0.0222	ITPR2
Phospholipase C Signaling	0.485	0.0148	PPP1R12A,ITPR2
Thrombopoietin Signaling	0.48	0.0217	MYC
Endometrial Cancer Signaling	0.48	0.0217	MYC
Altered T Cell and B Cell Signaling in Rheumatoid Arthritis	0.48	0.0217	HLA-DMB
T Helper Cell Differentiation	0.473	0.0213	HLA-DMB
GDNF Family Ligand-Receptor Interactions	0.473	0.0213	ITPR2
Cell Cycle: G1/S Checkpoint Regulation	0.473	0.0213	MYC
Myc Mediated Apoptosis Signaling	0.458	0.0204	MYC
Bladder Cancer Signaling	0.451	0.02	MYC
Hypoxia Signaling in the Cardiovascular System	0.444	0.0196	UBE2O
GPCR-Mediated Nutrient Sensing in Enteroendocrine Cells	0.438	0.0192	ITPR2
AMPK Signaling	0.433	0.0135	SMARCA2,EEF2K
Regulation of Actin-based Motility by Rho	0.431	0.0189	PPP1R12A
IL-7 Signaling Pathway	0.431	0.0189	MYC
Neuropathic Pain Signaling In Dorsal Horn Neurons	0.418	0.0182	ITPR2
Non-Small Cell Lung Cancer Signaling	0.418	0.0182	ITPR2
Neuregulin Signaling	0.412	0.0179	MYC
Small Cell Lung Cancer Signaling	0.406	0.0175	MYC
Amyotrophic Lateral Sclerosis Signaling	0.401	0.0172	SSR4
Gustation Pathway	0.401	0.0172	ITPR2
CDK5 Signaling	0.395	0.0169	PPP1R12A
HIPPO signaling	0.395	0.0169	PPP1R12A
IL-4 Signaling	0.395	0.0169	HLA-DMB
FXR/RXR Activation	0.384	0.0164	SCARB1
α-Adrenergic Signaling	0.384	0.0164	ITPR2
Cholecystokinin/Gastrin-mediated Signaling	0.384	0.0164	ITPR2
Prolactin Signaling	0.384	0.0164	MYC
Gαi Signaling	0.384	0.0164	ADORA1
Sperm Motility	0.384	0.0164	ITPR2
PDGF Signaling	0.384	0.0164	MYC
TR/RXR Activation	0.378	0.0161	SCARB1
STAT3 Pathway	0.353	0.0149	MYC
Acute Myeloid Leukemia Signaling	0.348	0.0147	MYC
Type I Diabetes Mellitus Signaling	0.344	0.0145	HLA-DMB
Nitric Oxide Signaling in the Cardiovascular System	0.339	0.0143	ITPR2
Protein Ubiquitination Pathway	0.338	0.0112	HSCB,UBE2O
Mouse Embryonic Stem Cell Pluripotency	0.335	0.0141	MYC
Corticotropin Releasing Hormone Signaling	0.33	0.0139	ITPR2
RhoA Signaling	0.33	0.0139	PPP1R12A
Cardiac β-adrenergic Signaling	0.322	0.0135	PPP1R12A
Telomerase Signaling	0.314	0.0132	MYC
Chronic Myeloid Leukemia Signaling	0.31	0.013	MYC
Renin-Angiotensin Signaling	0.298	0.0125	ITPR2
Th1 Pathway	0.298	0.0125	HLA-DMB
P2Y Purigenic Receptor Signaling Pathway	0.291	0.0122	MYC
D-myo-inositol (1,4,5,6)-Tetrakisphosphate Biosynthesis	0.291	0.0122	PPP1R12A
D-myo-inositol (3,4,5,6)-tetrakisphosphate Biosynthesis	0.291	0.0122	PPP1R12A
fMLP Signaling in Neutrophils	0.28	0.0118	ITPR2
Iron homeostasis signaling pathway	0.28	0.0118	HSCB
Synaptic Long Term Depression	0.277	0.0116	ITPR2
Th2 Pathway	0.277	0.0116	HLA-DMB
p70S6K Signaling	0.27	0.0114	EEF2K
D-myo-inositol-5-phosphate Metabolism	0.263	0.0111	PPP1R12A
3-phosphoinositide Degradation	0.263	0.0111	PPP1R12A
GNRH Signaling	0.26	0.011	ITPR2
PKCθ Signaling in T Lymphocytes	0.257	0.0109	HLA-DMB
Insulin Receptor Signaling	0.257	0.0109	PPP1R12A
Protein Kinase A Signaling	0.253	0.00935	PPP1R12A,ITPR2
PI3K Signaling in B Lymphocytes	0.248	0.0105	ITPR2
Hereditary Breast Cancer Signaling	0.245	0.0104	SMARCA2
Adipogenesis pathway	0.245	0.0104	PER2
CXCR4 Signaling	0.242	0.0103	ITPR2
Dendritic Cell Maturation	0.239	0.0102	HLA-DMB
Gαq Signaling	0.239	0.0102	ITPR2
Wnt/β-catenin Signaling	0.231	0.0099	MYC
RhoGDI Signaling	0.228	0.0098	PPP1R12A
eNOS Signaling	0.218	0.00943	ITPR2
Th1 and Th2 Activation Pathway	0.211	0.00917	HLA-DMB
Calcium Signaling	0.211	0.00917	ITPR2
Adrenomedullin signaling pathway	0.208	0.00909	ITPR2
Gap Junction Signaling	0.204	0.00893	ITPR2
cAMP-mediated signaling	0.204	0.00893	ADORA1
CREB Signaling in Neurons	0.199	0.00877	ITPR2
3-phosphoinositide Biosynthesis	0.197	0.0087	PPP1R12A
Glucocorticoid Receptor Signaling	0	0.00488	SMARCA2
Actin Cytoskeleton Signaling	0	0.00752	PPP1R12A
RAR Activation	0	0.00806	SMARCA2
Molecular Mechanisms of Cancer	0	0.00465	MYC
Production of Nitric Oxide and Reactive Oxygen Species in Macrophages	0	0.0084	PPP1R12A
Colorectal Cancer Metastasis Signaling	0	0.00671	MYC
EIF2 Signaling	0	0.00746	MYC
Role of Macrophages, Fibroblasts and Endothelial Cells in Rheumatoid Arthritis	0	0.00556	MYC
Role of NFAT in Cardiac Hypertrophy	0	0.00794	ITPR2
Signaling by Rho Family GTPases	0	0.00699	PPP1R12A
Superpathway of Inositol Phosphate Compounds	0	0.00775	PPP1R12A
Integrin Signaling	0	0.00741	PPP1R12A
G-Protein Coupled Receptor Signaling	0	0.00667	ADORA1
Sirtuin Signaling Pathway	0	0.00543	MYC
Neuroinflammation Signaling Pathway	0	0.00613	HLA-DMB
