# Supplementary material for: Adaptive Thermogenesis in a Mouse Model Lacking Selenoprotein Biosynthesis in Brown Adipocytes
Source: Int J Mol Sci. 2021 Jan 9;22(2):611. doi: 10.3390/ijms22020611 (PMC7827413; doi:10.3390/ijms22020611)
Supplement: Supplementary file 1 [file ijms-22-00611-s001.zip › SupplementaryTable B-Cold.xls]

## Sheet: B1. Genes
Supplementary Table B1. Differentially expressed genes in BAT of Trspf/f-Ucp1-Cre+/-mice after acute cold exposure obtained by microarray analysis.
Expr Fold Change	Expr p-value	ID	Symbol	Entrez Gene Name	Location	Type(s)
-3.17	0.0408	TC1800000869.mm.2	MBP	myelin basic protein	Cytoplasm	transporter
-2.86	0.0375	TC1000002374.mm.2	GUCD1	guanylyl cyclase domain containing 1	Plasma Membrane	enzyme
-2.56	0.0272	TC0100002237.mm.2	RNF149	ring finger protein 149	Nucleus	other
-2.54	0.0276	TC1800000160.mm.2	Rnf125	ring finger protein 125	Plasma Membrane	other
-2.47	0.0044	TC0700003764.mm.2	THRSP	thyroid hormone responsive	Cytoplasm	peptidase
-2.46	0.0266	TC1200000943.mm.2	TSHR	thyroid stimulating hormone receptor	Cytoplasm	peptidase
-2.43	0.0413	TC0500000260.mm.2	INSIG1	insulin induced gene 1	Cytoplasm	enzyme
-2.39	0.0255	TC0500000871.mm.2	ART3	ADP-ribosyltransferase 3	Other	other
-2.36	0.0035	TC0900000599.mm.2	IL18	interleukin 18	Other	other
-2.35	0.0085	TC1000000021.mm.2	AKAP12	A-kinase anchoring protein 12	Cytoplasm	enzyme
-2.33	0.0342	TC1200000751.mm.2	SMOC1	SPARC related modular calcium binding 1	Cytoplasm	enzyme
-2.28	0.0486	TC0200004651.mm.2	RNF24	ring finger protein 24	Other	other
-2.2	0.0031	TC1200001077.mm.2	VRK1	vaccinia related kinase 1	Extracellular Space	cytokine
-2.18	0.0006	TC0700000130.mm.2	Vmn1r78	vomeronasal 1 receptor 78	Cytoplasm	other
-2.08	0.0335	TC0200000798.mm.2	EPC2	enhancer of polycomb homolog 2	Nucleus	other
-2.06	0.0155	TC0300001076.mm.2	SLC16A1	solute carrier family 16 member 1	Other	other
-2.02	0.0314	TC0200003806.mm.2	FKBP7	FK506 binding protein 7	Plasma Membrane	other
-2	0.0333	TC0900001009.mm.2	MYO5A	myosin VA	Extracellular Space	enzyme
2	0.0175	TC0500002859.mm.2	WDFY3	WD repeat and FYVE domain containing 3	Extracellular Space	other
2.04	0.0439	TC1500000387.mm.2	COLEC10	collectin subfamily member 10	Cytoplasm	enzyme
2.05	0.0124	TC0X00000289.mm.2	Btbd35f1 (includes others)	BTB domain containing 35, family member 7	Cytoplasm	enzyme
2.06	0.0205	TC0900002164.mm.2	TRAPPC4	trafficking protein particle complex 4	Cytoplasm	enzyme
2.17	0.0414	TC1100003437.mm.2	INTS2	integrator complex subunit 2	Cytoplasm	enzyme
2.21	0.0168	TC1100004058.mm.2	CD300LD	CD300 molecule like family member d	Other	other
2.3	0.0494	TC0100002488.mm.2	KANSL1L	KAT8 regulatory NSL complex subunit 1 like	Cytoplasm	enzyme
2.41	0.0376	TC0300000903.mm.2	CTSS	cathepsin S	Cytoplasm	other
2.44	0.0467	TC0900002113.mm.2	SORL1	sortilin related receptor 1	Plasma Membrane	transporter
2.6	0.0131	TC0800000765.mm.2	RAB3A	RAB3A, member RAS oncogene family	Extracellular Space	other
2.69	0.0126	TC0600002565.mm.2	MTHFD2	methylenetetrahydrofolate dehydrogenase (NADP+ dependent) 2, methenyltetrahydrofolate cyclohydrolase	Cytoplasm	transporter
2.74	0.0013	TC1400000459.mm.2	Ear2 (includes others)	eosinophil-associated, ribonuclease A family, member 2	Nucleus	other
3.15	0.0029	TC0400001557.mm.2	LAPTM5	lysosomal protein transmembrane 5	Cytoplasm	other
3.15	0.0087	TC1000002929.mm.2	LYZ	lysozyme	Plasma Membrane	G-protein coupled receptor
4.05	0.0038	TC0100000135.mm.2	GSTA3	glutathione S-transferase alpha 3	Plasma Membrane	G-protein coupled receptor
4.1	0.0018	TC0800002550.mm.2	ELMOD2	ELMO domain containing 2	Nucleus	kinase
24.07	0.0012	TC0900002239.mm.2	NNMT	nicotinamide N-methyltransferase	Cytoplasm	enzyme

## Sheet: B2. Networks
Supplementary Table B2. Differential networks in BAT of Trspf/f-Ucp1-Cre+/-mice after acute cold exposure obtained by microarray analysis.
ID	Analysis	Molecules in Network	Score	Focus Molecules	Top Diseases and Functions
1	Trsp-Ucp1-Cre_vs_Trspf_(cold)_tacx - 2018-07-16 01:36 PM	INSR,LYZ	2	1	Cell Death and Survival, Cellular Movement, Cell Cycle
2	Trsp-Ucp1-Cre_vs_Trspf_(cold)_tacx - 2018-07-16 01:36 PM	LEP,LIPE,THRSP	2	1	Lipid Metabolism, Small Molecule Biochemistry, Carbohydrate Metabolism

## Sheet: B3. Pathways
Supplementary Table B3. Differential pathways in BAT of Trspf/f-Ucp1-Cre+/-mice after acute cold exposure obtained by microarray analysis.
Ingenuity Canonical Pathways	-log(p-value)	Ratio	Molecules
autophagy	2.13	0.0588	WDFY3,CTSS
Histidine Degradation III	1.94	0.333	MTHFD2
Tetrahydrofolate Salvage from 5,10-methenyltetrahydrofolate	1.81	0.25	MTHFD2
Folate Transformations I	1.72	0.2	MTHFD2
LXR/RXR Activation	1.58	0.0303	IL18,LYZ
Atherosclerosis Signaling	1.55	0.0294	IL18,LYZ
IL-12 Signaling and Production in Macrophages	1.4	0.0244	IL18,LYZ
Role of Hypercytokinemia/hyperchemokinemia in the Pathogenesis of Influenza	1.31	0.0769	IL18
Inflammasome pathway	1.28	0.0714	IL18
Role of Cytokines in Mediating Communication between Immune Cells	1.22	0.0625	IL18
Glutathione-mediated Detoxification	1.2	0.0588	GSTA3
Autoimmune Thyroid Disease Signaling	1.17	0.0556	TSHR
Graft-versus-Host Disease Signaling	1.15	0.0526	IL18
LPS/IL-1 Mediated Inhibition of RXR Function	1.05	0.0154	GSTA3,IL18
Communication between Innate and Adaptive Immune Cells	0.897	0.0286	IL18
Crosstalk between Dendritic Cells and Natural Killer Cells	0.864	0.0263	IL18
TREM1 Signaling	0.854	0.0256	IL18
Unfolded protein response	0.843	0.025	INSIG1
IL-10 Signaling	0.814	0.0233	IL18
Altered T Cell and B Cell Signaling in Rheumatoid Arthritis	0.787	0.0217	IL18
T Helper Cell Differentiation	0.779	0.0213	IL18
Toll-like Receptor Signaling	0.762	0.0204	IL18
FXR/RXR Activation	0.677	0.0164	IL18
Cholecystokinin/Gastrin-mediated Signaling	0.677	0.0164	IL18
p38 MAPK Signaling	0.677	0.0164	IL18
TR/RXR Activation	0.67	0.0161	THRSP
Fcγ Receptor-mediated Phagocytosis in Macrophages and Monocytes	0.658	0.0156	MYO5A
PPAR Signaling	0.613	0.0139	IL18
Role of Pattern Recognition Receptors in Recognition of Bacteria and Viruses	0.608	0.0137	IL18
Cardiac β-adrenergic Signaling	0.603	0.0135	AKAP12
Phagosome Maturation	0.578	0.0127	CTSS
Th1 Pathway	0.574	0.0125	IL18
Granulocyte Adhesion and Diapedesis	0.551	0.0118	IL18
HMGB1 Signaling	0.543	0.0115	IL18
IL-6 Signaling	0.534	0.0112	IL18
Aryl Hydrocarbon Receptor Signaling	0.53	0.0111	GSTA3
Agranulocyte Adhesion and Diapedesis	0.526	0.011	IL18
Hepatic Cholestasis	0.522	0.0109	IL18
Dendritic Cell Maturation	0.5	0.0102	IL18
Systemic Lupus Erythematosus Signaling	0.482	0.00971	IL18
Acute Phase Response Signaling	0.462	0.00917	IL18
Th1 and Th2 Activation Pathway	0.462	0.00917	IL18
Adrenomedullin signaling pathway	0.459	0.00909	IL18
cAMP-mediated signaling	0.452	0.00893	AKAP12
Production of Nitric Oxide and Reactive Oxygen Species in Macrophages	0.431	0.0084	LYZ
NF-κB Signaling	0.425	0.00826	IL18
Clathrin-mediated Endocytosis Signaling	0.412	0.00794	LYZ
NRF2-mediated Oxidative Stress Response	0.409	0.00787	GSTA3
Role of Osteoblasts, Osteoclasts and Chondrocytes in Rheumatoid Arthritis	0.393	0.00752	IL18
AMPK Signaling	0.358	0.00676	RAB3A
Xenobiotic Metabolism Signaling	0.328	0.00613	GSTA3
Neuroinflammation Signaling Pathway	0.328	0.00613	IL18
Role of Macrophages, Fibroblasts and Endothelial Cells in Rheumatoid Arthritis	0.297	0.00556	IL18
Protein Kinase A Signaling	0.246	0.00467	AKAP12
