# Supplementary material for: Adaptive Thermogenesis in a Mouse Model Lacking Selenoprotein Biosynthesis in Brown Adipocytes
Source: Int J Mol Sci. 2021 Jan 9;22(2):611. doi: 10.3390/ijms22020611 (PMC7827413; doi:10.3390/ijms22020611)
Supplement: Supplementary file 1 [file ijms-22-00611-s001.zip › SupplementaryTable C.xlsx]

## Sheet: all_comparisons
Supplementary Table C. All comparisons between differentially expressed genes of microarray analysis.
ID	Gene.Symbol	Description	Chromosome	Strand	Group	Start	Stop	Trspf/f-Ucp1-Cre+/-.ColdvRT.Fold.Change	FC>2	Trspf/f-Ucp1-Cre+/-.ColdvRT.P.val	P_Sig	Significant (2142)	Trspf/f-Ucp1-Cre+/-.ColdvRT.FDR.P.Val	Cold.Trspf/f-Ucp1-Cre+/-vTrspf/f.Fold.Change	FC>2	Cold.Trspf/f-Ucp1-Cre+/-vTrspf/f.P.val	P_Sig	Significant (65)	Cold.Trspf/f-Ucp1-Cre+/-vTrspf/f.FDR.P.Val	RT.Trspf/f-Ucp1-Cre+/-vTrspf/f.Fold.Change	FC>2	RT.Trspf/f-Ucp1-Cre+/-vTrspf/f.P.val	P_Sig	Significant (183)	RT.Trspf/f-Ucp1-Cre+/-vTrspf/f.FDR.P.Val	Trspf/f.ColdvRT.Fold.Change	FC>2	Trspf/f.ColdvRT.P.val	P_Sig	Significant (2133)	Trspf/f.ColdvRT.FDR.P.Val
TC0100000014.mm.2	Atp6v1h	ATPase, H+ transporting, lysosomal V1 subunit H	chr1	+	Coding	5083172	5162549	3.38846	1	3.81333e-06	1	Yes	0.000872978	-1.08847	0	0.274411	0		0.999797	1.0302	0	0.453988	0		0.99935	3.79964	1	3.29087e-07	1	Yes	0.000255593
TC0100000018.mm.2	Oprk1	opioid receptor, kappa 1	chr1	+	Multiple_Complex	5588493	5606133	-1.32	0	0.099757	0		0.418545	-1.05505	0	0.945383	0		0.999797	1.20219	0	0.700286	0		0.99935	-1.04071	0	0.212908	0		0.537314
TC0100000021.mm.2	Rb1cc1	RB1-inducible coiled-coil 1	chr1	+	Multiple_Complex	6206197	6276648	1.75048	0	0.0142888	1		0.144357	-1.29563	0	0.134161	0		0.999797	-1.05461	0	0.731002	0		0.99935	2.15054	1	0.00134027	1	Yes	0.0400087
TC0100000022.mm.2	Fam150a	family with sequence similarity 150, member A	chr1	+	Coding	6359331	6394731	-1.10105	0	0.893202	0		0.96985	-1.29436	0	0.992428	0		0.999797	1.05329	0	0.680425	0		0.99935	1.23822	0	0.592648	0		0.826008
TC0100000023.mm.2	St18	suppression of tumorigenicity 18	chr1	+	Multiple_Complex	6487231	6860940	-1.50715	0	0.141752	0		0.493378	-1.01577	0	0.943655	0		0.999797	1.14025	0	0.841895	0		0.99935	-1.30125	0	0.11379	0		0.403017
TC0100000027.mm.2	Pcmtd1	protein-L-isoaspartate (D-aspartate) O-methyltransferase domain containing 1	chr1	+	Multiple_Complex	7088920	7173628	-1.84157	0	0.000477297	1		0.0181708	-1.28194	0	0.0415217	1		0.999797	1.20534	0	0.238757	0		0.99935	-1.19183	0	0.27316	0		0.596674
TC0100000038.mm.2	Rrs1	RRS1 ribosome biogenesis regulator homolog (S. cerevisiae)	chr1	+	Coding	9545408	9547455	1.94504	0	0.00592844	1		0.0854861	-1.07575	0	0.565964	0		0.999797	-1.01403	0	0.909656	0		0.999554	2.06343	1	0.0146421	1	Yes	0.148638
TC0100000039.mm.2	Adhfe1	alcohol dehydrogenase, iron containing, 1	chr1	+	Multiple_Complex	9547948	9577970	1.99834	0	0.442958	0		0.776426	1.28264	0	0.86403	0		0.999797	1.52835	0	0.728506	0		0.99935	2.38114	1	0.20956	0		0.53427
TC0100000041.mm.2	3110035E14Rik	RIKEN cDNA 3110035E14 gene	chr1	+	Coding	9601199	9627143	-1.28038	0	0.306319	0		0.67968	1.2905	0	0.772973	0		0.999797	1.10291	0	0.675895	0		0.99935	-1.49815	0	0.368387	0		0.678647
TC0100000044.mm.2	Sgk3	serum/glucocorticoid regulated kinase 3	chr1	+	Multiple_Complex	9798130	9903827	1.11541	0	0.596227	0		0.859161	1.88336	0	0.637889	0		0.999797	1.29772	0	0.381553	0		0.99935	-1.30113	0	0.906981	0		0.967103
TC0100000045.mm.2	Mcmdc2	minichromosome maintenance domain containing 2	chr1	+	Multiple_Complex	9908638	9944118	1.2275	0	0.325564	0		0.696284	-1.17518	0	0.620047	0		0.999797	-1.21086	0	0.122116	0		0.99935	1.19133	0	0.90233	0		0.965805
TC0100000048.mm.2	Cspp1	centrosome and spindle pole associated protein 1	chr1	+	Multiple_Complex	10038218	10136768	-2.01138	1	0.293182	0		0.6689	-2.13506	1	0.179874	0		0.999797	1.62933	0	0.0300272	1		0.99935	1.72952	0	0.0163451	1		0.157115
TC0100000055.mm.2	Prex2	phosphatidylinositol-3,4,5-trisphosphate-dependent Rac exchange factor 2	chr1	+	Multiple_Complex	10993465	11303682	1.32549	0	0.473683	0		0.794543	-1.19771	0	0.736011	0		0.999797	-1.40886	0	0.849292	0		0.99935	1.12683	0	0.844798	0		0.944164
TC0100000056.mm.2	A830018L16Rik	RIKEN cDNA A830018L16 gene	chr1	+	Multiple_Complex	11414105	11975902	-1.56068	0	0.388819	0		0.743797	1.02223	0	0.915888	0		0.999797	1.94004	0	0.0495291	1		0.99935	1.21605	0	0.263595	0		0.588609
TC0100000064.mm.2	Sulf1	sulfatase 1	chr1	+	Multiple_Complex	12692430	12860372	1.47904	0	0.0745221	0		0.361835	-1.23061	0	0.532015	0		0.999797	-1.10395	0	0.230124	0		0.99935	1.64874	0	0.208709	0		0.53367
TC0100000071.mm.2	Xkr9	X Kell blood group precursor related family member 9 homolog	chr1	+	Coding	13668771	13701723	1.09811	0	0.410677	0		0.756804	1.09235	0	0.800581	0		0.999797	1.03096	0	0.388579	0		0.99935	1.03639	0	0.832494	0		0.938728
TC0100000082.mm.2	Kcnb2	potassium voltage gated channel, Shab-related subfamily, member 2	chr1	+	Multiple_Complex	15287259	15716367	-1.08771	0	0.79278	0		0.936177	1.06075	0	0.948097	0		0.999797	-1.02897	0	0.464232	0		0.99935	-1.18721	0	0.296199	0		0.619773
TC0100000092.mm.2	Terf1	telomeric repeat binding factor 1	chr1	+	Coding	15805646	15844052	1.25257	0	0.706799	0		0.907178	-1.0933	0	0.92821	0		0.999797	-1.29167	0	0.369436	0		0.99935	1.06021	0	0.535027	0		0.790421
TC0100000097.mm.2	Rdh10	retinol dehydrogenase 10 (all-trans)	chr1	+	Multiple_Complex	16105774	16133734	-1.37544	0	0.0927018	0		0.403318	1.19623	0	0.721791	0		0.999797	1.29129	0	0.889059	0		0.99935	-1.27419	0	0.0373119	1		0.240717
TC0100000101.mm.2	Tmem70	transmembrane protein 70	chr1	+	Multiple_Complex	16665191	16678275	1.05924	0	0.846816	0		0.954904	-1.2349	0	0.365882	0		0.999797	-1.24523	0	0.732199	0		0.99935	1.05045	0	0.446844	0		0.736108
TC0100000103.mm.2	Ly96	lymphocyte antigen 96	chr1	+	Coding	16688456	16709605	2.83961	1	0.00731843	1	Yes	0.0955758	-1.82559	0	0.0612357	0		0.999797	-1.23473	0	0.442229	0		0.99935	4.19846	1	0.000689463	1	Yes	0.0267372
TC0100000109.mm.2	Gdap1	ganglioside-induced differentiation-associated-protein 1	chr1	+	Multiple_Complex	17145362	17164271	-1.38697	0	0.946387	0		0.984159	-1.29685	0	0.544886	0		0.999797	-1.19319	0	0.402258	0		0.99935	-1.27611	0	0.143882	0		0.4495
TC0100000112.mm.2	Pi15	peptidase inhibitor 15	chr1	+	Coding	17601901	17630939	-1.30604	0	0.319439	0		0.691034	-1.09777	0	0.546911	0		0.999797	-1.35876	0	0.452345	0		0.99935	-1.61655	0	0.726143	0		0.893699
TC0100000113.mm.2	Crispld1	cysteine-rich secretory protein LCCL domain containing 1	chr1	+	Coding	17727045	17766344	-1.09129	0	0.611298	0		0.866508	1.07168	0	0.878773	0		0.999797	-1.00249	0	0.744871	0		0.99935	-1.17243	0	0.331636	0		0.647697
TC0100000115.mm.2	Tfap2d	transcription factor AP-2, delta	chr1	+	Multiple_Complex	19103022	19166346	1.02777	0	0.154219	0		0.511576	1.04143	0	0.738994	0		0.999797	-1.09299	0	0.245246	0		0.99935	-1.10752	0	0.965614	0		0.987539
TC0100000116.mm.2	Tfap2b	transcription factor AP-2 beta	chr1	+	Multiple_Complex	19208914	19238845	-1.13692	0	0.737702	0		0.918401	-1.04052	0	0.755665	0		0.999797	-1.1002	0	0.446188	0		0.99935	-1.20214	0	0.432565	0		0.727527
TC0100000125.mm.2	Mir206; Mir133b	microRNA 206; microRNA 133b	chr1	+	Multiple_Complex	20669882	20684293	1.01466	0	0.641681	0		0.879479	-1.00903	0	0.867157	0		0.999797	-1.14506	0	0.967835	0		0.999836	-1.11841	0	0.734189	0		0.897389
TC0100000127.mm.2	Il17a	interleukin 17A	chr1	+	Coding	20730905	20734496	-1.07695	0	0.644549	0		0.880722	1.03514	0	0.89125	0		0.999797	-1.15307	0	0.341196	0		0.99935	-1.28544	0	0.133877	0		0.434851
TC0100000129.mm.2	Paqr8	progestin and adipoQ receptor family member VIII	chr1	+	Multiple_Complex	20890622	20939649	1.01778	0	0.657771	0		0.886529	1.14839	0	0.718337	0		0.999797	-1.21568	0	0.430773	0		0.99935	-1.37168	0	0.126224	0		0.42273
TC0100000131.mm.2	Efhc1	EF-hand domain (C-terminal) containing 1	chr1	+	Multiple_Complex	20951626	20990841	-1.27274	0	0.29273	0		0.668554	1.2134	0	0.927015	0		0.999797	1.14139	0	0.405721	0		0.99935	-1.35304	0	0.746053	0		0.901745
TC0100000133.mm.2	Tmem14a	transmembrane protein 14A	chr1	+	Coding	21218575	21230167	-1.01368	0	0.82726	0		0.948511	1.06197	0	0.239032	0		0.999797	-1.12047	0	0.415127	0		0.99935	-1.20618	0	0.0389606	1		0.243906
TC0100000135.mm.2	Gsta3	glutathione S-transferase, alpha 3	chr1	+	Multiple_Complex	21240585	21265575	1.36741	0	0.952972	0		0.986514	4.04674	1	0.00380631	1	Yes	0.999797	2.60655	1	0.00450826	1	Yes	0.99935	-1.13538	0	0.883818	0		0.959634
TC0100000137.mm.2	Khdc1a	KH domain containing 1A	chr1	+	Multiple_Complex	21349641	21352200	-1.08458	0	0.775248	0		0.930226	-1.16555	0	0.588441	0		0.999797	1.02761	0	0.287695	0		0.99935	1.10433	0	0.413127	0		0.713923
TC0100000140.mm.2	Khdc1c	KH domain containing 1C	chr1	+	Multiple_Complex	21368331	21370845	1.02026	0	0.68838	0		0.899292	-1.10433	0	0.612613	0		0.999797	1.03359	0	0.461525	0		0.99935	1.16456	0	0.526927	0		0.786286
TC0100000143.mm.2	Khdc1b	KH domain containing 1B	chr1	+	Coding	21383556	21386384	-1.03769	0	0.317116	0		0.688557	-1.06512	0	0.362204	0		0.999797	1.27614	0	0.685805	0		0.99935	1.30987	0	0.618701	0		0.840792
TC0100000159.mm.2	B3gat2	beta-1,3-glucuronyltransferase 2 (glucuronosyltransferase S)	chr1	+	Coding	23761753	23849158	1.13487	0	0.696989	0		0.902621	1.09381	0	0.767488	0		0.999797	-1.01884	0	0.769099	0		0.99935	1.01835	0	0.841866	0		0.943261
TC0100000164.mm.2	Col9a1	collagen, type IX, alpha 1	chr1	+	Multiple_Complex	24177610	24252738	-1.26493	0	0.186833	0		0.55808	1.17867	0	0.38184	0		0.999797	1.18214	0	0.370671	0		0.99935	-1.26123	0	0.193453	0		0.515025
TC0100000171.mm.2	Lmbrd1	LMBR1 domain containing 1	chr1	+	Coding	24678544	24766301	2.98367	1	2.81329e-05	1	Yes	0.00288946	1.06068	0	0.710248	0		0.999797	-1.26423	0	0.0486403	1		0.99935	2.22504	1	0.00238996	1	Yes	0.0544376
TC0100000177.mm.2	Gm9884	predicted gene 9884	chr1	+	Coding	25830657	25831878	-1.03516	0	0.487205	0		0.801161	1.19796	0	0.756264	0		0.999797	1.08587	0	0.860153	0		0.99935	-1.14201	0	0.830467	0		0.937801
TC0100000193.mm.2	Lgsn	lengsin, lens protein with glutamine synthetase domain	chr1	+	Multiple_Complex	31176406	31204725	-1.38369	0	0.0985896	0		0.4159	-1.17352	0	0.838985	0		0.999797	1.27551	0	0.287985	0		0.99935	1.08177	0	0.649493	0		0.857215
TC0100000194.mm.2	Pih1d3	PIH1 domain containing 3	chr1	+	Coding	31222839	31224287	1.0968	0	0.728136	0		0.914683	-1.19362	0	0.705634	0		0.999797	-1.44365	0	0.487192	0		0.99935	-1.10273	0	0.505885	0		0.772713
TC0100000201.mm.2	Khdrbs2	KH domain containing, RNA binding, signal transduction associated 2	chr1	+	Coding	32172806	32657738	-1.13988	0	0.395911	0		0.748283	1.01066	0	0.345297	0		0.999797	-1.38246	0	0.815288	0		0.99935	-1.59263	0	0.893171	0		0.963018
TC0100000214.mm.2	1700001G17Rik	RIKEN cDNA 1700001G17 gene	chr1	+	Multiple_Complex	33669824	33670712	-1.35181	0	0.322926	0		0.69398	-1.05537	0	0.420426	0		0.999797	1.24009	0	0.875469	0		0.99935	-1.0329	0	0.971976	0		0.989715
TC0100000215.mm.2	Rab23	RAB23, member RAS oncogene family	chr1	+	Multiple_Complex	33719882	33742564	1.76161	0	0.0339384	1		0.23844	-1.04363	0	0.478116	0		0.999797	1.18993	0	0.531399	0		0.99935	2.18764	1	0.335641	0		0.651398
TC0100000216.mm.2	Dst	dystonin	chr1	+	Multiple_Complex	33908225	34308662	-1.36274	0	0.987337	0		0.995271	-1.22136	0	0.536325	0		0.999797	1.84307	0	0.259629	0		0.99935	1.65186	0	0.0956595	0		0.372207
TC0100000222.mm.2	Imp4	IMP4, U3 small nucleolar ribonucleoprotein, homolog (yeast)	chr1	+	Multiple_Complex	34439829	34445747	1.68564	0	0.0111938	1		0.123913	-1.04726	0	0.772579	0		0.999797	-1.49826	0	0.0420816	1		0.99935	1.17823	0	0.689977	0		0.876144
TC0100000224.mm.2	Ptpn18	protein tyrosine phosphatase, non-receptor type 18	chr1	+	Coding	34459746	34475733	-1.2178	0	0.191551	0		0.563938	-1.08454	0	0.190569	0		0.999797	-1.11734	0	0.314555	0		0.99935	-1.25463	0	0.316009	0		0.635745
TC0100000226.mm.2	Prss39	protease, serine 39	chr1	+	Coding	34498430	34503062	1.03803	0	0.766561	0		0.927411	-1.01961	0	0.987615	0		0.999797	-1.46465	0	0.0939078	0		0.99935	-1.38385	0	0.160337	0		0.472304
TC0100000227.mm.2	Cfc1	cripto, FRL-1, cryptic family 1	chr1	+	Coding	34535648	34544311	-1.68846	0	0.0261612	1		0.205819	-1.1114	0	0.699798	0		0.999797	-1.08248	0	0.687571	0		0.99935	-1.64452	0	0.0253369	1		0.198249
TC0100000228.mm.2	Amer3	APC membrane recruitment 3	chr1	+	Coding	34579693	34590944	1.0584	0	0.978715	0		0.992193	-1.02326	0	0.883079	0		0.999797	-1.21101	0	0.171375	0		0.99935	-1.11817	0	0.140362	0		0.445115
TC0100000230.mm.2	Arhgef4	Rho guanine nucleotide exchange factor (GEF) 4	chr1	+	Multiple_Complex	34678188	34813309	-1.28136	0	0.0936756	0		0.405145	-1.0919	0	0.492433	0		0.999797	1.03952	0	0.673086	0		0.99935	-1.1289	0	0.513204	0		0.777184
TC0100000233.mm.2	Plekhb2	pleckstrin homology domain containing, family B (evectins) member 2	chr1	+	Multiple_Complex	34849959	34879585	1.30571	0	0.607577	0		0.865306	1.87255	0	0.0194121	1		0.999797	1.96032	0	0.0550302	0		0.99935	1.36692	0	0.973073	0		0.989991
TC0100000237.mm.2	Hs6st1	heparan sulfate 6-O-sulfotransferase 1	chr1	+	Coding	36068400	36106446	1.06733	0	0.508444	0		0.814376	1.03913	0	0.772572	0		0.999797	1.09235	0	0.688905	0		0.99935	1.12199	0	0.581224	0		0.818827
TC0100000240.mm.2	Arid5a	AT rich interactive domain 5A (MRF1-like)	chr1	+	Multiple_Complex	36307733	36324029	-1.4702	0	0.166653	0		0.529542	-1.17015	0	0.809693	0		0.999797	-1.00276	0	0.681569	0		0.99935	-1.25989	0	0.125244	0		0.420944
TC0100000242.mm.2	Fer1l5	fer-1-like 5 (C. elegans)	chr1	+	Multiple_Complex	36372291	36422110	-1.65017	0	0.0350914	1		0.242688	-1.18756	0	0.497355	0		0.999797	1.43044	0	0.413454	0		0.99935	1.02943	0	0.4313	0		0.727013
TC0100000244.mm.2	Cnnm4	cyclin M4	chr1	+	Multiple_Complex	36471597	36508776	1.70894	0	0.0176123	1		0.164743	1.58805	0	0.0297535	1		0.999797	-1.11184	0	0.658344	0		0.99935	-1.03319	0	0.864264	0		0.952101
TC0100000247.mm.2	Cnnm3	cyclin M3	chr1	+	Multiple_Complex	36511867	36528237	-1.35773	0	0.431258	0		0.769708	-1.34815	0	0.118399	0		0.999797	1.4529	0	0.272442	0		0.99935	1.44265	0	0.0662287	0		0.313499
TC0100000253.mm.2	Cox5b	cytochrome c oxidase subunit Vb	chr1	+	Coding	36691487	36693388	-1.51391	0	0.139356	0		0.489765	-1.2055	0	0.763843	0		0.999797	-1.11254	0	0.255344	0		0.99935	-1.39717	0	0.0289234	1		0.211692
TC0100000255.mm.2	Zap70	zeta-chain (TCR) associated protein kinase	chr1	+	Coding	36761798	36782820	1.175	0	0.693453	0		0.901254	1.17119	0	0.914506	0		0.999797	-1.22016	0	0.2178	0		0.99935	-1.2162	0	0.334687	0		0.650737
TC0100000257.mm.2	Vwa3b	von Willebrand factor A domain containing 3B	chr1	+	Multiple_Complex	37026596	37187605	-1.34814	0	0.352926	0		0.71492	1.24452	0	0.441836	0		0.999797	1.09206	0	0.444178	0		0.99935	-1.53635	0	0.0245668	1		0.195846
TC0100000258.mm.2	Cnga3	cyclic nucleotide gated channel alpha 3	chr1	+	Coding	37218278	37263384	1.25151	0	0.183178	0		0.552408	1.05706	0	0.601911	0		0.999797	-1.2193	0	0.290459	0		0.99935	-1.02985	0	0.821478	0		0.933953
TC0100000259.mm.2	Inpp4a	inositol polyphosphate-4-phosphatase, type I	chr1	+	Multiple_Complex	37299865	37410736	3.62028	1	0.000266399	1	Yes	0.0122987	1.09166	0	0.281521	0		0.999797	-1.39593	0	0.257823	0		0.99935	2.37568	1	0.0196157	1	Yes	0.173284
TC0100000260.mm.2	Unc50	unc-50 homolog (C. elegans)	chr1	+	Multiple_Complex	37430170	37439124	1.47889	0	0.0608044	0		0.32395	1.03378	0	0.850965	0		0.999797	-1.53902	0	0.053023	0		0.99935	-1.07582	0	0.7933	0		0.920395
TC0100000267.mm.2	Lipt1	lipoyltransferase 1	chr1	+	Coding	37871738	37877387	-1.65567	0	0.0482715	1		0.287541	1.1077	0	0.966778	0		0.999797	1.94266	0	0.2297	0		0.99935	1.05925	0	0.352736	0		0.666286
TC0100000268.mm.2	Mrpl30	mitochondrial ribosomal protein L30	chr1	+	Multiple_Complex	37890477	37898535	-2.23866	1	0.00417948	1	Yes	0.0687091	-1.25777	0	0.165204	0		0.999797	-1.24791	0	0.238987	0		0.99935	-2.22111	1	0.00656639	1	Yes	0.095996
TC0100000271.mm.2	Eif5b	eukaryotic translation initiation factor 5B	chr1	+	Multiple_Complex	37998010	38055579	1.33544	0	0.190868	0		0.563349	-1.22125	0	0.417683	0		0.999797	-1.09751	0	0.698618	0		0.99935	1.48601	0	0.0917997	0		0.365389
TC0100000279.mm.2	Nms	neuromedin S	chr1	+	Coding	38939149	38950278	-1.01137	0	0.814975	0		0.944107	-1.1602	0	0.313887	0		0.999797	-1.26617	0	0.351207	0		0.99935	-1.10375	0	0.754373	0		0.904833
TC0100000280.mm.2	Pdcl3	phosducin-like 3	chr1	+	Coding	38987804	38997236	-2.40325	1	0.0543616	0		0.305222	-1.65854	0	0.174138	0		0.999797	1.05679	0	0.601315	0		0.99935	-1.37115	0	0.246482	0		0.570948
TC0100000282.mm.2	Npas2	neuronal PAS domain protein 2	chr1	+	Multiple_Complex	39193731	39363240	1.09479	0	0.745466	0		0.921038	-1.14093	0	0.202679	0		0.999797	1.01878	0	0.37946	0		0.99935	1.27254	0	0.92135	0		0.971401
TC0100000284.mm.2	Rpl31	ribosomal protein L31	chr1	+	Coding	39367851	39371911	-1.01387	0	0.483528	0		0.799757	-1.36816	0	0.558924	0		0.999797	1.01998	0	0.434252	0		0.99935	1.3764	0	0.50508	0		0.772254
TC0100000286.mm.2	Cnot11	CCR4-NOT transcription complex, subunit 11	chr1	+	Multiple_Complex	39534992	39546881	1.71132	0	0.0240102	1		0.196742	-1.09629	0	0.755662	0		0.999797	1.56508	0	0.107308	0		0.99935	2.93626	1	0.000510043	1	Yes	0.0227888
TC0100000289.mm.2	Map4k4	mitogen-activated protein kinase kinase kinase kinase 4	chr1	+	Multiple_Complex	39900913	40026310	1.75078	0	0.198302	0		0.570124	-1.12111	0	0.59426	0		0.999797	-1.76849	0	0.270686	0		0.99935	1.10988	0	0.738818	0		0.899805
TC0100000292.mm.2	Il1r2	interleukin 1 receptor, type II	chr1	+	Coding	40084768	40125227	1.33829	0	0.109637	0		0.437844	-1.00227	0	0.338788	0		0.999797	-1.23583	0	0.464682	0		0.99935	1.08537	0	0.978051	0		0.99208
TC0100000295.mm.2	Il1r1	interleukin 1 receptor, type I	chr1	+	Coding	40225080	40316198	1.39857	0	0.00567484	1		0.0830458	-1.92019	0	0.0549917	0		0.999797	1.55296	0	0.335754	0		0.99935	4.17054	1	2.41747e-05	1	Yes	0.00317647
TC0100000297.mm.2	Il1rl2	interleukin 1 receptor-like 2	chr1	+	Coding	40324627	40365471	1.47369	0	0.0454606	1		0.280728	-2.05318	1	0.322996	0		0.999797	-1.43055	0	0.521384	0		0.99935	2.11509	1	0.0228917	1	Yes	0.188584
TC0100000298.mm.2	Il1rl1	interleukin 1 receptor-like 1	chr1	+	Coding	40429570	40465415	1.12169	0	0.241396	0		0.617651	-1.00005	0	0.599555	0		0.999797	-1.01891	0	0.848368	0		0.99935	1.10093	0	0.0718981	0		0.32643
TC0100000299.mm.2	Il18r1	interleukin 18 receptor 1	chr1	+	Multiple_Complex	40465552	40500854	1.21045	0	0.775947	0		0.930226	-1.46991	0	0.702306	0		0.999797	1.03509	0	0.448426	0		0.99935	1.84169	0	0.167433	0		0.482358
TC0100000300.mm.2	Il18rap	interleukin 18 receptor accessory protein	chr1	+	Multiple_Complex	40515362	40551705	-1.24973	0	0.134812	0		0.482191	-1.03939	0	0.480865	0		0.999797	1.10496	0	0.938162	0		0.999554	-1.08816	0	0.443286	0		0.734831
TC0100000301.mm.2	Slc9a4	solute carrier family 9 (sodium/hydrogen exchanger), member 4	chr1	+	Coding	40580227	40630731	-1.07693	0	0.502407	0		0.810612	1.36527	0	0.0482773	1		0.999797	1.30755	0	0.19208	0		0.99935	-1.12447	0	0.158862	0		0.470296
TC0100000302.mm.2	Slc9a2	solute carrier family 9 (sodium/hydrogen exchanger), member 2	chr1	+	Coding	40681712	40768885	-1.41499	0	0.234901	0		0.610298	-1.22704	0	0.398919	0		0.999797	1.06122	0	0.465152	0		0.99935	-1.08664	0	0.710903	0		0.887231
TC0100000304.mm.2	Tmem182	transmembrane protein 182	chr1	+	Multiple_Complex	40805601	40856886	-3.86966	1	0.00151084	1	Yes	0.0372362	-1.41341	0	0.900034	0		0.999797	1.42286	0	0.187814	0		0.99935	-1.92416	0	0.0269838	1		0.204912
TC0100000312.mm.2	Pou3f3; 2900092D14Rik	POU domain, class 3, transcription factor 3; RIKEN cDNA 2900092D14 gene	chr1	+	Multiple_Complex	42692937	42740968	-1.35902	0	0.0458451	1		0.281225	-1.17193	0	0.301502	0		0.999797	1.3307	0	0.1921	0		0.99935	1.1475	0	0.812361	0		0.929909
TC0100000315.mm.2	Mrps9	mitochondrial ribosomal protein S9	chr1	+	Coding	42851233	42905683	-1.13561	0	0.464539	0		0.789089	-1.18511	0	0.286212	0		0.999797	1.24838	0	0.868321	0		0.99935	1.30279	0	0.852407	0		0.946428
TC0100000317.mm.2	Gpr45	G protein-coupled receptor 45	chr1	+	Multiple_Complex	42952872	43035449	1.24871	0	0.438695	0		0.774683	1.15618	0	0.169793	0		0.999797	1.27712	0	0.247314	0		0.99935	1.37932	0	0.58733	0		0.822751
TC0100000320.mm.2	AI597479	expressed sequence AI597479	chr1	+	Multiple_Complex	43098710	43115947	-1.0281	0	0.922321	0		0.97766	-1.18373	0	0.081205	0		0.999797	1.23998	0	0.488621	0		0.99935	1.42768	0	0.0182203	1		0.16616
TC0100000321.mm.2	Rpl29	ribosomal protein L29	chr1	+	Multiple_Complex	43189119	43189773	-1.72889	0	0.444456	0		0.777071	-1.23992	0	0.769539	0		0.999797	3.85804	1	0.0949013	0		0.99935	2.7669	1	0.212017	0		0.536286
TC0100000323.mm.2	Nck2	non-catalytic region of tyrosine kinase adaptor protein 2	chr1	+	Multiple_Complex	43445751	43570518	1.2061	0	0.614725	0		0.868413	1.03412	0	0.424583	0		0.999797	-1.34939	0	0.411078	0		0.99935	-1.15697	0	0.267755	0		0.592584
TC0100000329.mm.2	1500015O10Rik	RIKEN cDNA 1500015O10 gene	chr1	+	Coding	43730602	43742578	-1.0805	0	0.659671	0		0.887511	1.31879	0	0.273364	0		0.999797	1.27625	0	0.444787	0		0.99935	-1.11652	0	0.434481	0		0.729118
TC0100000332.mm.2	Tpp2	tripeptidyl peptidase II	chr1	+	Coding	43934002	44002999	1.43885	0	0.112079	0		0.442459	-1.08772	0	0.58898	0		0.999797	1.34302	0	0.254997	0		0.99935	2.10193	1	0.00438327	1	Yes	0.0771276
TC0100000333.mm.2	Bivm	basic, immunoglobulin-like variable motif containing	chr1	+	Multiple_Complex	44118957	44144771	-2.04004	1	0.00339104	1	Yes	0.0610223	1.25577	0	0.344512	0		0.999797	1.2105	0	0.157177	0		0.99935	-2.11634	1	0.290336	0		0.613714
TC0100000334.mm.2	Ercc5	excision repair cross-complementing rodent repair deficiency, complementation group 5	chr1	+	Multiple_Complex	44147744	44181260	1.16301	0	0.162549	0		0.522811	-1.25818	0	0.661872	0		0.999797	-1.11456	0	0.747315	0		0.99935	1.31286	0	0.133892	0		0.434851
TC0100000338.mm.2	Gulp1	GULP, engulfment adaptor PTB domain containing 1	chr1	+	Multiple_Complex	44551511	44796836	-2.33734	1	0.00362034	1	Yes	0.0629056	-1.70507	0	0.053404	0		0.999797	1.1368	0	0.273613	0		0.99935	-1.20586	0	0.782989	0		0.915754
TC0100000343.mm.2	Col3a1	collagen, type III, alpha 1	chr1	+	Multiple_Complex	45311538	45349706	1.02836	0	0.698869	0		0.90327	-1.1182	0	0.696658	0		0.999797	2.86364	1	0.0632978	0		0.99935	3.29294	1	0.0629499	0		0.304679
TC0100000351.mm.2	Wdr75	WD repeat domain 75	chr1	+	Multiple_Complex	45795166	45823619	3.01851	1	0.00435735	1	Yes	0.0706272	1.38379	0	0.681076	0		0.999797	1.07339	0	0.986242	0		0.999836	2.34142	1	0.00940551	1	Yes	0.115137
TC0100000353.mm.2	Dnah7b	dynein, axonemal, heavy chain 7B	chr1	+	Coding	46066738	46373550	-1.41633	0	0.161554	0		0.521282	-1.3232	0	0.399935	0		0.999797	-1.19086	0	0.292426	0		0.99935	-1.27468	0	0.110809	0		0.398869
TC0100000356.mm.2	Dnah7c	dynein, axonemal, heavy chain 7C	chr1	+	Coding	46421053	46807470	-1.60636	0	0.635296	0		0.876333	-1.00134	0	0.190952	0		0.999797	1.27828	0	0.587447	0		0.99935	-1.25497	0	0.213159	0		0.537426
TC0100000364.mm.2	Tmeff2	transmembrane protein with EGF-like and two follistatin-like domains 2	chr1	+	Multiple_Complex	50900647	51187270	-1.21698	0	0.899622	0		0.971691	1.32271	0	0.210019	0		0.999797	1.43208	0	0.466161	0		0.99935	-1.12403	0	0.667253	0		0.865109
TC0100000372.mm.2	Sdpr	serum deprivation response	chr1	+	Coding	51289126	51302960	-1.11512	0	0.640972	0		0.879465	1.02571	0	0.904402	0		0.999797	1.08605	0	0.540288	0		0.99935	-1.05316	0	0.977255	0		0.991589
TC0100000374.mm.2	Stat4	signal transducer and activator of transcription 4	chr1	+	Coding	51987148	52107188	1.20883	0	0.847289	0		0.954981	1.10548	0	0.315722	0		0.999797	1.06483	0	0.300926	0		0.99935	1.16438	0	0.821459	0		0.933953
TC0100000375.mm.2	Stat1	signal transducer and activator of transcription 1	chr1	+	Coding	52119438	52161865	1.18574	0	0.626755	0		0.872649	1.79638	0	0.783393	0		0.999797	1.28755	0	0.69682	0		0.99935	-1.17665	0	0.260429	0		0.5848
TC0100000380.mm.2	Tmem194b	transmembrane protein 194B	chr1	+	Multiple_Complex	52630705	52651919	-1.27477	0	0.16406	0		0.524868	-1.14318	0	0.35494	0		0.999797	1.16072	0	0.486074	0		0.99935	1.0409	0	0.843972	0		0.943715
TC0100000381.mm.2	Hibch	3-hydroxyisobutyryl-Coenzyme A hydrolase	chr1	+	Multiple_Complex	52844929	52920986	-2.57528	1	0.000428589	1	Yes	0.0169346	-1.48615	0	0.0620696	0		0.999797	1.1482	0	0.919745	0		0.999554	-1.50918	0	0.0240171	1		0.193865
TC0100000383.mm.2	Mstn	myostatin	chr1	+	Coding	53061663	53068079	1.02495	0	0.811486	0		0.942916	-1.27452	0	0.391512	0		0.999797	1.02038	0	0.943488	0		0.999554	1.33294	0	0.487047	0		0.761219
TC0100000386.mm.2	Ormdl1	ORM1-like 1 (S. cerevisiae)	chr1	+	Multiple_Complex	53297095	53310309	1.04838	0	0.874632	0		0.963749	1.09867	0	0.699078	0		0.999797	-1.37471	0	0.0243604	1		0.99935	-1.44064	0	0.0156328	1		0.153461
TC0100000387.mm.2	Osgepl1	O-sialoglycoprotein endopeptidase-like 1	chr1	+	Multiple_Complex	53313624	53326343	-1.71348	0	0.0328973	1		0.233841	-1.40706	0	0.293569	0		0.999797	1.26395	0	0.674791	0		0.99935	1.03792	0	0.402165	0		0.707297
TC0100000390.mm.2	Ccdc150	coiled-coil domain containing 150	chr1	+	Multiple_Complex	54250683	54368727	1.06526	0	0.354681	0		0.716122	1.05757	0	0.997134	0		0.999797	-1.30415	0	0.701141	0		0.99935	-1.29474	0	0.198391	0		0.521884
TC0100000393.mm.2	Coq10b	coenzyme Q10 homolog B (S. cerevisiae)	chr1	+	Multiple_Complex	55052770	55072702	7.25355	1	2.28059e-05	1	Yes	0.00254263	1.40999	0	0.86511	0		0.999797	-1.49298	0	0.180475	0		0.99935	3.44572	1	0.000316932	1	Yes	0.016367
TC0100000395.mm.2	Hspe1	heat shock protein 1 (chaperonin 10)	chr1	+	Multiple_Complex	55088132	55091317	2.47286	1	0.00836992	1	Yes	0.103571	-1.23945	0	0.484399	0		0.999797	-1.10059	0	0.202985	0		0.99935	2.78487	1	0.0272592	1	Yes	0.206031
TC0100000397.mm.2	Mob4	MOB family member 4, phocein	chr1	+	Multiple_Complex	55131231	55154899	-1.13076	0	0.28328	0		0.659383	-1.06537	0	0.444129	0		0.999797	1.1701	0	0.265	0		0.99935	1.10244	0	0.418868	0		0.718486
TC0100000399.mm.2	Mars2	methionine-tRNA synthetase 2 (mitochondrial)	chr1	+	Coding	55237124	55240058	1.92814	0	0.0689297	0		0.347008	1.2174	0	0.819677	0		0.999797	-1.05725	0	0.911353	0		0.999554	1.49806	0	0.036724	1		0.238239
TC0100000404.mm.2	Plcl1	phospholipase C-like 1	chr1	+	Coding	55405946	55754285	1.46912	0	0.151463	0		0.50798	1.02868	0	0.775496	0		0.999797	-1.20595	0	0.345727	0		0.99935	1.18426	0	0.417511	0		0.717248
TC0100000420.mm.2	1700066M21Rik	RIKEN cDNA 1700066M21 gene	chr1	+	Coding	57377620	57385423	1.17232	0	0.158637	0		0.517167	1.19819	0	0.810736	0		0.999797	1.08456	0	0.890557	0		0.99935	1.06115	0	0.286507	0		0.610007
TC0100000422.mm.2	9430016H08Rik	RIKEN cDNA 9430016H08 gene	chr1	+	Coding	57406328	57417953	1.36135	0	0.210494	0		0.585596	-1.08642	0	0.758884	0		0.999797	-1.59625	0	0.288324	0		0.99935	-1.07928	0	0.609148	0		0.836016
TC0100000424.mm.2	Spats2l	spermatogenesis associated, serine-rich 2-like	chr1	+	Multiple_Complex	57774162	57948397	-1.00633	0	0.975455	0		0.991661	-1.00072	0	0.947026	0		0.999797	1.28256	0	0.261666	0		0.99935	1.27542	0	0.225512	0		0.549092
TC0100000426.mm.2	Sgol2a	shugoshin-like 2a (S. pombe)	chr1	+	Multiple_Complex	57985340	58026277	-1.89045	0	0.011084	1		0.123227	-1.01137	0	0.788224	0		0.999797	1.07786	0	0.541539	0		0.99935	-1.73417	0	0.0598056	0		0.29689
TC0100000427.mm.2	Aox1	aldehyde oxidase 1	chr1	+	Multiple_Complex	58029931	58106413	-1.69721	0	0.158652	0		0.517167	-1.39129	0	0.43703	0		0.999797	-1.29032	0	0.386307	0		0.99935	-1.57404	0	0.135857	0		0.438152
TC0100000428.mm.2	Aox3	aldehyde oxidase 3	chr1	+	Multiple_Complex	58113130	58200698	-1.42539	0	0.121906	0		0.459367	-1.09953	0	0.885733	0		0.999797	-1.0413	0	0.891495	0		0.99943	-1.3499	0	0.12344	0		0.41889
TC0100000430.mm.2	Aox4	aldehyde oxidase 4	chr1	+	Multiple_Complex	58210397	58268597	-1.8325	0	0.118822	0		0.453603	1.02185	0	0.440005	0		0.999797	1.56624	0	0.287452	0		0.99935	-1.19556	0	0.817868	0		0.93273
TC0100000431.mm.2	Aox2	aldehyde oxidase 2	chr1	+	Coding	58278326	58379264	1.1498	0	0.531334	0		0.825899	1.09665	0	0.522407	0		0.999797	-1.36984	0	0.0609537	0		0.99935	-1.30652	0	0.0594084	0		0.296057
TC0100000433.mm.2	Bzw1	basic leucine zipper and W2 domains 1	chr1	+	Multiple_Complex	58393097	58407353	2.04998	1	0.000131968	1	Yes	0.00775259	-1.37438	0	0.183319	0		0.999797	1.01729	0	0.510483	0		0.99935	2.86616	1	5.19661e-06	1	Yes	0.0012147
TC0100000434.mm.2	Nif3l1	Ngg1 interacting factor 3-like 1 (S. pombe)	chr1	+	Multiple_Complex	58445151	58481816	-1.53157	0	0.00828714	1		0.103268	-1.16183	0	0.136232	0		0.999797	1.21998	0	0.383974	0		0.99935	-1.08055	0	0.54153	0		0.794688
TC0100000436.mm.2	Ndufb3	NADH dehydrogenase (ubiquinone) 1 beta subcomplex 3	chr1	+	Coding	58586384	58595964	-1.00813	0	0.294521	0		0.670185	1.20208	0	0.475613	0		0.999797	1.25468	0	0.57747	0		0.99935	1.03534	0	0.834263	0		0.939546
TC0100000439.mm.2	Cflar	CASP8 and FADD-like apoptosis regulator	chr1	+	Multiple_Complex	58711508	58759203	3.08232	1	0.0876821	0		0.393745	-1.01009	0	0.54879	0		0.999797	-1.5537	0	0.410249	0		0.99935	2.00387	1	0.130992	0		0.430453
TC0100000440.mm.2	Casp8	caspase 8	chr1	+	Coding	58795374	58847503	-2.1113	1	0.00995278	1	Yes	0.11511	-1.05929	0	0.357277	0		0.999797	1.28928	0	0.337509	0		0.99935	-1.54592	0	0.303746	0		0.625292
TC0100000442.mm.2	Stradb	STE20-related kinase adaptor beta	chr1	+	Multiple_Complex	58973522	58995715	-3.0751	1	2.50086e-06	1	Yes	0.000658908	-1.05048	0	0.391631	0		0.999797	1.19955	0	0.454734	0		0.99935	-2.44034	1	2.78409e-05	1	Yes	0.00355307
TC0100000447.mm.2	Cdk15	cyclin-dependent kinase 15	chr1	+	Multiple_Complex	59256906	59352993	1.00274	0	0.779105	0		0.930676	-1.11283	0	0.954174	0		0.999797	-1.00826	0	0.310466	0		0.99935	1.10675	0	0.422729	0		0.722295
TC0100000450.mm.2	Fzd7	frizzled homolog 7 (Drosophila)	chr1	+	Coding	59482147	59486959	1.04374	0	0.985059	0		0.994238	1.58559	0	0.0645113	0		0.999797	1.13511	0	0.435732	0		0.99935	-1.33832	0	0.238215	0		0.563404
TC0100000452.mm.2	Gm973	predicted gene 973	chr1	+	Coding	59516264	59634509	-1.06392	0	0.869438	0		0.961745	-1.27492	0	0.444009	0		0.999797	1.24081	0	0.143588	0		0.99935	1.4869	0	0.0485331	1		0.26932
TC0100000456.mm.2	Nop58	NOP58 ribonucleoprotein	chr1	+	Coding	59685005	59711510	5.32647	1	4.99776e-06	1	Yes	0.000982127	-1.03454	0	0.542854	0		0.999797	-1.49216	0	0.450948	0		0.99935	3.69292	1	6.20612e-06	1	Yes	0.00135313
TC0100000462.mm.2	Bmpr2	bone morphogenetic protein receptor, type II (serine/threonine kinase)	chr1	+	Multiple_Complex	59764279	59879014	2.44913	1	0.265087	0		0.64175	-1.11195	0	0.343759	0		0.999797	1.38764	0	0.798694	0		0.99935	3.77896	1	0.0318218	1	Yes	0.222142
TC0100000464.mm.2	Fam117b	family with sequence similarity 117, member B	chr1	+	Multiple_Complex	59913006	59985348	8.24401	1	5.89009e-06	1	Yes	0.00106338	1.05214	0	0.76227	0		0.999797	1.3663	0	0.409795	0		0.99935	10.7056	1	1.22008e-06	1	Yes	0.000501723
TC0100000465.mm.2	Carf	calcium response factor	chr1	+	Multiple_Complex	60038911	60153953	-1.28638	0	0.584302	0		0.85345	1.06268	0	0.983997	0		0.999797	1.54509	0	0.364239	0		0.99935	1.13026	0	0.695785	0		0.879434
TC0100000467.mm.2	Nbeal1	neurobeachin like 1	chr1	+	Multiple_Complex	60180599	60338328	1.21617	0	0.229583	0		0.604945	-1.11478	0	0.995678	0		0.999797	1.58163	0	0.319692	0		0.99935	2.14432	1	0.0395754	1	Yes	0.245272
TC0100000469.mm.2	Cyp20a1	cytochrome P450, family 20, subfamily a, polypeptide 1	chr1	+	Coding	60343323	60388060	1.57841	0	0.425091	0		0.766335	1.33798	0	0.325944	0		0.999797	-1.2467	0	0.413503	0		0.99935	-1.0568	0	0.316323	0		0.635845
TC0100000471.mm.2	Abi2	abl-interactor 2	chr1	+	Multiple_Complex	60409619	60481163	-1.10797	0	0.63639	0		0.877036	1.11968	0	0.443538	0		0.999797	1.1089	0	0.551931	0		0.99935	-1.11873	0	0.518486	0		0.779889
TC0100000476.mm.2	Cd28	CD28 antigen	chr1	+	Multiple_Complex	60716800	60773359	1.27246	0	0.350434	0		0.713528	1.1942	0	0.515826	0		0.999797	-1.41977	0	0.594415	0		0.99935	-1.33245	0	0.810193	0		0.928863
TC0100000485.mm.2	Ctla4	cytotoxic T-lymphocyte-associated protein 4	chr1	+	Multiple_Complex	60887000	60915832	1.00191	0	0.5684	0		0.844657	1.11609	0	0.564352	0		0.999797	1.09756	0	0.734947	0		0.99935	-1.01494	0	0.421114	0		0.720713
TC0100000490.mm.2	Icos	inducible T cell co-stimulator	chr1	+	Coding	60977914	61000321	-1.3363	0	0.132464	0		0.478187	1.31702	0	0.205071	0		0.999797	1.41717	0	0.0490719	1		0.99935	-1.24186	0	0.456474	0		0.743062
TC0100000497.mm.2	Pard3b	par-3 family cell polarity regulator beta	chr1	+	Multiple_Complex	61638824	62642284	1.1883	0	0.561417	0		0.841614	1.3752	0	0.262332	0		0.999797	1.01086	0	0.787798	0		0.99935	-1.14485	0	0.767895	0		0.909794
TC0100000509.mm.2	Nrp2	neuropilin 2	chr1	+	Multiple_Complex	62703285	62818695	-2.07132	1	0.0132472	1	Yes	0.137184	-1.39539	0	0.14251	0		0.999797	1.26888	0	0.353299	0		0.99935	-1.16986	0	0.734091	0		0.897348
TC0100000519.mm.2	Eef1b2	eukaryotic translation elongation factor 1 beta 2	chr1	+	Multiple_Complex	63176825	63180486	1.0722	0	0.23176	0		0.606894	-1.351	0	0.698953	0		0.999797	-1.37173	0	0.118544	0		0.99935	1.056	0	0.982617	0		0.993715
TC0100000523.mm.2	Zdbf2	zinc finger, DBF-type containing 2	chr1	+	Multiple_Complex	63200313	63314576	-1.23131	0	0.56177	0		0.841727	-1.35056	0	0.238121	0		0.999797	1.08421	0	0.812104	0		0.99935	1.18921	0	0.392738	0		0.699365
TC0100000524.mm.2	Adam23	a disintegrin and metallopeptidase domain 23	chr1	+	Multiple_Complex	63445891	63596515	-1.18749	0	0.499143	0		0.807516	-1.36241	0	0.56193	0		0.999797	-1.15027	0	0.264363	0		0.99935	-1.00259	0	0.903515	0		0.966214
TC0100000526.mm.2	Fastkd2	FAST kinase domains 2	chr1	+	Multiple_Complex	63730614	63754655	3.70915	1	0.00482075	1	Yes	0.0748075	-1.08703	0	0.421331	0		0.999797	-1.00938	0	0.747905	0		0.99935	3.99448	1	0.000555776	1	Yes	0.0241518
TC0100000528.mm.2	Gm13749	predicted gene 13749	chr1	+	Multiple_Complex	63964727	63968999	-1.21283	0	0.334331	0		0.702808	-1.2107	0	0.36065	0		0.999797	1.13144	0	0.485273	0		0.99935	1.12945	0	0.518804	0		0.779943
TC0100000535.mm.2	Creb1	cAMP responsive element binding protein 1	chr1	+	Coding	64532804	64604548	-1.1387	0	0.766537	0		0.927411	-1.18929	0	0.952466	0		0.999797	1.77669	0	0.0778271	0		0.99935	1.85562	0	0.0403315	1		0.247932
TC0100000541.mm.2	Ccnyl1	cyclin Y-like 1	chr1	+	Multiple_Complex	64690455	64725644	3.15384	1	0.0502858	0		0.29316	1.33774	0	0.96627	0		0.999797	-1.22353	0	0.955665	0		0.999774	1.92687	0	0.04189	1		0.252469
TC0100000545.mm.2	Pikfyve	phosphoinositide kinase, FYVE finger containing	chr1	+	Multiple_Complex	65186683	65278696	1.30472	0	0.274529	0		0.6504	1.03988	0	0.859617	0		0.999797	1.72019	0	0.31707	0		0.99935	2.15829	1	0.066914	0		0.315142
TC0100000546.mm.2	Pth2r	parathyroid hormone 2 receptor	chr1	+	Coding	65282056	65389244	-1.21062	0	0.191106	0		0.563422	1.00155	0	0.166339	0		0.999797	-1.09496	0	0.997793	0		0.999836	-1.32763	0	0.929595	0		0.974488
TC0100000548.mm.2	Crygf	crystallin, gamma F	chr1	+	Coding	65926522	65928307	-1.00612	0	0.640408	0		0.879265	-1.02918	0	0.899145	0		0.999797	1.04621	0	0.291563	0		0.99935	1.07019	0	0.466284	0		0.74936
TC0100000551.mm.2	Map2	microtubule-associated protein 2	chr1	+	Multiple_Complex	66175273	66442583	-1.40829	0	0.147035	0		0.500777	-1.05604	0	0.512252	0		0.999797	1.17523	0	0.164351	0		0.99935	-1.13472	0	0.555389	0		0.802436
TC0100000558.mm.2	Unc80	unc-80 homolog (C. elegans)	chr1	+	Multiple_Complex	66468367	66699866	1.33272	0	0.758638	0		0.924757	1.32383	0	0.587565	0		0.999797	-1.27638	0	0.443124	0		0.99935	-1.26786	0	0.320353	0		0.638749
TC0100000561.mm.2	Rpe	ribulose-5-phosphate-3-epimerase	chr1	+	Coding	66700831	66719805	-1.71332	0	0.00343228	1		0.0614377	-1.22208	0	0.124373	0		0.999797	1.12013	0	0.232138	0		0.99935	-1.25162	0	0.507441	0		0.773332
TC0100000572.mm.2	Cps1	carbamoyl-phosphate synthetase 1	chr1	+	Multiple_Complex	67123026	67231267	-1.04456	0	0.597523	0		0.85981	1.00522	0	0.686389	0		0.999797	-1.00753	0	0.398396	0		0.99935	-1.05792	0	0.469539	0		0.751082
TC0100000585.mm.2	Spag16	sperm associated antigen 16	chr1	+	Multiple_Complex	69826970	70725132	-1.3377	0	0.157733	0		0.515841	1.20478	0	0.4986	0		0.999797	1.05068	0	0.688988	0		0.99935	-1.5339	0	0.097539	0		0.374956
TC0100000588.mm.2	Vwc2l	von Willebrand factor C domain-containing protein 2-like	chr1	+	Multiple_Complex	70725715	70885397	1.12121	0	0.722993	0		0.912734	1.04	0	0.93138	0		0.999797	1.16288	0	0.816935	0		0.99935	1.25368	0	0.618153	0		0.840591
TC0100000590.mm.2	Atic	5-aminoimidazole-4-carboxamide ribonucleotide formyltransferase/IMP cyclohydrolase	chr1	+	Multiple_Complex	71557150	71579631	-1.30161	0	0.466047	0		0.789822	-2.03128	1	0.0853645	0		0.999797	1.12563	0	0.879235	0		0.99935	1.75664	0	0.227353	0		0.550967
TC0100000591.mm.2	Apol7d	apolipoprotein L 7d	chr1	+	Multiple_Complex	71652837	71662843	-1.74065	0	0.532988	0		0.826827	1.42064	0	0.819267	0		0.999797	1.19994	0	0.651283	0		0.99935	-2.0608	1	0.204578	0		0.529055
TC0100000601.mm.2	Tmem169	transmembrane protein 169	chr1	+	Coding	72284369	72303104	-1.18959	0	0.432422	0		0.770728	1.01962	0	0.760011	0		0.999797	1.1056	0	0.875119	0		0.99935	-1.09708	0	0.222249	0		0.545718
TC0100000602.mm.2	Xrcc5	X-ray repair complementing defective repair in Chinese hamster cells 5	chr1	+	Multiple_Complex	72307421	72394953	-1.91595	0	0.0447108	1		0.277797	-1.00418	0	0.87826	0		0.999797	2.08489	1	0.175805	0		0.99935	1.09272	0	0.53615	0		0.791286
TC0100000608.mm.2	Smarcal1	SWI/SNF related matrix associated, actin dependent regulator of chromatin, subfamily a-like 1	chr1	+	Multiple_Complex	72583251	72636790	1.62162	0	0.59693	0		0.859473	-1.12528	0	0.460484	0		0.999797	1.18863	0	0.112742	0		0.99935	2.16898	1	0.0102769	1	Yes	0.121711
TC0100000609.mm.2	Rpl37a	ribosomal protein L37a	chr1	+	Coding	72711260	72713813	-1.4459	0	0.920574	0		0.977446	-1.42112	0	0.982437	0		0.999797	-1.14174	0	0.59292	0		0.99935	-1.16164	0	0.678492	0		0.87119
TC0100000610.mm.2	Igfbp2	insulin-like growth factor binding protein 2	chr1	+	Multiple_Complex	72824480	72852474	-1.12489	0	0.834916	0		0.951302	-1.10203	0	0.791455	0		0.999797	-1.15521	0	0.619437	0		0.99935	-1.17918	0	0.339741	0		0.654612
TC0100000621.mm.2	Rufy4	RUN and FYVE domain containing 4	chr1	+	Coding	74125541	74148230	-1.11912	0	0.655426	0		0.885266	1.36775	0	0.423787	0		0.999797	1.24508	0	0.318284	0		0.99935	-1.22938	0	0.81058	0		0.929013
TC0100000622.mm.2	Cxcr2	chemokine (C-X-C motif) receptor 2	chr1	+	Coding	74153989	74161246	1.10329	0	0.620557	0		0.87065	1.17272	0	0.482298	0		0.999797	1.06755	0	0.785243	0		0.99935	1.00434	0	0.951561	0		0.982942
TC0100000625.mm.2	Arpc2	actin related protein 2/3 complex, subunit 2	chr1	+	Multiple_Complex	74236497	74268213	1.02888	0	0.594462	0		0.858708	1.00667	0	0.463935	0		0.999797	1.15378	0	0.447062	0		0.99935	1.17924	0	0.338922	0		0.653787
TC0100000626.mm.2	Gpbar1	G protein-coupled bile acid receptor 1	chr1	+	Coding	74278550	74279624	1.17876	0	0.301201	0		0.675756	-1.14902	0	0.241925	0		0.999797	-1.05585	0	0.164849	0		0.99935	1.28277	0	0.421154	0		0.720726
TC0100000627.mm.2	Pnkd	paroxysmal nonkinesiogenic dyskinesia	chr1	+	Multiple_Complex	74284930	74353694	-1.65882	0	0.00680949	1		0.0918279	1.05147	0	0.369644	0		0.999797	1.1524	0	0.311454	0		0.99935	-1.51353	0	0.238032	0		0.56331
TC0100000631.mm.2	Catip	ciliogenesis associated TTC17 interacting protein	chr1	+	Coding	74362108	74369321	-1.36055	0	0.192995	0		0.564943	-1.20601	0	0.660838	0		0.999797	-1.03322	0	0.858266	0		0.99935	-1.16562	0	0.288587	0		0.611547
TC0100000632.mm.2	Slc11a1	solute carrier family 11 (proton-coupled divalent metal ion transporters), member 1	chr1	+	Multiple_Complex	74375203	74386062	1.00984	0	0.7671	0		0.927411	1.46172	0	0.0939543	0		0.999797	1.73064	0	0.0344836	1		0.99935	1.19562	0	0.406077	0		0.710028
TC0100000633.mm.2	Ctdsp1	CTD (carboxy-terminal domain, RNA polymerase II, polypeptide A) small phosphatase 1	chr1	+	Multiple_Complex	74391509	74397285	-1.07703	0	0.436095	0		0.773531	-1.12262	0	0.717684	0		0.999797	1.16937	0	0.221739	0		0.99935	1.21887	0	0.410852	0		0.712542
TC0100000635.mm.2	Vil1	villin 1	chr1	+	Multiple_Complex	74409376	74435560	-1.21632	0	0.201386	0		0.574288	-1.19607	0	0.185323	0		0.999797	1.0168	0	0.955986	0		0.999774	-1.00013	0	0.914675	0		0.969515
TC0100000636.mm.2	Rqcd1	rcd1 (required for cell differentiation) homolog 1 (S. pombe)	chr1	+	Multiple_Complex	74506058	74530844	2.25038	1	0.0241708	1	Yes	0.197258	1.42922	0	0.482501	0		0.999797	-1.02679	0	0.657809	0		0.99935	1.53347	0	0.1915	0		0.512627
TC0100000637.mm.2	Plcd4	phospholipase C, delta 4	chr1	+	Multiple_Complex	74542888	74567794	1.28153	0	0.980813	0		0.992707	1.20459	0	0.772724	0		0.999797	-1.31063	0	0.90487	0		0.999554	-1.23194	0	0.66627	0		0.864556
TC0100000638.mm.2	Bcs1l	BCS1-like (yeast)	chr1	+	Multiple_Complex	74588289	74592443	-1.09631	0	0.351155	0		0.714149	1.20689	0	0.848872	0		0.999797	1.3759	0	0.477128	0		0.99935	1.03989	0	0.968087	0		0.988747
TC0100000639.mm.2	Stk36	serine/threonine kinase 36	chr1	+	Multiple_Complex	74601445	74636894	-1.25145	0	0.748237	0		0.921681	1.13736	0	0.457818	0		0.999797	1.41433	0	0.941399	0		0.999554	-1.00638	0	0.327277	0		0.644287
TC0100000640.mm.2	Ttll4	tubulin tyrosine ligase-like family, member 4	chr1	+	Multiple_Complex	74661745	74703730	2.28816	1	0.00031392	1	Yes	0.0136417	1.89942	0	0.018793	1		0.999797	-2.08512	1	0.00182372	1	Yes	0.99935	-1.73088	0	0.108861	0		0.395967
TC0100000642.mm.2	Cyp27a1	cytochrome P450, family 27, subfamily a, polypeptide 1	chr1	+	Coding	74713574	74737892	-1.37968	0	0.832437	0		0.950812	1.0575	0	0.853681	0		0.999797	1.13243	0	0.75927	0		0.99935	-1.28839	0	0.486138	0		0.760648
TC0100000644.mm.2	Wnt6	wingless-type MMTV integration site family, member 6	chr1	+	Coding	74771892	74785319	1.0343	0	0.879973	0		0.965669	-1.00625	0	0.982544	0		0.999797	-1.11678	0	0.602817	0		0.99935	-1.07303	0	0.726792	0		0.894036
TC0100000645.mm.2	Wnt10a	wingless-type MMTV integration site family, member 10A	chr1	+	Coding	74791516	74804179	-1.19905	0	0.41921	0		0.761839	-1.00159	0	0.578133	0		0.999797	-1.11131	0	0.854969	0		0.99935	-1.3304	0	0.244916	0		0.570018
TC0100000648.mm.2	Cdk5r2	cyclin-dependent kinase 5, regulatory subunit 2 (p39)	chr1	+	Multiple_Complex	74854934	74857732	1.03997	0	0.268748	0		0.644402	1.05428	0	0.768792	0		0.999797	-1.10025	0	0.19032	0		0.99935	-1.11539	0	0.607121	0		0.834576
TC0100000652.mm.2	Fam134a	family with sequence similarity 134, member A	chr1	+	Coding	75142786	75147909	1.80679	0	0.0468064	1		0.283674	-1.12209	0	0.977311	0		0.999797	-1.07857	0	0.317681	0		0.99935	1.8797	0	0.255924	0		0.580194
TC0100000653.mm.2	Zfand2b	zinc finger, AN1 type domain 2B	chr1	+	Multiple_Complex	75168646	75171629	1.73395	0	0.12598	0		0.46672	1.07353	0	0.886787	0		0.999797	1.12092	0	0.88289	0		0.99935	1.8105	0	0.124922	0		0.420752
TC0100000654.mm.2	Ankzf1	ankyrin repeat and zinc finger domain containing 1	chr1	+	Multiple_Complex	75192135	75202981	1.3681	0	0.0603578	0		0.322506	1.01075	0	0.503778	0		0.999797	1.11795	0	0.633412	0		0.99935	1.51319	0	0.0859454	0		0.353361
TC0100000655.mm.2	Stk16	serine/threonine kinase 16	chr1	+	Multiple_Complex	75210829	75215606	1.58132	0	0.0311789	1		0.227696	1.28384	0	0.597729	0		0.999797	1.32989	0	0.83895	0		0.99935	1.63804	0	0.0575543	0		0.292527
TC0100000656.mm.2	Dnajb2	DnaJ (Hsp40) homolog, subfamily B, member 2	chr1	+	Multiple_Complex	75236423	75245692	2.15213	1	0.00635142	1	Yes	0.0882049	-1.65719	0	0.31876	0		0.999797	1.07751	0	0.720565	0		0.99935	3.8429	1	0.00177817	1	Yes	0.0459492
TC0100000657.mm.2	Des	desmin	chr1	+	Multiple_Complex	75360292	75368579	-1.66918	0	0.345874	0		0.710433	-1.17681	0	0.682886	0		0.999797	2.62719	1	0.408509	0		0.99935	1.85222	0	0.180868	0		0.499422
TC0100000658.mm.2	Speg	SPEG complex locus	chr1	+	Multiple_Complex	75375297	75432320	2.91973	1	7.11277e-05	1	Yes	0.00539065	1.44301	0	0.129456	0		0.999797	-1.04293	0	0.810871	0		0.99935	1.94007	0	0.00192309	1		0.0480652
TC0100000659.mm.2	Gmppa	GDP-mannose pyrophosphorylase A	chr1	+	Multiple_Complex	75435930	75443179	-1.04203	0	0.196355	0		0.567842	1.05924	0	0.316136	0		0.999797	2.34449	1	0.120616	0		0.99935	2.12411	1	0.202587	0		0.526574
TC0100000660.mm.2	Asic4	acid-sensing (proton-gated) ion channel family member 4	chr1	+	Coding	75450436	75474343	-1.08728	0	0.49261	0		0.804105	1.03626	0	0.920776	0		0.999797	1.05201	0	0.346851	0		0.99935	-1.071	0	0.716204	0		0.889278
TC0100000661.mm.2	Tmem198	transmembrane protein 198	chr1	+	Coding	75479532	75485705	1.05612	0	0.680378	0		0.896526	1.00919	0	0.806176	0		0.999797	1.09924	0	0.285895	0		0.99935	1.15036	0	0.3633	0		0.674628
TC0100000662.mm.2	Inha	inhibin alpha	chr1	+	Coding	75507077	75510366	1.19692	0	0.443688	0		0.776891	1.22827	0	0.354599	0		0.999797	1.09879	0	0.727625	0		0.99935	1.07074	0	0.855416	0		0.948024
TC0100000663.mm.2	Stk11ip	serine/threonine kinase 11 interacting protein	chr1	+	Multiple_Complex	75521529	75537335	1.03257	0	0.717302	0		0.910038	1.04708	0	0.759329	0		0.999797	-1.02757	0	0.87328	0		0.99935	-1.04201	0	0.917591	0		0.970539
TC0100000665.mm.2	Slc4a3	solute carrier family 4 (anion exchanger), member 3	chr1	+	Multiple_Complex	75546266	75562172	-1.39502	0	0.049332	1		0.291192	1.16135	0	0.72583	0		0.999797	1.14682	0	0.466759	0		0.99935	-1.41269	0	0.307551	0		0.628949
TC0100000678.mm.2	Sgpp2	sphingosine-1-phosphate phosphotase 2	chr1	+	Coding	78310157	78420289	1.10741	0	0.838397	0		0.952437	-1.16474	0	0.496132	0		0.999797	-1.61128	0	0.128381	0		0.99935	-1.24921	0	0.277878	0		0.601609
TC0100000681.mm.2	Mogat1	monoacylglycerol O-acyltransferase 1	chr1	+	Multiple_Complex	78510991	78606964	1.15429	0	0.829211	0		0.949559	-1.02574	0	0.850232	0		0.999797	1.06293	0	0.803345	0		0.99935	1.25851	0	0.876453	0		0.957029
TC0100000682.mm.2	Utp14b; Acsl3	UTP14, U3 small nucleolar ribonucleoprotein, homolog B (yeast); acyl-CoA synthetase long-chain family member 3	chr1	+	Multiple_Complex	78657825	78707743	1.38464	0	0.0236696	1		0.195175	-1.43875	0	0.430767	0		0.999797	1.57909	0	0.885824	0		0.99935	3.14579	1	0.00664756	1	Yes	0.0966982
TC0100000684.mm.2	Kcne4	potassium voltage-gated channel, Isk-related subfamily, gene 4	chr1	+	Coding	78816921	78820028	1.05031	0	0.202231	0		0.575367	-1.2082	0	0.62177	0		0.999797	-1.30623	0	0.309779	0		0.99935	-1.02934	0	0.442732	0		0.734355
TC0100000688.mm.2	Mrpl44	mitochondrial ribosomal protein L44	chr1	+	Coding	79776018	79781445	-1.03355	0	0.771453	0		0.929763	-1.26243	0	0.805678	0		0.999797	-1.07346	0	0.656236	0		0.99935	1.13787	0	0.928001	0		0.973881
TC0100000697.mm.2	Nyap2	neuronal tyrosine-phophorylated phosphoinositide 3-kinase adaptor 2	chr1	+	Multiple_Complex	81076950	81341764	-1.16565	0	0.544661	0		0.83392	1.03203	0	0.384325	0		0.999797	1.06213	0	0.684064	0		0.99935	-1.13262	0	0.0748165	0		0.332209
TC0100000702.mm.2	Gm9747	predicted gene 9747 [Source:MGI Symbol;Acc:MGI:3710571]	chr1	+	Coding	82233112	82235933	-1.18459	0	0.646685	0		0.881107	-1.25435	0	0.885522	0		0.999797	1.30112	0	0.23453	0		0.99935	1.37775	0	0.372043	0		0.681762
TC0100000703.mm.2	Rhbdd1	rhomboid domain containing 1	chr1	+	Multiple_Complex	82316452	82445367	1.96573	0	0.00294175	1		0.0567545	-1.23889	0	0.763506	0		0.999797	1.12138	0	0.423704	0		0.99935	2.73091	1	0.00790766	1	Yes	0.105535
TC0100000706.mm.2	Col4a3	collagen, type IV, alpha 3	chr1	+	Multiple_Complex	82586921	82722059	1.30519	0	0.185704	0		0.556436	1.32553	0	0.389112	0		0.999797	1.04267	0	0.891601	0		0.99943	1.02668	0	0.529629	0		0.78754
TC0100000708.mm.2	Mff	mitochondrial fission factor	chr1	+	Multiple_Complex	82724890	82752394	1.2924	0	0.174075	0		0.540359	-1.20159	0	0.420729	0		0.999797	-1.08817	0	0.179605	0		0.99935	1.42711	0	0.410133	0		0.712099
TC0100000711.mm.2	Agfg1	ArfGAP with FG repeats 1	chr1	+	Multiple_Complex	82839446	82896275	4.26582	1	0.00142518	1	Yes	0.0357955	1.37372	0	0.463775	0		0.999797	1.00322	0	0.767716	0		0.99935	3.11531	1	0.00334442	1	Yes	0.0663548
TC0100000717.mm.2	Krtap28-13	PREDICTED: keratin associated protein 28-13 (Krtap28-13), mRNA.	chr1	+	Multiple_Complex	83060930	83061921	1.1515	0	0.446531	0		0.77811	1.20334	0	0.319941	0		0.999797	1.04122	0	0.279609	0		0.99935	-1.00365	0	0.191701	0		0.512883
TC0100000718.mm.2	Ccl20	chemokine (C-C motif) ligand 20	chr1	+	Coding	83116766	83119167	-1.21699	0	0.234857	0		0.610298	1.06351	0	0.652919	0		0.999797	1.26795	0	0.122734	0		0.99935	-1.02077	0	0.957334	0		0.984295
TC0100000719.mm.2	Daw1	dynein assembly factor with WDR repeat domains 1	chr1	+	Multiple_Complex	83159752	83210574	-1.20675	0	0.259395	0		0.636056	1.22963	0	0.306507	0		0.999797	1.13602	0	0.436922	0		0.99935	-1.30618	0	0.173098	0		0.489901
TC0100000725.mm.2	Fbxo36	F-box protein 36	chr1	+	Multiple_Complex	84839841	84900487	-1.12651	0	0.0682906	0		0.345042	1.22853	0	0.468027	0		0.999797	1.43147	0	0.121401	0		0.99935	1.03434	0	0.684234	0		0.873589
TC0100000736.mm.2	Gm10553	predicted gene 10553 [Source:MGI Symbol;Acc:MGI:3642178]	chr1	+	Coding	85100164	85100535	1.02874	0	0.942879	0		0.983514	1.31815	0	0.286151	0		0.999797	1.02802	0	0.240703	0		0.99935	-1.24641	0	0.041145	1		0.250088
TC0100000743.mm.2	Gm7609	predicted pseudogene 7609	chr1	+	Multiple_Complex	85199611	85213786	-1.17414	0	0.96273	0		0.988024	-1.10141	0	0.66386	0		0.999797	1.36869	0	0.56469	0		0.99935	1.2839	0	0.341286	0		0.656098
TC0100000758.mm.2	Csprs	component of Sp100-rs	chr1	+	Multiple_Complex	85526602	85552185	-1.20685	0	0.877852	0		0.964338	-1.48048	0	0.289314	0		0.999797	-1.12911	0	0.555892	0		0.99935	1.08646	0	0.52253	0		0.782799
TC0100000761.mm.2	G530012D18Rik	RIKEN cDNA G530012D1 gene [Source:MGI Symbol;Acc:MGI:3642025]	chr1	+	Coding	85575676	85577295	1.00138	0	0.53859	0		0.830781	-1.03104	0	0.93524	0		0.999797	-1.04716	0	0.869989	0		0.99935	-1.01424	0	0.708709	0		0.885976
TC0100000765.mm.2	Sp140	Sp140 nuclear body protein	chr1	+	Multiple_Complex	85600378	85645037	1.51029	0	0.348356	0		0.712039	1.03888	0	0.379674	0		0.999797	1.17883	0	0.245708	0		0.99935	1.71374	0	0.00858823	1		0.109785
TC0100000766.mm.2	Sp100	nuclear antigen Sp100	chr1	+	Multiple_Complex	85649988	85709998	-1.59463	0	0.277576	0		0.653942	-1.02559	0	0.949424	0		0.999797	1.25168	0	0.679735	0		0.99935	-1.24221	0	0.451671	0		0.739715
TC0100000771.mm.2	Cab39	calcium binding protein 39	chr1	+	Multiple_Complex	85793441	85851577	-1.61312	0	0.538745	0		0.830835	1.03031	0	0.671507	0		0.999797	1.62232	0	0.619416	0		0.99935	-1.02447	0	0.760531	0		0.906707
TC0100000774.mm.2	Itm2c	integral membrane protein 2C	chr1	+	Multiple_Complex	85894281	85908699	-1.4889	0	0.20199	0		0.575126	-1.08706	0	0.762879	0		0.999797	1.50657	0	0.138657	0		0.99935	1.09996	0	0.596753	0		0.828715
TC0100000775.mm.2	4933407L21Rik	RIKEN cDNA 4933407L21 gene	chr1	+	Multiple_Complex	85928483	85940624	-1.26423	0	0.248701	0		0.625371	-1.16025	0	0.415448	0		0.999797	1.19795	0	0.90596	0		0.999554	1.09943	0	0.809268	0		0.92833
TC0100000777.mm.2	Spata3	spermatogenesis associated 3	chr1	+	Multiple_Complex	86016816	86029958	-1.0896	0	0.636544	0		0.877193	1.21771	0	0.33778	0		0.999797	1.46741	0	0.860799	0		0.99935	1.10597	0	0.502057	0		0.770421
TC0100000778.mm.2	2810459M11Rik	RIKEN cDNA 2810459M11 gene	chr1	+	Coding	86045863	86055456	-1.06383	0	0.754958	0		0.924119	-1.07414	0	0.834398	0		0.999797	-1.24805	0	0.837845	0		0.99935	-1.23606	0	0.472004	0		0.752773
TC0100000783.mm.2	B3gnt7	UDP-GlcNAc:betaGal beta-1,3-N-acetylglucosaminyltransferase 7	chr1	+	Multiple_Complex	86302832	86307305	1.09745	0	0.881207	0		0.966039	1.09865	0	0.876906	0		0.999797	-1.23463	0	0.291621	0		0.99935	-1.23598	0	0.289292	0		0.612219
TC0100000787.mm.2	1700019O17Rik	RIKEN cDNA 1700019O17 gene	chr1	+	Coding	86426329	86428052	1.08806	0	0.686981	0		0.898999	1.20049	0	0.334456	0		0.999797	1.05067	0	0.488075	0		0.99935	-1.05012	0	0.214976	0		0.539215
TC0100000790.mm.2	Ptma	prothymosin alpha	chr1	+	Coding	86526736	86530700	-1.92692	0	0.0561089	0		0.310248	-1.02561	0	0.734447	0		0.999797	1.25189	0	0.904407	0		0.999554	-1.50076	0	0.0836273	0		0.349526
TC0100000792.mm.2	Cops7b	COP9 (constitutive photomorphogenic) homolog, subunit 7b (Arabidopsis thaliana)	chr1	+	Multiple_Complex	86582904	86609375	-1.61449	0	0.0562098	0		0.310509	-1.26236	0	0.10167	0		0.999797	2.35763	1	0.00449431	1	Yes	0.99935	1.84342	0	0.00853567	1		0.109401
TC0100000794.mm.2	Dis3l2	DIS3 mitotic control homolog (S. cerevisiae)-like 2	chr1	+	Multiple_Complex	86703804	87050097	1.12046	0	0.582516	0		0.852115	1.08041	0	0.967989	0		0.999797	1.56898	0	0.146456	0		0.99935	1.62715	0	0.059363	0		0.296057
TC0100000806.mm.2	Akp3	alkaline phosphatase 3, intestine, not Mn requiring	chr1	+	Coding	87124973	87127912	1.25778	0	0.606112	0		0.86464	-1.06483	0	0.982546	0		0.999797	-1.75248	0	0.0317434	1		0.99935	-1.30848	0	0.0796371	0		0.342727
TC0100000808.mm.2	Prss56	protease, serine 56	chr1	+	Multiple_Complex	87183313	87188405	1.05897	0	0.767401	0		0.927547	1.16886	0	0.39089	0		0.999797	-1.3358	0	0.139253	0		0.99935	-1.47442	0	0.0501151	0		0.273077
TC0100000809.mm.2	Chrnd	cholinergic receptor, nicotinic, delta polypeptide	chr1	+	Coding	87190597	87200070	-1.13937	0	0.215989	0		0.59142	1.19003	0	0.389627	0		0.999797	1.14445	0	0.333823	0		0.99935	-1.18474	0	0.256496	0		0.580709
TC0100000810.mm.2	Chrng	cholinergic receptor, nicotinic, gamma polypeptide	chr1	+	Coding	87205811	87211835	-1.24943	0	0.598278	0		0.860451	-1.44344	0	0.241002	0		0.999797	-1.11643	0	0.285991	0		0.99935	1.03481	0	0.678457	0		0.87119
TC0100000811.mm.2	Eif4e2	eukaryotic translation initiation factor 4E member 2	chr1	+	Coding	87213914	87240488	1.12543	0	0.482047	0		0.799069	-1.26174	0	0.391909	0		0.999797	-1.26723	0	0.942663	0		0.999554	1.12055	0	0.14869	0		0.455825
TC0100000813.mm.2	Efhd1	EF hand domain containing 1	chr1	+	Multiple_Complex	87264363	87310841	-1.67633	0	0.0168253	1		0.160216	-1.23548	0	0.50803	0		0.999797	1.22718	0	0.39929	0		0.99935	-1.10564	0	0.253961	0		0.578109
TC0100000814.mm.2	Gigyf2	GRB10 interacting GYF protein 2	chr1	+	Multiple_Complex	87326998	87450810	-1.04462	0	0.808966	0		0.942743	-1.38005	0	0.101607	0		0.999797	1.02112	0	0.394554	0		0.99935	1.349	0	0.535981	0		0.791236
TC0100000816.mm.2	3110079O15Rik	RIKEN cDNA 3110079O15 gene	chr1	+	Coding	87470263	87475459	-1.01567	0	0.888739	0		0.967997	1.22203	0	0.711834	0		0.999797	1.18286	0	0.290048	0		0.99935	-1.04931	0	0.569845	0		0.811842
TC0100000817.mm.2	Neu2	neuraminidase 2	chr1	+	Coding	87509889	87597845	-1.22373	0	0.360928	0		0.721644	-1.13008	0	0.466215	0		0.999797	1.02729	0	0.898785	0		0.999554	-1.0541	0	0.749532	0		0.902984
TC0100000822.mm.2	Inpp5d	inositol polyphosphate-5-phosphatase D	chr1	+	Multiple_Complex	87620312	87720508	1.28675	0	0.15454	0		0.511724	1.19892	0	0.848199	0		0.999797	2.12843	1	0.0954423	0		0.99935	2.28436	1	0.00829837	1	Yes	0.107961
TC0100000824.mm.2	Atg16l1	autophagy related 16-like 1 (S. cerevisiae)	chr1	+	Multiple_Complex	87755870	87792428	2.7394	1	0.0103724	1	Yes	0.118164	-1.12399	0	0.672241	0		0.999797	-1.01194	0	0.936251	0		0.999554	3.04271	1	0.00388434	1	Yes	0.0718482
TC0100000828.mm.2	Sag	S-antigen, retina and pineal gland (arrestin)	chr1	+	Multiple_Complex	87803680	87845158	1.01666	0	0.92366	0		0.978157	1.25484	0	0.407648	0		0.999797	1.30122	0	0.88145	0		0.99935	1.05423	0	0.28907	0		0.611925
TC0100000829.mm.2	Dgkd	diacylglycerol kinase, delta	chr1	+	Coding	87853287	87944489	-1.51717	0	0.00301456	1		0.0574834	-1.15889	0	0.263756	0		0.999797	1.22769	0	0.0415042	1		0.99935	-1.06636	0	0.833268	0		0.93919
TC0100000836.mm.2	Ugt1a2; Ugt1a6a; Ugt1a6b; Ugt1a10; Ugt1a7c; Ugt1a5; Ugt1a9; Ugt1a1	UDP glucuronosyltransferase 1 family, polypeptide A2; UDP glucuronosyltransferase 1 family, polypeptide A6A; UDP glucuronosyltransferase 1 family, polypeptide A6B; UDP glycosyltransferase 1 family, polypeptide A10; UDP glucuronosyltransferase 1 family, polypeptide A7C; UDP glucuronosyltransferase 1 family, polypeptide A5; UDP glucuronosyltransferase 1 family, polypeptide A9; UDP glucuronosyltrans…	chr1	+	Multiple_Complex	88055388	88220002	-1.37628	0	0.29849	0		0.673263	1.41636	0	0.103574	0		0.999797	2.03583	1	0.012505	1	Yes	0.99935	1.04439	0	0.947645	0		0.982006
TC0100000845.mm.2	Mroh2a	maestro heat-like repeat family member 2A	chr1	+	Multiple_Complex	88226986	88262289	1.15056	0	0.662494	0		0.888463	1.22192	0	0.364899	0		0.999797	-1.40202	0	0.0775502	0		0.99935	-1.48897	0	0.0316591	1		0.221606
TC0100000846.mm.2	Trpm8	transient receptor potential cation channel, subfamily M, member 8	chr1	+	Multiple_Complex	88277658	88389293	-1.03405	0	0.932495	0		0.980516	-1.25483	0	0.741435	0		0.999797	-1.05722	0	0.34801	0		0.99935	1.14784	0	0.482447	0		0.757794
TC0100000847.mm.2	Spp2	secreted phosphoprotein 2	chr1	+	Coding	88406961	88426438	-1.40362	0	0.153203	0		0.510663	-1.0891	0	0.900875	0		0.999797	1.17256	0	0.366486	0		0.99935	-1.09912	0	0.656572	0		0.860916
TC0100000854.mm.2	Sh3bp4	SH3-domain binding protein 4	chr1	+	Multiple_Complex	89070415	89155068	-3.0816	1	0.0136413	1	Yes	0.140305	1.39046	0	0.21922	0		0.999797	1.79169	0	0.0596113	0		0.99935	-2.39151	1	0.0579139	0		0.2934
TC0100000858.mm.2	Agap1	ArfGAP with GTPase domain, ankyrin repeat and PH domain 1	chr1	+	Multiple_Complex	89454811	89897617	-1.105	0	0.450306	0		0.77987	1.58591	0	0.109615	0		0.999797	1.43846	0	0.0965974	0		0.99935	-1.21827	0	0.493476	0		0.764803
TC0100000870.mm.2	Ackr3	atypical chemokine receptor 3	chr1	+	Coding	90203980	90216751	16.5298	1	3.36956e-07	1	Yes	0.000149649	-1.05015	0	0.87027	0		0.999797	-1.47483	0	0.092428	0		0.99935	11.7701	1	2.73515e-06	1	Yes	0.000788788
TC0100000878.mm.2	Cops8	COP9 (constitutive photomorphogenic) homolog, subunit 8 (Arabidopsis thaliana)	chr1	+	Coding	90603425	90613341	1.16114	0	0.508147	0		0.814362	-1.06652	0	0.92538	0		0.999797	1.11095	0	0.55183	0		0.99935	1.37578	0	0.189012	0		0.509653
TC0100000882.mm.2	Mlph	melanophilin	chr1	+	Multiple_Complex	90915085	90951142	1.2744	0	0.0746694	0		0.362032	1.06846	0	0.273478	0		0.999797	-1.32912	0	0.0503889	0		0.99935	-1.11434	0	0.196288	0		0.518408
TC0100000883.mm.2	Prlh	prolactin releasing hormone	chr1	+	Coding	90953108	90954012	1.08703	0	0.557088	0		0.83983	1.45547	0	0.488578	0		0.999797	-1.00421	0	0.980558	0		0.999836	-1.34457	0	0.203277	0		0.527456
TC0100000884.mm.2	Lrrfip1	leucine rich repeat (in FLII) interacting protein 1	chr1	+	Coding	90998727	91128944	1.21969	0	0.92196	0		0.977557	1.08016	0	0.805895	0		0.999797	-1.31987	0	0.97645	0		0.999836	-1.16889	0	0.905682	0		0.966863
TC0100000885.mm.2	Rbm44	RNA binding motif protein 44	chr1	+	Coding	91145103	91170795	1.17153	0	0.491959	0		0.803918	1.03812	0	0.729553	0		0.999797	-1.33592	0	0.291728	0		0.99935	-1.18379	0	0.469381	0		0.751082
TC0100000886.mm.2	Ramp1	receptor (calcitonin) activity modifying protein 1	chr1	+	Multiple_Complex	91179822	91225196	-2.44477	1	0.480769	0		0.798604	-1.33486	0	0.942218	0		0.999797	1.22536	0	0.770772	0		0.99935	-1.49464	0	0.359745	0		0.671983
TC0100000890.mm.2	Ube2f	ubiquitin-conjugating enzyme E2F (putative)	chr1	+	Coding	91250311	91288877	2.9209	1	0.00044271	1	Yes	0.0172697	-1.09617	0	0.702895	0		0.999797	-1.29185	0	0.577913	0		0.99935	2.47846	1	0.000613091	1	Yes	0.0254473
TC0100000892.mm.2	Scly	selenocysteine lyase	chr1	+	Multiple_Complex	91298338	91321080	-1.62571	0	0.0252288	1		0.20209	-1.20349	0	0.755943	0		0.999797	1.32007	0	0.0553925	0		0.99935	-1.0233	0	0.915649	0		0.969854
TC0100000893.mm.2	Espnl	espin-like	chr1	+	Coding	91322075	91348306	-1.81528	0	0.0810057	0		0.376655	-1.35996	0	0.133803	0		0.999797	1.92861	0	0.0557595	0		0.99935	1.44487	0	0.0937823	0		0.368475
TC0100000894.mm.2	Klhl30	kelch-like 30	chr1	+	Multiple_Complex	91351016	91362416	1.21779	0	0.133356	0		0.479939	1.57128	0	0.0543411	0		0.999797	-1.07286	0	0.359252	0		0.99935	-1.38428	0	0.166747	0		0.481318
TC0100000895.mm.2	Fam132b	family with sequence similarity 132, member B	chr1	+	Coding	91366430	91374217	1.65867	0	0.131328	0		0.476359	1.7076	0	0.128015	0		0.999797	-1.25439	0	0.494495	0		0.99935	-1.29139	0	0.485313	0		0.760058
TC0100000897.mm.2	Traf3ip1	TRAF3 interacting protein 1	chr1	+	Coding	91494668	91529307	1.47945	0	0.0695784	0		0.349244	1.1926	0	0.487202	0		0.999797	-1.34202	0	0.165203	0		0.99935	-1.08182	0	0.839302	0		0.942075
TC0100000898.mm.2	Asb1	ankyrin repeat and SOCS box-containing 1	chr1	+	Multiple_Complex	91540565	91559590	2.54656	1	0.0265117	1	Yes	0.206785	1.36644	0	0.743244	0		0.999797	1.44514	0	0.276822	0		0.99935	2.69323	1	0.00162645	1	Yes	0.0437298
TC0100000899.mm.2	Twist2	twist basic helix-loop-helix transcription factor 2	chr1	+	Coding	91801461	91848028	1.09543	0	0.485696	0		0.800374	1.05946	0	0.925675	0		0.999797	-1.34618	0	0.642204	0		0.99935	-1.30198	0	0.885461	0		0.960226
TC0100000908.mm.2	Olfr1413	olfactory receptor 1413	chr1	+	Coding	92573125	92574206	1.58563	0	0.187646	0		0.559518	1.63779	0	0.136501	0		0.999797	1.11978	0	0.546782	0		0.99935	1.08412	0	0.679892	0		0.872142
TC0100000909.mm.2	Olfr1412	olfactory receptor 1412	chr1	+	Coding	92588332	92589297	1.2517	0	0.330808	0		0.700546	1.18758	0	0.605597	0		0.999797	-1.05608	0	0.675278	0		0.99935	-1.00199	0	0.958702	0		0.98492
TC0100000910.mm.2	Olfr1411; Olfr1410	olfactory receptor 1411; olfactory receptor 1410	chr1	+	Coding	92596521	92597492	-1.34978	0	0.195633	0		0.567842	-1.04528	0	0.613422	0		0.999797	1.18016	0	0.679635	0		0.99935	-1.09418	0	0.16821	0		0.482843
TC0100000911.mm.2	Olfr1410	olfactory receptor 1410	chr1	+	Coding	92607839	92608847	-1.00218	0	0.482923	0		0.799378	1.03345	0	0.762655	0		0.999797	-1.0122	0	0.720225	0		0.99935	-1.04834	0	0.517885	0		0.779623
TC0100000912.mm.2	Olfr12	olfactory receptor 12	chr1	+	Coding	92619881	92621001	1.22064	0	0.279079	0		0.655583	1.35756	0	0.0702955	0		0.999797	1.0122	0	0.940431	0		0.999554	-1.09876	0	0.374333	0		0.684095
TC0100000916.mm.2	Gpc1	glypican 1	chr1	+	Coding	92831645	92860198	1.16239	0	0.245799	0		0.622232	1.097	0	0.686681	0		0.999797	-1.04643	0	0.362647	0		0.99935	1.01259	0	0.890617	0		0.962577
TC0100000919.mm.2	Dusp28	dual specificity phosphatase 28	chr1	+	Coding	92906989	92908620	-1.01379	0	0.882891	0		0.966395	1.00604	0	0.952146	0		0.999797	1.0378	0	0.565948	0		0.99935	1.01754	0	0.509644	0		0.775161
TC0100000921.mm.2	Rnpepl1	arginyl aminopeptidase (aminopeptidase B)-like 1	chr1	+	Multiple_Complex	92910783	92924384	3.90218	1	0.355919	0		0.717331	1.47142	0	0.909652	0		0.999797	1.7831	0	0.481497	0		0.99935	4.72875	1	0.0957159	0		0.372207
TC0100000922.mm.2	Capn10	calpain 10	chr1	+	Multiple_Complex	92934376	92947948	-1.39285	0	0.237888	0		0.614012	1.17462	0	0.586237	0		0.999797	1.07474	0	0.779523	0		0.99935	-1.5223	0	0.155181	0		0.464787
TC0100000923.mm.2	Gpr35	G protein-coupled receptor 35	chr1	+	Coding	92973119	92986391	1.08535	0	0.992632	0		0.996582	-1.17669	0	0.504531	0		0.999797	-1.21676	0	0.828376	0		0.99935	1.04961	0	0.642901	0		0.853548
TC0100000924.mm.2	Aqp12	aquaporin 12	chr1	+	Coding	93006334	93012269	-1.27756	0	0.636097	0		0.876904	1.23414	0	0.453838	0		0.999797	1.3291	0	0.810582	0		0.99935	-1.18628	0	0.330056	0		0.646349
TC0100000925.mm.2	Agxt	alanine-glyoxylate aminotransferase	chr1	+	Coding	93135240	93145421	-1.12917	0	0.652613	0		0.884517	1.0388	0	0.769332	0		0.999797	1.21309	0	0.408645	0		0.99935	1.0342	0	0.926664	0		0.973253
TC0100000926.mm.2	Crocc2	ciliary rootlet coiled-coil, rootletin family member 2	chr1	+	Multiple_Complex	93168725	93231072	1.17668	0	0.746958	0		0.9216	1.24274	0	0.477687	0		0.999797	-1.01408	0	0.546506	0		0.99935	-1.07101	0	0.666061	0		0.864388
TC0100000927.mm.2	Sned1; Mir6901	sushi, nidogen and EGF-like domains 1; microRNA 6901	chr1	+	Multiple_Complex	93235841	93301065	-1.37817	0	0.173357	0		0.539718	-1.08189	0	0.201756	0		0.999797	1.34593	0	0.643486	0		0.99935	1.05658	0	0.711763	0		0.887647
TC0100000929.mm.2	Ppp1r7	protein phosphatase 1, regulatory (inhibitor) subunit 7	chr1	+	Coding	93342854	93373489	-2.2427	1	0.000333364	1	Yes	0.0141814	-1.22305	0	0.0988781	0		0.999797	1.69808	0	0.0382041	1		0.99935	-1.07986	0	0.462491	0		0.746649
TC0100000933.mm.2	Ano7	anoctamin 7	chr1	+	Coding	93373896	93404304	1.7413	0	0.256359	0		0.633109	1.24891	0	0.989746	0		0.999797	-1.28062	0	0.497372	0		0.99935	1.08874	0	0.623661	0		0.843391
TC0100000936.mm.2	2020-09-02	septin 2	chr1	+	Multiple_Complex	93478964	93510260	1.19642	0	0.708388	0		0.907649	1.10816	0	0.482624	0		0.999797	-1.0983	0	0.885825	0		0.99935	-1.01728	0	0.849102	0		0.945287
TC0100000937.mm.2	Farp2	FERM, RhoGEF and pleckstrin domain protein 2	chr1	+	Coding	93512079	93621976	3.09438	1	0.0629418	0		0.329886	1.0099	0	0.543782	0		0.999797	-1.04001	0	0.840436	0		0.99935	2.94616	1	0.0292181	1	Yes	0.212657
TC0100000942.mm.2	Bok	BCL2-related ovarian killer	chr1	+	Coding	93685694	93695764	1.50538	0	0.233285	0		0.608813	1.44228	0	0.301146	0		0.999797	1.05786	0	0.539651	0		0.99935	1.10414	0	0.65561	0		0.860593
TC0100000944.mm.2	Atg4b	autophagy related 4B, cysteine peptidase	chr1	+	Multiple_Complex	93751500	93789529	1.12997	0	0.732367	0		0.916249	1.08098	0	0.863294	0		0.999797	1.19515	0	0.361881	0		0.99935	1.24932	0	0.16551	0		0.479634
TC0100000946.mm.2	Ing5	inhibitor of growth family, member 5	chr1	+	Coding	93803965	93822101	1.26872	0	0.469979	0		0.792012	-1.0883	0	0.345556	0		0.999797	1.21929	0	0.49069	0		0.99935	1.68354	0	0.329209	0		0.646025
TC0100000947.mm.2	D2hgdh	D-2-hydroxyglutarate dehydrogenase	chr1	+	Multiple_Complex	93825240	93918119	1.06911	0	0.538335	0		0.830641	1.19485	0	0.44456	0		0.999797	1.43337	0	0.17107	0		0.99935	1.28253	0	0.132488	0		0.432841
TC0100000948.mm.2	Gal3st2	galactose-3-O-sulfotransferase 2	chr1	+	Coding	93861344	93876494	-1.16796	0	0.329123	0		0.698777	-1.38185	0	0.134069	0		0.999797	1.31434	0	0.214479	0		0.99935	1.55504	0	0.0814397	0		0.346049
TC0100000949.mm.2	Gm9994	predicted gene 9994	chr1	+	Coding	93918437	93941239	1.04743	0	0.838927	0		0.952759	1.31615	0	0.43281	0		0.999797	1.2791	0	0.243398	0		0.99935	1.01794	0	0.545817	0		0.796941
TC0100000951.mm.2	Gm6086	predicted gene 6086	chr1	+	Coding	93990509	94011541	-1.05677	0	0.732565	0		0.916249	1.26452	0	0.412379	0		0.999797	-1.0982	0	0.851832	0		0.99935	-1.46752	0	0.189072	0		0.509653
TC0100000954.mm.2	Neu4	sialidase 4	chr1	+	Multiple_Complex	94020493	94028334	1.2517	0	0.228197	0		0.604324	1.34441	0	0.335969	0		0.999797	-1.08643	0	0.582449	0		0.99935	-1.1669	0	0.770367	0		0.910807
TC0100000957.mm.2	Fam174a	family with sequence similarity 174, member A	chr1	+	Coding	95313623	95335284	-1.62928	0	0.145027	0		0.498139	1.07234	0	0.997664	0		0.999797	-1.25012	0	0.333409	0		0.99935	-2.18413	1	0.0239702	1	Yes	0.193784
TC0100000971.mm.2	Gin1	gypsy retrotransposon integrase 1	chr1	+	Multiple_Complex	97770172	97793709	-1.27064	0	0.669287	0		0.892328	-1.53546	0	0.256344	0		0.999797	-1.76282	0	0.0284866	1		0.99935	-1.45879	0	0.11002	0		0.398261
TC0100000977.mm.2	Slco6d1	solute carrier organic anion transporter family, member 6d1	chr1	+	Multiple_Complex	98421124	98516988	-1.01959	0	0.76442	0		0.927073	-1.24236	0	0.245499	0		0.999797	-1.04931	0	0.433576	0		0.99935	1.16123	0	0.48754	0		0.761398
TC0100000985.mm.2	Cntnap5b	contactin associated protein-like 5B	chr1	+	Coding	99772765	100485942	1.01377	0	0.685201	0		0.898104	-1.14313	0	0.578882	0		0.999797	1.02384	0	0.731698	0		0.99935	1.1865	0	0.205246	0		0.529775
TC0100000999.mm.2	Cdh20	cadherin 20	chr1	+	Coding	104768529	104995481	1.12213	0	0.78997	0		0.93494	-1.14973	0	0.850285	0		0.999797	-1.16542	0	0.430416	0		0.99935	1.10702	0	0.388042	0		0.695213
TC0100001008.mm.2	2310035C23Rik	RIKEN cDNA 2310035C23 gene	chr1	+	Multiple_Complex	105663861	105755131	1.94733	0	0.00291439	1		0.0563736	-1.39879	0	0.986669	0		0.999797	-1.18585	0	0.353185	0		0.99935	2.29701	1	0.0176953	1	Yes	0.164389
TC0100001011.mm.2	Tnfrsf11a	tumor necrosis factor receptor superfamily, member 11a, NFKB activator	chr1	+	Multiple_Complex	105780723	105847981	1.29219	0	0.220591	0		0.596874	1.08558	0	0.945752	0		0.999797	-1.08996	0	0.341906	0		0.99935	1.09208	0	0.82064	0		0.933897
TC0100001016.mm.2	Zcchc2	zinc finger, CCHC domain containing 2	chr1	+	Multiple_Complex	105990406	106034079	1.79282	0	0.163508	0		0.524615	1.08131	0	0.997792	0		0.999797	-1.07691	0	0.916882	0		0.999554	1.5396	0	0.138054	0		0.441542
TC0100001018.mm.2	Phlpp1	PH domain and leucine rich repeat protein phosphatase 1	chr1	+	Multiple_Complex	106171752	106394250	-1.52529	0	0.0314542	1		0.228632	1.41677	0	0.537617	0		0.999797	1.50436	0	0.0710411	0		0.99935	-1.43648	0	0.30008	0		0.622356
TC0100001024.mm.2	Serpinb5	serine (or cysteine) peptidase inhibitor, clade B, member 5	chr1	+	Coding	106861173	106883348	-1.77762	0	0.0477866	1		0.286272	-2.17538	1	0.0769188	0		0.999797	1.44517	0	0.221766	0		0.99935	1.76854	0	0.326885	0		0.644043
TC0100001025.mm.2	Serpinb12	serine (or cysteine) peptidase inhibitor, clade B (ovalbumin), member 12	chr1	+	Multiple_Complex	106934449	106957080	-1.13305	0	0.399345	0		0.75009	-1.10828	0	0.476711	0		0.999797	-1.15823	0	0.643545	0		0.99935	-1.18412	0	0.550824	0		0.799865
TC0100001026.mm.2	Serpinb13	serine (or cysteine) peptidase inhibitor, clade B (ovalbumin), member 13	chr1	+	Coding	106980984	107001195	-1.06295	0	0.685802	0		0.898384	-1.06824	0	0.648482	0		0.999797	1.05747	0	0.553792	0		0.99935	1.06273	0	0.588374	0		0.823464
TC0100001028.mm.2	Serpinb11	serine (or cysteine) peptidase inhibitor, clade B (ovalbumin), member 11	chr1	+	Coding	107361929	107380475	1.29881	0	0.0816273	0		0.378417	1.11957	0	0.958949	0		0.999797	-1.34119	0	0.0730161	0		0.99935	-1.15611	0	0.991589	0		0.997067
TC0100001029.mm.2	Serpinb7	serine (or cysteine) peptidase inhibitor, clade B, member 7	chr1	+	Coding	107399655	107452689	-1.43551	0	0.442998	0		0.776426	1.24576	0	0.475895	0		0.999797	1.90133	0	0.133197	0		0.99935	1.0632	0	0.939462	0		0.978779
TC0100001031.mm.2	Serpinb8	serine (or cysteine) peptidase inhibitor, clade B, member 8	chr1	+	Multiple_Complex	107590006	107608978	1.20852	0	0.820572	0		0.945811	-1.35356	0	0.542314	0		0.999797	-2.2051	1	0.0734286	0		0.99935	-1.34802	0	0.294745	0		0.618599
TC0100001037.mm.2	Cdh7	cadherin 7, type 2	chr1	+	Multiple_Complex	109982327	110140157	-1.35734	0	0.130423	0		0.474784	-1.23346	0	0.300353	0		0.999797	1.56355	0	0.219318	0		0.99935	1.42084	0	0.464034	0		0.74756
TC0100001048.mm.2	Cntnap5a	contactin associated protein-like 5A	chr1	+	Coding	115684756	116582026	-1.12496	0	0.465979	0		0.789812	-1.05899	0	0.576278	0		0.999797	-1.23019	0	0.383402	0		0.99935	-1.30683	0	0.299813	0		0.622356
TC0100001054.mm.2	Gm19965	predicted gene, 19965 [Source:MGI Symbol;Acc:MGI:5012150]	chr1	+	Coding	116803193	116821850	-1.22704	0	0.718302	0		0.910631	-1.18056	0	0.702797	0		0.999797	-1.13095	0	0.865386	0		0.99935	-1.17548	0	0.848937	0		0.945222
TC0100001058.mm.2	Nifk	nucleolar protein interacting with the FHA domain of MKI67	chr1	+	Coding	118321839	118333831	3.83737	1	0.000242037	1	Yes	0.0116587	-1.11652	0	0.316654	0		0.999797	-1.5806	0	0.229208	0		0.99935	2.71067	1	0.000356782	1	Yes	0.0176315
TC0100001060.mm.2	Clasp1	CLIP associating protein 1	chr1	+	Multiple_Complex	118389058	118609462	2.80456	1	0.000122471	1	Yes	0.00735703	1.34784	0	0.155911	0		0.999797	-1.04916	0	0.666683	0		0.99935	1.98328	0	0.000801744	1		0.02921
TC0100001063.mm.2	Tfcp2l1	transcription factor CP2-like 1	chr1	+	Multiple_Complex	118627945	118685168	-2.09808	1	0.0209084	1	Yes	0.181638	-1.3403	0	0.190558	0		0.999797	1.09587	0	0.552102	0		0.99935	-1.42844	0	0.0858466	0		0.353282
TC0100001076.mm.2	Tmem185b	transmembrane protein 185B	chr1	+	Multiple_Complex	119526154	119528983	2.27285	1	0.0144612	1	Yes	0.145504	-1.04532	0	0.49686	0		0.999797	1.17213	0	0.40687	0		0.99935	2.78479	1	0.0106928	1	Yes	0.124714
TC0100001083.mm.2	Sctr	secretin receptor	chr1	+	Coding	120006980	120063534	-1.10553	0	0.562358	0		0.84211	1.05206	0	0.097082	0		0.999797	1.18167	0	0.324542	0		0.99935	1.01598	0	0.866928	0		0.953162
TC0100001085.mm.2	3110009E18Rik	RIKEN cDNA 3110009E18 gene	chr1	+	Multiple_Complex	120121187	120188189	-1.49243	0	0.131198	0		0.476044	1.26504	0	0.572195	0		0.999797	1.12565	0	0.627786	0		0.99935	-1.67725	0	0.114144	0		0.403716
TC0100001086.mm.2	C1ql2	complement component 1, q subcomponent-like 2	chr1	+	Coding	120340582	120343174	1.10638	0	0.987806	0		0.995472	1.10129	0	0.992608	0		0.999797	-1.25023	0	0.251594	0		0.99935	-1.24449	0	0.253902	0		0.578039
TC0100001088.mm.2	En1	engrailed 1	chr1	+	Coding	120602418	120609296	-1.24002	0	0.358696	0		0.719473	1.14948	0	0.444335	0		0.999797	-1.09199	0	0.333736	0		0.99935	-1.55651	0	0.0168745	1		0.160203
TC0100001096.mm.2	Ccdc93	coiled-coil domain containing 93	chr1	+	Multiple_Complex	121431049	121506460	-1.03821	0	0.894651	0		0.970157	-1.0263	0	0.880833	0		0.999797	1.49698	0	0.297926	0		0.99935	1.47981	0	0.290385	0		0.613714
TC0100001111.mm.2	Slc35f5	solute carrier family 35, member F5	chr1	+	Coding	125561016	125595817	1.818	0	0.0526097	0		0.299962	1.06138	0	0.927523	0		0.999797	1.15074	0	0.916447	0		0.999554	1.97106	0	0.051267	0		0.276627
TC0100001112.mm.2	Gpr39	G protein-coupled receptor 39	chr1	+	Multiple_Complex	125676995	125873862	-1.18669	0	0.308292	0		0.68081	-1.13862	0	0.879634	0		0.999797	1.24938	0	0.563295	0		0.99935	1.19877	0	0.759167	0		0.906533
TC0100001114.mm.2	Mgat5	mannoside acetylglucosaminyltransferase 5	chr1	+	Coding	127204986	127483704	-1.065	0	0.720665	0		0.911623	-1.17433	0	0.518739	0		0.999797	-1.1268	0	0.571107	0		0.99935	-1.02189	0	0.781456	0		0.915213
TC0100001123.mm.2	Acmsd	amino carboxymuconate semialdehyde decarboxylase	chr1	+	Coding	127729413	127767564	-1.05491	0	0.92478	0		0.97832	-1.07193	0	0.701852	0		0.999797	-1.12062	0	0.229268	0		0.99935	-1.10283	0	0.452558	0		0.740591
TC0100001124.mm.2	Ccnt2	cyclin T2	chr1	+	Multiple_Complex	127774164	127808061	1.46267	0	0.631004	0		0.874061	1.15425	0	0.813951	0		0.999797	1.23037	0	0.786597	0		0.99935	1.55914	0	0.331776	0		0.647913
TC0100001125.mm.2	Rab3gap1	RAB3 GTPase activating protein subunit 1	chr1	+	Multiple_Complex	127868773	127943876	2.76643	1	0.0605018	0		0.323113	-1.01911	0	0.664766	0		0.999797	1.65268	0	0.392801	0		0.99935	4.65941	1	0.00496903	1	Yes	0.0829018
TC0100001129.mm.2	R3hdm1	R3H domain containing 1	chr1	+	Multiple_Complex	128103306	128237735	3.80829	1	0.00175304	1	Yes	0.0408907	1.78489	0	0.290915	0		0.999797	1.3452	0	0.397864	0		0.99935	2.87016	1	0.00268654	1	Yes	0.0584685
TC0100001138.mm.2	Ubxn4	UBX domain protein 4	chr1	+	Coding	128244162	128279377	1.54296	0	0.0267169	1		0.207729	-1.11959	0	0.426315	0		0.999797	1.95402	0	0.708581	0		0.99935	3.37554	1	0.0027063	1	Yes	0.0586875
TC0100001145.mm.2	Thsd7b	thrombospondin, type I, domain containing 7B	chr1	+	Multiple_Complex	129273302	130219278	-1.21604	0	0.207333	0		0.582052	-1.08044	0	0.771878	0		0.999797	-1.44785	0	0.457276	0		0.99935	-1.62956	0	0.0957145	0		0.372207
TC0100001158.mm.2	Yod1	YOD1 OTU deubiquitinating enzyme 1 homologue (S. cerevisiae)	chr1	+	Coding	130717327	130722073	1.82609	0	0.0174502	1		0.163839	1.48018	0	0.398749	0		0.999797	-1.0131	0	0.619723	0		0.99935	1.21774	0	0.0346187	1		0.232108
TC0100001161.mm.2	AA986860	expressed sequence AA986860	chr1	+	Coding	130731976	130744622	-1.36237	0	0.298552	0		0.67329	-1.23603	0	0.559085	0		0.999797	1.06533	0	0.884528	0		0.99935	-1.03462	0	0.742628	0		0.900773
TC0100001164.mm.2	Fcamr	Fc receptor, IgA, IgM, high affinity	chr1	+	Coding	130800902	130814740	-1.75236	0	0.512359	0		0.815989	1.31826	0	0.322185	0		0.999797	1.94875	0	0.980789	0		0.999836	-1.18541	0	0.107985	0		0.394135
TC0100001165.mm.2	Pigr	polymeric immunoglobulin receptor	chr1	+	Multiple_Complex	130826684	130856219	-1.33978	0	0.53561	0		0.828575	-1.06198	0	0.782372	0		0.999797	-1.14824	0	0.515397	0		0.99935	-1.4486	0	0.325049	0		0.642558
TC0100001166.mm.2	Fcmr	Fc fragment of IgM receptor	chr1	+	Multiple_Complex	130865669	130880790	-1.53808	0	0.0235974	1		0.194869	-1.03487	0	0.601887	0		0.999797	1.39224	0	0.109799	0		0.99935	-1.06752	0	0.757656	0		0.906004
TC0100001167.mm.2	Il10	interleukin 10	chr1	+	Coding	131019845	131024974	1.11327	0	0.357922	0		0.718708	-1.10803	0	0.712662	0		0.999797	-1.53841	0	0.523396	0		0.99935	-1.24716	0	0.239687	0		0.564726
TC0100001168.mm.2	Eif2d	eukaryotic translation initiation factor 2D	chr1	+	Multiple_Complex	131153181	131187658	1.60809	0	0.499634	0		0.807892	1.45012	0	0.737304	0		0.999797	-1.01272	0	0.804273	0		0.99935	1.09501	0	0.555786	0		0.802563
TC0100001170.mm.2	Fam72a	family with sequence similarity 72, member A	chr1	+	Coding	131527903	131539872	1.19597	0	0.950801	0		0.98552	1.20806	0	0.488577	0		0.999797	-1.24188	0	0.214543	0		0.99935	-1.25443	0	0.0726337	0		0.328333
TC0100001171.mm.2	Avpr1b	arginine vasopressin receptor 1B	chr1	+	Coding	131599114	131612000	1.0262	0	0.851469	0		0.956395	1.12506	0	0.883148	0		0.999797	-1.15099	0	0.525404	0		0.99935	-1.26188	0	0.760178	0		0.906707
TC0100001172.mm.2	Ctse	cathepsin E	chr1	+	Multiple_Complex	131638292	131675507	-1.47095	0	0.0373799	1		0.250395	-1.00083	0	0.873279	0		0.999797	1.42631	0	0.0336427	1		0.99935	-1.03044	0	0.829712	0		0.937714
TC0100001173.mm.2	Rab7b	RAB7B, member RAS oncogene family	chr1	+	Multiple_Complex	131688695	131715439	-1.23873	0	0.204397	0		0.578307	-1.22152	0	0.459508	0		0.999797	1.03618	0	0.555085	0		0.99935	1.02179	0	0.975494	0		0.990871
TC0100001174.mm.2	Slc26a9	solute carrier family 26, member 9	chr1	+	Multiple_Complex	131744022	131771504	-1.39826	0	0.0521463	0		0.298937	-1.28825	0	0.125636	0		0.999797	1.33188	0	0.1603	0		0.99935	1.22709	0	0.341268	0		0.656098
TC0100001175.mm.2	Pm20d1	peptidase M20 domain containing 1	chr1	+	Multiple_Complex	131797381	131821473	-1.10569	0	0.652873	0		0.884698	-1.22091	0	0.254714	0		0.999797	-1.09767	0	0.541514	0		0.99935	1.00595	0	0.918226	0		0.970594
TC0100001176.mm.2	Slc41a1	solute carrier family 41, member 1	chr1	+	Multiple_Complex	131827493	131848865	1.5585	0	0.981647	0		0.993051	1.3584	0	0.610836	0		0.999797	1.51637	0	0.534583	0		0.99935	1.73974	0	0.927238	0		0.973581
TC0100001177.mm.2	Rab29	RAB29, member RAS oncogene family	chr1	+	Coding	131867224	131872889	-2.27918	1	0.00338281	1	Yes	0.0610223	-1.05204	0	0.866988	0		0.999797	1.18094	0	0.600421	0		0.99935	-1.8345	0	0.0130579	1		0.139146
TC0100001178.mm.2	Nucks1	nuclear casein kinase and cyclin-dependent kinase substrate 1	chr1	+	Multiple_Complex	131910458	131936321	-1.72988	0	0.0330349	1		0.234218	-1.39727	0	0.47201	0		0.999797	-1.08349	0	0.403575	0		0.99935	-1.34141	0	0.447309	0		0.736581
TC0100001180.mm.2	Slc45a3	solute carrier family 45, member 3	chr1	+	Coding	131962915	131982972	-1.14742	0	0.626166	0		0.87264	-1.16397	0	0.53935	0		0.999797	-1.13393	0	0.459429	0		0.99935	-1.11781	0	0.539014	0		0.793565
TC0100001181.mm.2	Elk4	ELK4, member of ETS oncogene family	chr1	+	Multiple_Complex	132007605	132032612	2.13456	1	0.157075	0		0.514845	1.34478	0	0.728856	0		0.999797	1.74827	0	0.369974	0		0.99935	2.77502	1	0.0584181	0		0.294646
TC0100001186.mm.2	Lemd1	LEM domain containing 1	chr1	+	Multiple_Complex	132191436	132257382	1.30254	0	0.101851	0		0.422708	1.2019	0	0.399911	0		0.999797	-1.15753	0	0.169129	0		0.99935	-1.0681	0	0.581394	0		0.818827
TC0100001189.mm.2	Klhdc8a	kelch domain containing 8A	chr1	+	Coding	132298626	132307357	1.03431	0	0.586444	0		0.854477	1.09403	0	0.940231	0		0.999797	1.15576	0	0.753064	0		0.99935	1.09266	0	0.875273	0		0.956336
TC0100001190.mm.2	Nuak2	NUAK family, SNF1-like kinase, 2	chr1	+	Multiple_Complex	132316125	132333488	1.63908	0	0.0196515	1		0.17552	-1.00939	0	0.89417	0		0.999797	-1.10326	0	0.407117	0		0.99935	1.49963	0	0.0742131	0		0.331021
TC0100001193.mm.2	Dstyk	dual serine/threonine and tyrosine protein kinase	chr1	+	Multiple_Complex	132417453	132466959	-1.14721	0	0.556777	0		0.839647	-1.10656	0	0.881067	0		0.999797	-1.0717	0	0.912839	0		0.999554	-1.11108	0	0.530694	0		0.788208
TC0100001195.mm.2	Rbbp5	retinoblastoma binding protein 5	chr1	+	Coding	132477367	132505665	-1.2832	0	0.302101	0		0.676596	-1.30094	0	0.789291	0		0.999797	-1.00143	0	0.246673	0		0.99935	1.01238	0	0.895359	0		0.963469
TC0100001196.mm.2	Tmem81	transmembrane protein 81	chr1	+	Coding	132506230	132508639	-1.08534	0	0.555584	0		0.83893	1.16181	0	0.755678	0		0.999797	-1.00317	0	0.328207	0		0.99935	-1.26495	0	0.0747833	0		0.332177
TC0100001200.mm.2	Lrrn2	leucine rich repeat protein 2, neuronal	chr1	+	Multiple_Complex	132880273	132940005	-1.95836	0	0.0151184	1		0.149741	-1.04509	0	0.792254	0		0.999797	1.03946	0	0.92411	0		0.999554	-1.80273	0	0.0209414	1		0.178505
TC0100001201.mm.2	Pik3c2b	phosphoinositide-3-kinase, class 2, beta polypeptide	chr1	+	Multiple_Complex	133045667	133108688	-1.16417	0	0.536231	0		0.828812	1.03137	0	0.914112	0		0.999797	1.03133	0	0.802989	0		0.99935	-1.16421	0	0.335693	0		0.651398
TC0100001202.mm.2	Ppp1r15b	protein phosphatase 1, regulatory (inhibitor) subunit 15b	chr1	+	Multiple_Complex	133131143	133139800	1.37957	0	0.0113645	1		0.125179	-1.14662	0	0.783295	0		0.999797	-1.46131	0	0.128146	0		0.99935	1.08249	0	0.132324	0		0.432476
TC0100001204.mm.2	Plekha6	pleckstrin homology domain containing, family A member 6	chr1	+	Multiple_Complex	133246097	133303435	1.0791	0	0.641831	0		0.879571	1.2644	0	0.416273	0		0.999797	1.07838	0	0.796652	0		0.99935	-1.08656	0	0.541793	0		0.794811
TC0100001205.mm.2	Golt1a; Kiss1	golgi transport 1 homolog A (S. cerevisiae); KiSS-1 metastasis-suppressor	chr1	+	Coding	133309800	133329901	-1.09218	0	0.237573	0		0.613437	-1.18274	0	0.601884	0		0.999797	1.02001	0	0.283944	0		0.99935	1.10458	0	0.68553	0		0.874139
TC0100001206.mm.2	Ren1; Ren2	renin 1 structural; renin 2 tandem duplication of Ren1	chr1	+	Coding	133350510	133360325	-1.02345	0	0.599035	0		0.860892	-1.06832	0	0.72805	0		0.999797	-1.31142	0	0.0711586	0		0.99935	-1.25634	0	0.0981365	0		0.376131
TC0100001207.mm.2	Etnk2	ethanolamine kinase 2	chr1	+	Multiple_Complex	133363572	133380336	1.54964	0	0.0469582	1		0.284052	1.28773	0	0.0437375	1		0.999797	-1.1905	0	0.802276	0		0.99935	1.01083	0	0.773133	0		0.911752
TC0100001218.mm.2	Fmod	fibromodulin	chr1	+	Coding	134037254	134048277	-1.23499	0	0.149156	0		0.504289	-1.05374	0	0.361977	0		0.999797	1.11185	0	0.412357	0		0.99935	-1.0541	0	0.800637	0		0.924206
TC0100001220.mm.2	Chit1	chitinase 1 (chitotriosidase)	chr1	+	Coding	134111242	134151540	-1.24921	0	0.669749	0		0.892359	-1.00933	0	0.762097	0		0.999797	1.08691	0	0.677208	0		0.99935	-1.1387	0	0.589661	0		0.824196
TC0100001222.mm.2	Chil1	chitinase-like 1	chr1	+	Multiple_Complex	134182176	134190181	1.21306	0	0.034673	1		0.241061	1.01709	0	0.260857	0		0.999797	-1.17961	0	0.190405	0		0.99935	1.01108	0	0.847515	0		0.945222
TC0100001223.mm.2	Mybph	myosin binding protein H	chr1	+	Coding	134193448	134201232	-1.67947	0	0.00458559	1		0.0726941	-1.07356	0	0.670642	0		0.999797	-1.08788	0	0.494466	0		0.99935	-1.70187	0	0.00275642	1		0.0591198
TC0100001225.mm.2	Myog	myogenin	chr1	+	Coding	134289989	134292548	1.113	0	0.425261	0		0.766381	1.0035	0	0.434955	0		0.999797	-1.18483	0	0.247917	0		0.99935	-1.06825	0	0.254487	0		0.578537
TC0100001226.mm.2	4933406M09Rik	RIKEN cDNA 4933406M09 gene	chr1	+	Coding	134385940	134390983	-1.20329	0	0.419278	0		0.761839	-1.16427	0	0.357531	0		0.999797	1.35021	0	0.553935	0		0.99935	1.30642	0	0.479874	0		0.756754
TC0100001227.mm.2	Cyb5r1	cytochrome b5 reductase 1	chr1	+	Multiple_Complex	134405781	134411740	-1.02537	0	0.339299	0		0.705625	1.04603	0	0.372003	0		0.999797	-1.21447	0	0.429093	0		0.99935	-1.30261	0	0.467313	0		0.750046
TC0100001228.mm.2	Adipor1	adiponectin receptor 1	chr1	+	Multiple_Complex	134415378	134433351	-1.12166	0	0.576377	0		0.848461	1.0386	0	0.352815	0		0.999797	1.135	0	0.875061	0		0.99935	-1.02639	0	0.821355	0		0.933953
TC0100001230.mm.2	Klhl12	kelch-like 12	chr1	+	Multiple_Complex	134455531	134491018	1.69014	0	0.12272	0		0.461286	1.18828	0	0.829894	0		0.999797	-1.04544	0	0.611328	0		0.99935	1.36053	0	0.0728829	0		0.328709
TC0100001231.mm.2	Rabif	RAB interacting factor	chr1	+	Coding	134494660	134507889	1.03247	0	0.449421	0		0.779674	1.26062	0	0.991012	0		0.999797	1.06282	0	0.60767	0		0.99935	-1.14881	0	0.812255	0		0.929835
TC0100001234.mm.2	Kdm5b	lysine (K)-specific demethylase 5B	chr1	+	Multiple_Complex	134560171	134635285	-1.06351	0	0.561049	0		0.841478	1.01505	0	0.829212	0		0.999797	1.05913	0	0.175063	0		0.99935	-1.01925	0	0.309121	0		0.630335
TC0100001237.mm.2	Syt2	synaptotagmin II	chr1	+	Coding	134646681	134753149	1.21288	0	0.418153	0		0.761723	-1.07604	0	0.779048	0		0.999797	-1.1913	0	0.272097	0		0.99935	1.09553	0	0.560518	0		0.805727
TC0100001240.mm.2	Ube2t	ubiquitin-conjugating enzyme E2T (putative)	chr1	+	Multiple_Complex	134962565	134974179	-1.2457	0	0.252451	0		0.628679	-1.06769	0	0.743437	0		0.999797	1.33826	0	0.699017	0		0.99935	1.14702	0	0.647263	0		0.855879
TC0100001244.mm.2	Ptpn7	protein tyrosine phosphatase, non-receptor type 7	chr1	+	Coding	135132725	135145320	-1.28307	0	0.13966	0		0.490298	-1.21578	0	0.261464	0		0.999797	1.23495	0	0.294681	0		0.99935	1.17019	0	0.500967	0		0.770205
TC0100001245.mm.2	Arl8a	ADP-ribosylation factor-like 8A	chr1	+	Multiple_Complex	135146824	135156269	2.25228	1	0.00508031	1	Yes	0.0775883	1.65059	0	0.0737391	0		0.999797	1.32285	0	0.228548	0		0.99935	1.80506	0	0.0186946	1		0.168342
TC0100001249.mm.2	Lmod1	leiomodin 1 (smooth muscle)	chr1	+	Coding	135324807	135368065	1.2323	0	0.485221	0		0.800374	-1.01694	0	0.871619	0		0.999797	-1.1769	0	0.757026	0		0.99935	1.0648	0	0.815825	0		0.932144
TC0100001252.mm.2	Csrp1	cysteine and glycine-rich protein 1	chr1	+	Coding	135720061	135752232	1.00544	0	0.45497	0		0.782879	-1.19899	0	0.605908	0		0.999797	1.24101	0	0.731162	0		0.99935	1.49606	0	0.123129	0		0.418093
TC0100001254.mm.2	Phlda3	pleckstrin homology-like domain, family A, member 3	chr1	+	Multiple_Complex	135766085	135769136	-32.9195	1	9.85609e-09	1	Yes	1.45909e-05	-1.34096	0	0.453398	0		0.999797	1.09636	0	0.323315	0		0.99935	-22.3917	1	5.76715e-08	1	Yes	6.74028e-05
TC0100001256.mm.2	Lad1	ladinin	chr1	+	Coding	135818598	135833341	1.22405	0	0.755269	0		0.924119	-1.17533	0	0.290784	0		0.999797	-1.69612	0	0.0681338	0		0.99935	-1.17896	0	0.577372	0		0.816997
TC0100001257.mm.2	Tnnt2	troponin T2, cardiac	chr1	+	Coding	135836334	135852268	-1.01906	0	0.446835	0		0.77811	1.16656	0	0.279987	0		0.999797	-1.3851	0	0.123152	0		0.99935	-1.64659	0	0.0679387	0		0.317583
TC0100001258.mm.2	Tmem9	transmembrane protein 9	chr1	+	Multiple_Complex	136008219	136035030	-1.5289	0	0.0623878	0		0.328779	-1.328	0	0.403276	0		0.999797	-1.03892	0	0.409166	0		0.99935	-1.19609	0	0.751366	0		0.903628
TC0100001259.mm.2	Ascl5	achaete-scute complex homolog 5 (Drosophila)	chr1	+	Multiple_Complex	136040723	136051370	-1.02713	0	0.934804	0		0.980968	-1.29432	0	0.0967623	0		0.999797	1.06025	0	0.933328	0		0.999554	1.33606	0	0.0964467	0		0.373341
TC0100001260.mm.2	Cacna1s	calcium channel, voltage-dependent, L type, alpha 1S subunit	chr1	+	Multiple_Complex	136052750	136119822	-1.67437	0	0.344433	0		0.709357	1.10282	0	0.599273	0		0.999797	1.8169	0	0.901002	0		0.999554	-1.01631	0	0.757066	0		0.90558
TC0100001262.mm.2	Kif21b	kinesin family member 21B	chr1	+	Multiple_Complex	136131389	136178014	-1.73942	0	0.0369404	1		0.249036	-1.29042	0	0.400701	0		0.999797	1.35722	0	0.580913	0		0.99935	1.00688	0	0.388318	0		0.695413
TC0100001268.mm.2	Ddx59	DEAD (Asp-Glu-Ala-Asp) box polypeptide 59	chr1	+	Multiple_Complex	136415271	136440220	-2.27011	1	0.00551901	1	Yes	0.0815502	-1.03332	0	0.276663	0		0.999797	2.30246	1	0.0826859	0		0.99935	1.04804	0	0.759659	0		0.906643
TC0100001271.mm.2	Kif14	kinesin family member 14	chr1	+	Coding	136467848	136531511	-1.12858	0	0.856552	0		0.958312	-1.30761	0	0.945054	0		0.999797	-1.07792	0	0.329962	0		0.99935	1.07489	0	0.280482	0		0.604052
TC0100001274.mm.2	Zfp281	zinc finger protein 281	chr1	+	Coding	136624901	136630391	1.07309	0	0.602877	0		0.863166	-1.08791	0	0.993259	0		0.999797	-1.38082	0	0.192043	0		0.99935	-1.1828	0	0.409627	0		0.711918
TC0100001292.mm.2	Atp6v1g3	ATPase, H+ transporting, lysosomal V1 subunit G3	chr1	+	Coding	138273738	138289462	-1.39384	0	0.297241	0		0.672482	1.14711	0	0.513225	0		0.999797	-1.06652	0	0.440551	0		0.99935	-1.70525	0	0.248107	0		0.57265
TC0100001294.mm.2	Dennd1b	DENN/MADD domain containing 1B	chr1	+	Multiple_Complex	138963436	139178960	-1.12805	0	0.180672	0		0.548312	1.01705	0	0.539769	0		0.999797	1.13852	0	0.405862	0		0.99935	-1.00769	0	0.942467	0		0.980218
TC0100001302.mm.2	Zbtb41	zinc finger and BTB domain containing 41 homolog	chr1	+	Multiple_Complex	139422383	139453007	1.90636	0	0.0264233	1		0.206601	-1.15786	0	0.227689	0		0.999797	1.15444	0	0.934125	0		0.999554	2.5482	1	0.0027849	1	Yes	0.0595203
TC0100001303.mm.2	Aspm	asp (abnormal spindle)-like, microcephaly associated (Drosophila)	chr1	+	Multiple_Complex	139454773	139494090	1.15705	0	0.348853	0		0.712398	1.22411	0	0.247853	0		0.999797	1.00213	0	0.877168	0		0.99935	-1.0557	0	0.698584	0		0.880976
TC0100001304.mm.2	F13b	coagulation factor XIII, beta subunit	chr1	+	Multiple_Complex	139501707	139523756	-1.0211	0	0.239436	0		0.61541	1.1125	0	0.537837	0		0.999797	-1.06254	0	0.33344	0		0.99935	-1.20702	0	0.692608	0		0.877273
TC0100001308.mm.2	Kcnt2	potassium channel, subfamily T, member 2	chr1	+	Multiple_Complex	140246216	140612063	-1.08508	0	0.498487	0		0.807484	1.23562	0	0.645809	0		0.999797	1.20852	0	0.555235	0		0.99935	-1.1094	0	0.584166	0		0.82096
TC0100001313.mm.2	B3galt2	UDP-Gal:betaGlcNAc beta 1,3-galactosyltransferase, polypeptide 2	chr1	+	Multiple_Complex	143640664	143654612	-4.69554	1	0.0058295	1	Yes	0.0844421	1.31635	0	0.696975	0		0.999797	2.13174	1	0.316536	0		0.99935	-2.8995	1	0.0199046	1	Yes	0.17415
TC0100001316.mm.2	Glrx2	glutaredoxin 2 (thioltransferase)	chr1	+	Multiple_Complex	143739029	143749678	-1.52602	0	0.229916	0		0.605261	-1.32888	0	0.936833	0		0.999797	-1.10719	0	0.99682	0		0.999836	-1.27143	0	0.261078	0		0.58525
TC0100001317.mm.2	Uchl5	ubiquitin carboxyl-terminal esterase L5	chr1	+	Coding	143777278	143807466	-1.88294	0	0.0170713	1		0.161864	-1.08155	0	0.681036	0		0.999797	1.07894	0	0.693796	0		0.99935	-1.61358	0	0.0779154	0		0.339124
TC0100001330.mm.2	Brinp3	bone morphogenetic protein/retinoic acid inducible neural specific 3	chr1	+	Multiple_Complex	146494760	146902472	-1.06616	0	0.817927	0		0.945011	1.17052	0	0.433053	0		0.999797	-1.1493	0	0.433412	0		0.99935	-1.43428	0	0.0870469	0		0.355782
TC0100001338.mm.2	Ptgs2	prostaglandin-endoperoxide synthase 2	chr1	+	Coding	150100124	150108017	-1.77915	0	0.155984	0		0.513457	-1.40299	0	0.796293	0		0.999797	1.16485	0	0.481868	0		0.99935	-1.08865	0	0.612288	0		0.837273
TC0100001339.mm.2	Pdc	phosducin	chr1	+	Coding	150319417	150333906	-1.17875	0	0.109526	0		0.4378	1.13	0	0.553581	0		0.999797	1.19316	0	0.114023	0		0.99935	-1.11636	0	0.538463	0		0.793069
TC0100001341.mm.2	Tpr	translocated promoter region, nuclear basket protein	chr1	+	Multiple_Complex	150392838	150449935	1.78805	0	0.0456667	1		0.280778	1.16296	0	0.634078	0		0.999797	-1.00409	0	0.455481	0		0.99935	1.53124	0	0.0270665	1		0.205343
TC0100001349.mm.2	3110040M04Rik	PREDICTED: RIKEN cDNA 3110040M04 gene (3110040M04Rik), mRNA.	chr1	+	Coding	151204121	151205794	-1.77565	0	0.0227478	1		0.190979	-1.00392	0	0.818478	0		0.999797	1.64368	0	0.0259976	1		0.99935	-1.07607	0	0.765089	0		0.908532
TC0100001351.mm.2	Ivns1abp	influenza virus NS1A binding protein	chr1	+	Coding	151344498	151364445	1.12188	0	0.576744	0		0.848775	-1.08555	0	0.652905	0		0.999797	1.14052	0	0.182718	0		0.99935	1.38899	0	0.217675	0		0.541349
TC0100001353.mm.2	Trmt1l	tRNA methyltransferase 1 like	chr1	+	Coding	151428648	151458183	2.23485	1	0.137138	0		0.486434	-1.2302	0	0.444031	0		0.999797	-1.3799	0	0.603018	0		0.99935	1.9924	0	0.0886795	0		0.358954
TC0100001356.mm.2	Fam129a	family with sequence similarity 129, member A	chr1	+	Multiple_Complex	151571186	151721939	-1.64634	0	0.0597041	0		0.320549	-1.44962	0	0.205295	0		0.999797	1.64923	0	0.479336	0		0.99935	1.45216	0	0.997834	0		0.999302
TC0100001358.mm.2	Edem3	ER degradation enhancer, mannosidase alpha-like 3	chr1	+	Multiple_Complex	151755374	151822328	1.67076	0	0.0830938	0		0.382659	1.18041	0	0.681627	0		0.999797	-1.42263	0	0.359719	0		0.99935	-1.00511	0	0.618663	0		0.840792
TC0100001365.mm.2	Colgalt2	collagen beta(1-O)galactosyltransferase 2	chr1	+	Coding	152399830	152510695	1.25106	0	0.683192	0		0.897217	1.35419	0	0.839777	0		0.999797	-1.21835	0	0.816019	0		0.99935	-1.31879	0	0.404871	0		0.708792
TC0100001367.mm.2	Apobec4	apolipoprotein B mRNA editing enzyme, catalytic polypeptide-like 4 (putative)	chr1	+	Coding	152750551	152757544	-1.2619	0	0.290349	0		0.666201	-1.32704	0	0.4987	0		0.999797	-1.36924	0	0.381534	0		0.99935	-1.30203	0	0.212253	0		0.536455
TC0100001369.mm.2	Arpc5	actin related protein 2/3 complex, subunit 5	chr1	+	Multiple_Complex	152766542	152775597	1.24726	0	0.428378	0		0.76782	-1.22534	0	0.489482	0		0.999797	-1.31542	0	0.428498	0		0.99935	1.16184	0	0.489352	0		0.762655
TC0100001370.mm.2	Ncf2	neutrophil cytosolic factor 2	chr1	+	Multiple_Complex	152807257	152836990	-1.00901	0	0.71276	0		0.909183	1.04207	0	0.70609	0		0.999797	-1.10454	0	0.683368	0		0.99935	-1.16137	0	0.676814	0		0.870458
TC0100001373.mm.2	Nmnat2	nicotinamide nucleotide adenylyltransferase 2	chr1	+	Multiple_Complex	152955101	153119261	1.2224	0	0.790697	0		0.93535	1.02789	0	0.514673	0		0.999797	-1.39173	0	0.186805	0		0.99935	-1.17028	0	0.0964709	0		0.373341
TC0100001377.mm.2	Shcbp1l	Shc SH2-domain binding protein 1-like	chr1	+	Multiple_Complex	153425162	153452574	1.07811	0	0.409344	0		0.75612	-1.20327	0	0.941409	0		0.999797	-1.42008	0	0.361227	0		0.99935	-1.09468	0	0.985171	0		0.994675
TC0100001379.mm.2	Rgs8	regulator of G-protein signaling 8	chr1	+	Multiple_Complex	153653025	153697667	-1.2534	0	0.701969	0		0.90533	1.52803	0	0.0268864	1		0.999797	1.14576	0	0.889265	0		0.99935	-1.67158	0	0.0167905	1		0.159747
TC0100001381.mm.2	Rgs16	regulator of G-protein signaling 16	chr1	+	Coding	153740349	153745468	1.24085	0	0.174665	0		0.540696	1.27579	0	0.12831	0		0.999797	-1.04753	0	0.836927	0		0.99935	-1.07703	0	0.696551	0		0.879591
TC0100001382.mm.2	Rnasel	ribonuclease L (2, 5-oligoisoadenylate synthetase-dependent); ribonuclease L (2', 5'-oligoisoadenylate synthetase-dependent)	chr1	+	Multiple_Complex	153749426	153764221	1.31484	0	0.963942	0		0.98819	-1.19525	0	0.426573	0		0.999797	-1.52066	0	0.947547	0		0.999554	1.03347	0	0.367407	0		0.678079
TC0100001385.mm.2	Teddm1b	transmembrane epididymal protein 1B	chr1	+	Coding	153874345	153876871	-1.1506	0	0.333769	0		0.702261	1.24675	0	0.240288	0		0.999797	1.37812	0	0.0692879	0		0.99935	-1.04093	0	0.804117	0		0.926002
TC0100001386.mm.2	Teddm1a	transmembrane epididymal protein 1A	chr1	+	Coding	153891646	153893060	1.17018	0	0.416645	0		0.760626	-1.02464	0	0.444682	0		0.999797	1.1354	0	0.572747	0		0.99935	1.36136	0	0.540036	0		0.793782
TC0100001387.mm.2	Glul; Mir8114	glutamate-ammonia ligase (glutamine synthetase); microRNA 8114	chr1	+	Multiple_Complex	153899926	153909723	-1.01435	0	0.669386	0		0.892328	-1.1408	0	0.96404	0		0.999797	-1.01986	0	0.430242	0		0.99935	1.10275	0	0.217362	0		0.541101
TC0100001392.mm.2	Zfp648	zinc finger protein 648	chr1	+	Coding	154201187	154205674	-1.79146	0	0.0946784	0		0.407843	-1.04886	0	0.385634	0		0.999797	-1.32958	0	0.384003	0		0.99935	-2.27093	1	0.0941589	0		0.369024
TC0100001397.mm.2	Stx6	syntaxin 6	chr1	+	Multiple_Complex	155158703	155208256	1.85787	0	0.39655	0		0.748535	1.3049	0	0.821063	0		0.999797	-1.24839	0	0.749991	0		0.99935	1.14048	0	0.175652	0		0.492989
TC0100001402.mm.2	Acbd6	acyl-Coenzyme A binding domain containing 6	chr1	+	Multiple_Complex	155558120	155687233	-1.8284	0	0.116922	0		0.450211	-2.02677	1	0.247727	0		0.999797	1.28165	0	0.116345	0		0.99935	1.4207	0	0.246645	0		0.570948
TC0100001409.mm.2	Tor1aip2	torsin A interacting protein 2	chr1	+	Multiple_Complex	156035403	156068861	1.41706	0	0.0805733	0		0.376153	-1.16002	0	0.68601	0		0.999797	-1.16542	0	0.417477	0		0.99935	1.41048	0	0.164888	0		0.479382
TC0100001412.mm.2	Nphs2	nephrosis 2, podocin	chr1	+	Coding	156310727	156328035	1.22176	0	0.418011	0		0.76166	1.6401	0	0.313503	0		0.999797	-1.1722	0	0.43175	0		0.99935	-1.57357	0	0.324759	0		0.64242
TC0100001414.mm.2	Gm2000	predicted gene 2000 [Source:MGI Symbol;Acc:MGI:3780170]	chr1	+	Coding	156366040	156366484	-1.00517	0	0.802326	0		0.940082	-1.19	0	0.865585	0		0.999797	-1.30716	0	0.54491	0		0.99935	-1.10412	0	0.599112	0		0.830734
TC0100001419.mm.2	Abl2	v-abl Abelson murine leukemia viral oncogene 2 (arg, Abelson-related gene)	chr1	+	Multiple_Complex	156558786	156649619	1.3597	0	0.314584	0		0.686214	-1.36303	0	0.782402	0		0.999797	-1.13832	0	0.662331	0		0.99935	1.62811	0	0.394148	0		0.700145
TC0100001425.mm.2	Angptl1	angiopoietin-like 1	chr1	+	Coding	156838562	156861079	-1.09037	0	0.170412	0		0.535547	-1.11463	0	0.546555	0		0.999797	-1.19285	0	0.653283	0		0.99935	-1.16689	0	0.218806	0		0.542015
TC0100001431.mm.2	2810025M15Rik	RIKEN cDNA 2810025M15 gene	chr1	+	Multiple_Complex	157412352	157420236	1.51126	0	0.509585	0		0.814692	-1.06974	0	0.915893	0		0.999797	1.31542	0	0.174565	0		0.99935	2.12657	1	0.044828	1	Yes	0.259908
TC0100001433.mm.2	BC026585	cDNA sequence BC026585	chr1	+	Coding	157458580	157489062	-1.07401	0	0.323594	0		0.6949	-1.08303	0	0.290535	0		0.999797	1.08958	0	0.68182	0		0.99935	1.09873	0	0.628752	0		0.845519
TC0100001434.mm.2	Sec16b	SEC16 homolog B (S. cerevisiae)	chr1	+	Multiple_Complex	157506728	157568425	-1.1699	0	0.332293	0		0.701888	1.00822	0	0.925979	0		0.999797	1.02096	0	0.5431	0		0.99935	-1.1553	0	0.777853	0		0.914206
TC0100001438.mm.2	Astn1	astrotactin 1	chr1	+	Coding	158362304	158691786	-1.41877	0	0.540605	0		0.831874	-1.23716	0	0.880464	0		0.999797	1.03281	0	0.885995	0		0.99935	-1.11036	0	0.747458	0		0.902385
TC0100001442.mm.2	Rfwd2	ring finger and WD repeat domain 2	chr1	+	Multiple_Complex	159232326	159347640	-1.11123	0	0.259848	0		0.636464	-1.09796	0	0.280087	0		0.999797	1.2157	0	0.637538	0		0.99935	1.20118	0	0.673344	0		0.868863
TC0100001447.mm.2	Tnr	tenascin R	chr1	+	Coding	159523769	159924922	-1.28477	0	0.0574857	0		0.314881	-1.23714	0	0.113834	0		0.999797	1.0092	0	0.472492	0		0.99935	-1.02903	0	0.279198	0		0.603123
TC0100001451.mm.2	4930523C07Rik	RIKEN cDNA 4930523C07 gene	chr1	+	Multiple_Complex	160044380	160080208	2.60322	1	0.00720216	1	Yes	0.094746	-1.13084	0	0.469337	0		0.999797	-1.62283	0	0.159509	0		0.99935	1.814	0	0.0298035	1		0.214666
TC0100001452.mm.2	Mrps14	mitochondrial ribosomal protein S14	chr1	+	Coding	160195215	160202170	-1.46381	0	0.118377	0		0.452753	-1.20795	0	0.725411	0		0.999797	-1.24192	0	0.269559	0		0.99935	-1.50497	0	0.0284452	1		0.210621
TC0100001459.mm.2	Rc3h1	RING CCCH (C3H) domains 1	chr1	+	Multiple_Complex	160906411	160974978	3.00038	1	0.0233631	1	Yes	0.193582	-1.01644	0	0.900617	0		0.999797	1.73527	0	0.0873959	0		0.99935	5.29208	1	0.000565254	1	Yes	0.024349
TC0100001462.mm.2	Serpinc1	serine (or cysteine) peptidase inhibitor, clade C (antithrombin), member 1	chr1	+	Multiple_Complex	160978585	161003015	-1.07424	0	0.889812	0		0.968561	1.13926	0	0.252061	0		0.999797	1.00628	0	0.888695	0		0.99935	-1.21621	0	0.252602	0		0.576594
TC0100001465.mm.2	Cenpl	centromere protein L	chr1	+	Multiple_Complex	161070767	161086724	-1.32261	0	0.175718	0		0.542077	-1.0494	0	0.939393	0		0.999797	1.01241	0	0.755223	0		0.99935	-1.24491	0	0.254733	0		0.578726
TC0100001466.mm.2	Ankrd45	ankyrin repeat domain 45	chr1	+	Multiple_Complex	161142691	161170507	1.01968	0	0.336686	0		0.703967	1.42203	0	0.0256809	1		0.999797	1.07712	0	0.418004	0		0.99935	-1.29473	0	0.503412	0		0.771178
TC0100001468.mm.2	Tnfsf4	tumor necrosis factor (ligand) superfamily, member 4	chr1	+	Coding	161395409	161418410	1.09132	0	0.94019	0		0.982879	1.01723	0	0.831294	0		0.999797	1.102	0	0.464748	0		0.99935	1.18226	0	0.550841	0		0.799865
TC0100001469.mm.2	Tnfsf18	tumor necrosis factor (ligand) superfamily, member 18	chr1	+	Coding	161494655	161505290	1.34356	0	0.126933	0		0.46815	1.65389	0	0.0471963	1		0.999797	1.17967	0	0.57051	0		0.99935	-1.04349	0	0.984994	0		0.994669
TC0100001473.mm.2	Pigc	phosphatidylinositol glycan anchor biosynthesis, class C	chr1	+	Multiple_Complex	161969186	162027106	1.26562	0	0.266476	0		0.642551	-1.06278	0	0.342869	0		0.999797	-1.31868	0	0.321967	0		0.99935	1.02002	0	0.284652	0		0.60772
TC0100001475.mm.2	Dnm3os; Mir214; Mir199a-2	dynamin 3, opposite strand; microRNA 214; microRNA 199a-2	chr1	+	Multiple_Complex	162217623	162225550	-1.19634	0	0.444143	0		0.777071	1.06349	0	0.439121	0		0.999797	-1.08281	0	0.492831	0		0.99935	-1.37766	0	0.0393783	1		0.244597
TC0100001477.mm.2	Gm10176; AC138218.2	predicted gene 10176; novel protein	chr1	+	Coding	162477680	162479943	-1.40958	0	0.450948	0		0.779976	-1.36077	0	0.434742	0		0.999797	-1.02425	0	0.740119	0		0.99935	-1.061	0	0.761423	0		0.907138
TC0100001479.mm.2	Vamp4	vesicle-associated membrane protein 4	chr1	+	Multiple_Complex	162570515	162599084	-1.67038	0	0.599929	0		0.86153	-1.64583	0	0.796069	0		0.999797	-1.14075	0	0.545061	0		0.99935	-1.15776	0	0.178547	0		0.496951
TC0100001481.mm.2	Myoc	myocilin	chr1	+	Coding	162639150	162649694	-1.19368	0	0.523347	0		0.822117	-1.09724	0	0.482112	0		0.999797	-1.19225	0	0.350893	0		0.99935	-1.29705	0	0.384549	0		0.692346
TC0100001491.mm.2	Kifap3	kinesin-associated protein 3	chr1	+	Coding	163779583	163917109	-1.18305	0	0.126502	0		0.467714	1.1707	0	0.785367	0		0.999797	1.33792	0	0.0642375	0		0.99935	-1.0352	0	0.515532	0		0.777748
TC0100001493.mm.2	Scyl3	SCY1-like 3 (S. cerevisiae)	chr1	+	Multiple_Complex	163929100	163955126	3.50587	1	0.00188274	1	Yes	0.0428801	1.23275	0	0.818129	0		0.999797	-1.41092	0	0.607436	0		0.99935	2.01566	1	0.00109341	1	Yes	0.0350366
TC0100001494.mm.2	Mettl18	methyltransferase like 18	chr1	+	Coding	163994889	163997244	2.37841	1	0.000620187	1	Yes	0.0211225	1.22998	0	0.0829187	0		0.999797	1.31525	0	0.945361	0		0.999554	2.54331	1	0.0244374	1	Yes	0.195341
TC0100001495.mm.2	Sele	selectin, endothelial cell	chr1	+	Coding	164048234	164057677	1.01186	0	0.779408	0		0.930712	-1.02159	0	0.562998	0		0.999797	1.23177	0	0.832221	0		0.99935	1.27329	0	0.609262	0		0.836111
TC0100001496.mm.2	Sell	selectin, lymphocyte	chr1	+	Coding	164062076	164080785	1.05163	0	0.944332	0		0.983514	1.29613	0	0.246907	0		0.999797	-1.02726	0	0.871564	0		0.99935	-1.2661	0	0.171254	0		0.487879
TC0100001497.mm.2	Selp	selectin, platelet	chr1	+	Multiple_Complex	164115264	164150026	-1.05999	0	0.912593	0		0.975337	1.55207	0	0.0680443	0		0.999797	1.38341	0	0.239186	0		0.99935	-1.18921	0	0.529437	0		0.78754
TC0100001498.mm.2	F5	coagulation factor V	chr1	+	Coding	164151838	164220277	-1.13616	0	0.502954	0		0.811023	1.00395	0	0.991457	0		0.999797	-1.53725	0	0.16528	0		0.99935	-1.75347	0	0.0512817	0		0.276627
TC0100001500.mm.2	Slc19a2	solute carrier family 19 (thiamine transporter), member 2	chr1	+	Multiple_Complex	164249046	164265385	4.51096	1	0.00015104	1	Yes	0.00846967	1.03883	0	0.48214	0		0.999797	1.16195	0	0.856759	0		0.99935	5.04562	1	0.000751646	1	Yes	0.0280994
TC0100001501.mm.2	Ccdc181	coiled-coil domain containing 181	chr1	+	Coding	164275585	164287847	-1.47046	0	0.220749	0		0.596877	-1.08512	0	0.669163	0		0.999797	1.10594	0	0.371409	0		0.99935	-1.22529	0	0.0994313	0		0.377862
TC0100001502.mm.2	Nme7	NME/NM23 family member 7	chr1	+	Coding	164307301	164437300	-1.58156	0	0.091248	0		0.400524	1.27745	0	0.39731	0		0.999797	1.2692	0	0.653039	0		0.99935	-1.59184	0	0.0433786	1		0.257096
TC0100001510.mm.2	Dpt	dermatopontin	chr1	+	Coding	164796718	164824273	-1.07341	0	0.3587	0		0.719473	1.20364	0	0.756538	0		0.999797	1.40467	0	0.298707	0		0.99935	1.0872	0	0.661721	0		0.862726
TC0100001516.mm.2	Gpr161	G protein-coupled receptor 161	chr1	+	Coding	165295766	165322930	-1.64779	0	0.0577426	0		0.315134	-1.54938	0	0.0577439	0		0.999797	1.64767	0	0.0761743	0		0.99935	1.54927	0	0.0761759	0		0.335914
TC0100001520.mm.2	Mpc2	mitochondrial pyruvate carrier 2	chr1	+	Multiple_Complex	165460637	165481214	1.00496	0	0.766852	0		0.927411	-1.32594	0	0.419665	0		0.999797	1.04761	0	0.893628	0		0.999554	1.39596	0	0.516394	0		0.778369
TC0100001522.mm.2	Adcy10	adenylate cyclase 10	chr1	+	Multiple_Complex	165485183	165576774	-1.9672	0	0.00540685	1		0.0810029	-1.09143	0	0.119325	0		0.999797	1.18669	0	0.487938	0		0.99935	-1.51885	0	0.355448	0		0.668735
TC0100001526.mm.2	Creg1	cellular repressor of E1A-stimulated genes 1	chr1	+	Coding	165763746	165775308	1.04649	0	0.982517	0		0.993417	1.23943	0	0.818657	0		0.999797	2.18404	1	0.0361453	1	Yes	0.99935	1.84406	0	0.0577824	0		0.293323
TC0100001527.mm.2	Cd247	CD247 antigen	chr1	+	Multiple_Complex	165781075	165877276	-1.24419	0	0.11233	0		0.442825	1.11336	0	0.785889	0		0.999797	-1.23272	0	0.478602	0		0.99935	-1.7076	0	0.0505859	0		0.274581
TC0100001532.mm.2	Gpa33	glycoprotein A33 (transmembrane)	chr1	+	Multiple_Complex	166130238	166166510	1.14404	0	0.472123	0		0.7932	1.12835	0	0.54345	0		0.999797	1.00107	0	0.864767	0		0.99935	1.015	0	0.955367	0		0.983984
TC0100001533.mm.2	Ildr2	immunoglobulin-like domain containing receptor 2	chr1	+	Multiple_Complex	166254139	166316832	1.04031	0	0.436548	0		0.773848	1.26377	0	0.0467979	1		0.999797	-1.06119	0	0.290699	0		0.99935	-1.28914	0	0.0268864	1		0.204465
TC0100001537.mm.2	Tada1	transcriptional adaptor 1	chr1	+	Multiple_Complex	166379097	166393621	1.13964	0	0.71929	0		0.91097	1.43387	0	0.989563	0		0.999797	1.12004	0	0.919894	0		0.999554	-1.12333	0	0.655556	0		0.860593
TC0100001541.mm.2	Fam78b	family with sequence similarity 78, member B	chr1	+	Multiple_Complex	167001417	167091302	-2.58705	1	0.001262	1	Yes	0.0334814	-1.2056	0	0.843441	0		0.999797	1.30871	0	0.274999	0		0.99935	-1.63967	0	0.0160697	1		0.15586
TC0100001548.mm.2	Tmco1	transmembrane and coiled-coil domains 1	chr1	+	Coding	167308670	167333978	1.01569	0	0.382798	0		0.739618	-1.09873	0	0.414225	0		0.999797	-1.05611	0	0.111665	0		0.99935	1.05668	0	0.123547	0		0.419117
TC0100001550.mm.2	Aldh9a1	aldehyde dehydrogenase 9, subfamily A1	chr1	+	Coding	167349991	167368530	-1.19575	0	0.682978	0		0.897217	-1.39768	0	0.287851	0		0.999797	-1.13137	0	0.95282	0		0.999554	1.03315	0	0.465976	0		0.749273
TC0100001554.mm.2	Rxrg	retinoid X receptor gamma	chr1	+	Coding	167598362	167639623	2.74515	1	0.0146995	1	Yes	0.14677	1.44091	0	0.608313	0		0.999797	-1.12535	0	0.907175	0		0.999554	1.69295	0	0.049075	1		0.270751
TC0100001555.mm.2	Lmx1a	LIM homeobox transcription factor 1 alpha	chr1	+	Coding	167689239	167848741	-1.00316	0	0.306835	0		0.679817	1.12914	0	0.330018	0		0.999797	1.29888	0	0.368001	0		0.99935	1.14671	0	0.342905	0		0.65719
TC0100001560.mm.2	Rgs5	regulator of G-protein signaling 5	chr1	+	Multiple_Complex	169655501	169695813	2.51763	1	0.180114	0		0.547593	1.14198	0	0.978701	0		0.999797	-1.11728	0	0.643406	0		0.99935	1.97321	0	0.376324	0		0.68531
TC0100001563.mm.2	Ccdc190	coiled-coil domain containing 190	chr1	+	Coding	169928648	169934653	-1.10529	0	0.499125	0		0.807516	1.03174	0	0.751189	0		0.999797	-1.10333	0	0.907499	0		0.999554	-1.25821	0	0.27595	0		0.599644
TC0100001567.mm.2	Sh2d1b2	SH2 domain containing 1B2	chr1	+	Coding	170232749	170253608	-1.24231	0	0.247418	0		0.623629	1.40764	0	0.0496806	1		0.999797	1.04431	0	0.765359	0		0.99935	-1.67453	0	0.00282175	1		0.0601341
TC0100001568.mm.2	Sh2d1b1	SH2 domain containing 1B1	chr1	+	Coding	170277318	170285662	-1.31055	0	0.0646338	0		0.334499	-1.01317	0	0.298839	0		0.999797	1.43402	0	0.485911	0		0.99935	1.10862	0	0.828381	0		0.936992
TC0100001569.mm.2	1700015E13Rik	RIKEN cDNA 1700015E13 gene	chr1	+	Coding	170308803	170312125	-1.00272	0	0.995843	0		0.997955	-1.14245	0	0.4466	0		0.999797	-1.25824	0	0.234716	0		0.99935	-1.10435	0	0.648257	0		0.85645
TC0100001570.mm.2	Olfml2b	olfactomedin-like 2B	chr1	+	Multiple_Complex	170644532	170682789	1.06085	0	0.172567	0		0.538583	1.1567	0	0.446203	0		0.999797	1.47094	0	0.628547	0		0.99935	1.34905	0	0.269421	0		0.593957
TC0100001572.mm.2	Gm26620	predicted gene, 26620 [Source:MGI Symbol;Acc:MGI:5477114]	chr1	+	Coding	170885065	170885881	-1.06872	0	0.775958	0		0.930226	1.08162	0	0.653693	0		0.999797	-1.09072	0	0.650309	0		0.99935	-1.26082	0	0.246606	0		0.570948
TC0100001574.mm.2	Fcgr4	Fc receptor, IgG, low affinity IV	chr1	+	Coding	171018920	171029761	-1.24775	0	0.419108	0		0.761839	-1.08781	0	0.567343	0		0.999797	-1.1126	0	0.317227	0		0.99935	-1.27619	0	0.22036	0		0.543322
TC0100001577.mm.2	Cfap126	cilia and flagella associated protein 126	chr1	+	Multiple_Complex	171113918	171126967	-1.58331	0	0.0128216	1		0.134645	-1.06377	0	0.150877	0		0.999797	1.65295	0	0.395258	0		0.99935	1.11056	0	0.637492	0		0.850879
TC0100001578.mm.2	Mpz	myelin protein zero	chr1	+	Multiple_Complex	171150711	171161130	-1.02973	0	0.316889	0		0.688468	-1.67783	0	0.0987275	0		0.999797	-1.04361	0	0.43054	0		0.99935	1.5613	0	0.144808	0		0.45068
TC0100001579.mm.2	Nr1i3	nuclear receptor subfamily 1, group I, member 3	chr1	+	Multiple_Complex	171213970	171220701	-1.27091	0	0.216753	0		0.59253	-1.00115	0	0.879254	0		0.999797	1.03466	0	0.550215	0		0.99935	-1.22694	0	0.60469	0		0.833607
TC0100001580.mm.2	Apoa2	apolipoprotein A-II	chr1	+	Coding	171225054	171226379	1.05566	0	0.743432	0		0.920266	1.22645	0	0.123608	0		0.999797	-1.0535	0	0.956725	0		0.999774	-1.22394	0	0.194495	0		0.51625
TC0100001581.mm.2	Adamts4	a disintegrin-like and metallopeptidase (reprolysin type) with thrombospondin type 1 motif, 4	chr1	+	Coding	171250421	171260637	-1.14199	0	0.383132	0		0.739645	-1.23767	0	0.83711	0		0.999797	-1.17605	0	0.304104	0		0.99935	-1.08513	0	0.712114	0		0.88776
TC0100001582.mm.2	B4galt3	UDP-Gal:betaGlcNAc beta 1,4-galactosyltransferase, polypeptide 3	chr1	+	Multiple_Complex	171270328	171276896	2.01213	1	0.0246051	1	Yes	0.199602	1.2829	0	0.302606	0		0.999797	-1.26266	0	0.548439	0		0.99935	1.24216	0	0.0573093	0		0.292084
TC0100001585.mm.2	Dedd	death effector domain-containing	chr1	+	Multiple_Complex	171329145	171342501	-1.04723	0	0.324565	0		0.695678	-1.49432	0	0.0749468	0		0.999797	1.03669	0	0.434355	0		0.99935	1.47927	0	0.109316	0		0.397034
TC0100001586.mm.2	Pfdn2	prefoldin 2	chr1	+	Multiple_Complex	171345670	171359254	-1.18001	0	0.591426	0		0.857065	-1.00358	0	0.634472	0		0.999797	1.20013	0	0.831533	0		0.99935	1.02069	0	0.880312	0		0.958667
TC0100001589.mm.2	Pvrl4	poliovirus receptor-related 4	chr1	+	Coding	171370099	171388598	1.09408	0	0.88192	0		0.966097	1.10338	0	0.90008	0		0.999797	-1.16576	0	0.618391	0		0.99935	-1.17568	0	0.821044	0		0.933953
TC0100001590.mm.2	Arhgap30	Rho GTPase activating protein 30	chr1	+	Multiple_Complex	171388954	171410298	-1.07968	0	0.740505	0		0.918999	1.08324	0	0.906243	0		0.999797	1.18193	0	0.480491	0		0.99935	1.01059	0	0.61984	0		0.841663
TC0100001592.mm.2	F11r	F11 receptor	chr1	+	Multiple_Complex	171437535	171464603	1.02802	0	0.539502	0		0.831208	1.07379	0	0.390679	0		0.999797	-1.2869	0	0.345433	0		0.99935	-1.34419	0	0.238073	0		0.56331
TC0100001593.mm.2	Alyref2	Aly/REF export factor 2	chr1	+	Coding	171503478	171504750	1.35734	0	0.0671998	0		0.342713	1.03612	0	0.973617	0		0.999797	-1.24977	0	0.262195	0		0.99935	1.04821	0	0.40523	0		0.709049
TC0100001595.mm.2	Cd244	CD244 natural killer cell receptor 2B4	chr1	+	Multiple_Complex	171559193	171585318	1.13903	0	0.386521	0		0.74207	1.13038	0	0.485614	0		0.999797	-1.10135	0	0.55877	0		0.99935	-1.09299	0	0.680126	0		0.872192
TC0100001597.mm.2	Cd48	CD48 antigen	chr1	+	Coding	171682009	171705258	-1.00328	0	0.545906	0		0.834301	-1.16072	0	0.514681	0		0.999797	-1.2207	0	0.0680158	0		0.99935	-1.05512	0	0.0742994	0		0.331127
TC0100001600.mm.2	Slamf1	signaling lymphocytic activation molecule family member 1	chr1	+	Multiple_Complex	171767127	171801184	1.14599	0	0.432119	0		0.770498	-1.08372	0	0.699248	0		0.999797	-1.52825	0	0.0373468	1		0.99935	-1.23054	0	0.284709	0		0.60772
TC0100001602.mm.2	Cd84	CD84 antigen	chr1	+	Multiple_Complex	171839697	171890718	1.77094	0	0.0229218	1		0.191423	1.173	0	0.691	0		0.999797	-1.25741	0	0.209086	0		0.99935	1.20068	0	0.40844	0		0.711633
TC0100001603.mm.2	Gm10521	predicted gene 10521 [Source:MGI Symbol;Acc:MGI:3642358]; predicted gene 10521	chr1	+	Coding	171895664	171898237	-1.20461	0	0.257733	0		0.634635	-1.29096	0	0.251006	0		0.999797	-1.03468	0	0.90967	0		0.999554	1.03577	0	0.923517	0		0.972155
TC0100001604.mm.2	Slamf6	SLAM family member 6	chr1	+	Coding	171917537	171953167	1.01026	0	0.885087	0		0.966762	1.0298	0	0.98643	0		0.999797	-1.46299	0	0.076998	0		0.99935	-1.49128	0	0.0610796	0		0.30041
TC0100001605.mm.2	Copa	coatomer protein complex subunit alpha	chr1	+	Multiple_Complex	172082529	172122332	1.73164	0	0.0525984	0		0.299962	-1.2243	0	0.723237	0		0.999797	1.16165	0	0.980419	0		0.999836	2.46274	1	0.0257055	1	Yes	0.199446
TC0100001606.mm.2	Pex19	peroxisomal biogenesis factor 19	chr1	+	Multiple_Complex	172126755	172136497	1.43777	0	0.0500589	0		0.292797	1.15246	0	0.288574	0		0.999797	-1.4822	0	0.0347281	1		0.99935	-1.18807	0	0.214542	0		0.538799
TC0100001607.mm.2	Dcaf8	DDB1 and CUL4 associated factor 8	chr1	+	Multiple_Complex	172148015	172197326	-2.70066	1	0.000248783	1	Yes	0.0118774	-1.3147	0	0.293649	0		0.999797	1.34188	0	0.096761	0		0.99935	-1.53084	0	0.0534801	0		0.282396
TC0100001610.mm.2	Igsf8	immunoglobulin superfamily, member 8	chr1	+	Multiple_Complex	172261632	172319841	-1.37136	0	0.263109	0		0.639733	1.10522	0	0.651912	0		0.999797	1.12686	0	0.626825	0		0.99935	-1.34503	0	0.277467	0		0.601346
TC0100001611.mm.2	Kcnj10	potassium inwardly-rectifying channel, subfamily J, member 10	chr1	+	Multiple_Complex	172341210	172374085	-1.1272	0	0.641327	0		0.879465	-1.12288	0	0.792507	0		0.999797	-1.03605	0	0.564488	0		0.99935	-1.04003	0	0.438312	0		0.731135
TC0100001613.mm.2	Pigm	phosphatidylinositol glycan anchor biosynthesis, class M	chr1	+	Multiple_Complex	172376531	172384099	3.42103	1	0.00171802	1	Yes	0.040328	-1.03532	0	0.729165	0		0.999797	-1.47781	0	0.268493	0		0.99935	2.39668	1	0.00787948	1	Yes	0.105421
TC0100001615.mm.2	Slamf9	SLAM family member 9	chr1	+	Coding	172475358	172478575	-1.60708	0	0.00463723	1		0.0728249	-1.02134	0	0.722443	0		0.999797	1.276	0	0.135122	0		0.99935	-1.23315	0	0.0475951	1		0.266359
TC0100001616.mm.2	Igsf9	immunoglobulin superfamily, member 9	chr1	+	Multiple_Complex	172481788	172498878	-1.13254	0	0.254496	0		0.630773	1.15805	0	0.47767	0		0.999797	1.03319	0	0.637968	0		0.99935	-1.2694	0	0.17317	0		0.489903
TC0100001617.mm.2	Tagln2	transgelin 2	chr1	+	Multiple_Complex	172500047	172507380	1.27456	0	0.162336	0		0.522441	1.05269	0	0.715181	0		0.999797	1.1378	0	0.588386	0		0.99935	1.37761	0	0.120232	0		0.41374
TC0100001620.mm.2	Cfap45	cilia and flagella associated protein 45	chr1	+	Multiple_Complex	172520801	172545870	-1.62554	0	0.361757	0		0.722581	-1.0822	0	0.669892	0		0.999797	-1.7443	0	0.392883	0		0.99935	-2.62007	1	0.0414501	1	Yes	0.251281
TC0100001621.mm.2	Vsig8	V-set and immunoglobulin domain containing 8	chr1	+	Multiple_Complex	172555938	172563717	-1.30658	0	0.549027	0		0.836078	-1.04607	0	0.714793	0		0.999797	1.01715	0	0.896524	0		0.999554	-1.22798	0	0.282569	0		0.606003
TC0100001622.mm.2	Crp	C-reactive protein, pentraxin-related	chr1	+	Coding	172698056	172699966	-1.33559	0	0.230645	0		0.605956	-1.02827	0	0.429116	0		0.999797	1.15215	0	0.204566	0		0.99935	-1.12734	0	0.473609	0		0.753958
TC0100001625.mm.2	Olfr16	olfactory receptor 16	chr1	+	Coding	172956768	172957817	1.27402	0	0.412545	0		0.757802	1.17786	0	0.614607	0		0.999797	-1.68166	0	0.0878682	0		0.99935	-1.55473	0	0.153606	0		0.462757
TC0100001628.mm.2	Olfr218	olfactory receptor 218	chr1	+	Coding	173203358	173204299	-1.65214	0	0.00876294	1		0.106888	1.0593	0	0.729508	0		0.999797	1.42113	0	0.0181175	1		0.99935	-1.23149	0	0.475857	0		0.754253
TC0100001629.mm.2	Olfr1404	olfactory receptor 1404	chr1	+	Coding	173215607	173216640	-1.22807	0	0.302638	0		0.676932	1.14155	0	0.433725	0		0.999797	1.12271	0	0.551279	0		0.99935	-1.24867	0	0.226586	0		0.550199
TC0100001630.mm.2	Olfr418	olfactory receptor 418	chr1	+	Multiple_Complex	173270147	173271137	-1.22226	0	0.497899	0		0.807268	-1.09517	0	0.958306	0		0.999797	1.15948	0	0.470086	0		0.99935	1.03891	0	0.921819	0		0.971479
TC0100001631.mm.2	Aim2	absent in melanoma 2	chr1	+	Multiple_Complex	173350879	173466040	1.0825	0	0.797898	0		0.938199	-1.00595	0	0.698138	0		0.999797	-1.36178	0	0.961142	0		0.999836	-1.25055	0	0.491746	0		0.76337
TC0100001632.mm.2	Pyhin1	pyrin and HIN domain family, member 1	chr1	+	Coding	173630859	173647928	-1.17738	0	0.669566	0		0.892352	-1.00169	0	0.233355	0		0.999797	1.12564	0	0.978102	0		0.999836	-1.0442	0	0.121275	0		0.415144
TC0100001634.mm.2	Pydc3	pyrin domain containing 3	chr1	+	Multiple_Complex	173673675	173698392	-1.13485	0	0.145319	0		0.498613	-1.49099	0	0.0579076	0		0.999797	1.35414	0	0.201895	0		0.99935	1.77911	0	0.0834548	0		0.349264
TC0100001636.mm.2	Olfr433	olfactory receptor 433	chr1	+	Coding	174041933	174042936	-1.01761	0	0.673786	0		0.894094	1.46738	0	0.180883	0		0.999797	-1.45847	0	0.106967	0		0.99935	-2.17782	1	0.00343983	1	Yes	0.067063
TC0100001637.mm.2	Olfr432	olfactory receptor 432	chr1	+	Coding	174050375	174051313	-1.12623	0	0.613603	0		0.867769	1.10262	0	0.274828	0		0.999797	1.3235	0	0.53911	0		0.99935	1.06579	0	0.993948	0		0.997857
TC0100001638.mm.2	Olfr430	olfactory receptor 430	chr1	+	Coding	174069300	174070253	-1.28977	0	0.309265	0		0.681844	1.19893	0	0.47326	0		0.999797	1.48282	0	0.115645	0		0.99935	-1.04283	0	0.914188	0		0.969401
TC0100001639.mm.2	Olfr429	olfactory receptor 429	chr1	+	Coding	174089038	174089980	-1.01792	0	0.34817	0		0.71184	1.03961	0	0.201068	0		0.999797	1.06098	0	0.474917	0		0.99935	1.00259	0	0.723176	0		0.892513
TC0100001640.mm.2	Olfr426; Olfr427	olfactory receptor 426; olfactory receptor 427	chr1	+	Coding	174099460	174100410	1.10679	0	0.963751	0		0.988045	1.03421	0	0.61816	0		0.999797	-1.37739	0	0.452333	0		0.99935	-1.28707	0	0.237359	0		0.562578
TC0100001641.mm.2	Olfr424	olfactory receptor 424	chr1	+	Coding	174136746	174137693	-1.20878	0	0.325566	0		0.696284	-1.09844	0	0.81804	0		0.999797	1.13314	0	0.265433	0		0.99935	1.0297	0	0.712257	0		0.887862
TC0100001642.mm.2	Olfr421-ps1	olfactory receptor 421, pseudogene 1	chr1	+	Multiple_Complex	174151481	174152530	-1.70984	0	0.0557323	0		0.309166	-1.52517	0	0.463476	0		0.999797	1.29921	0	0.764083	0		0.99935	1.15889	0	0.316808	0		0.63608
TC0100001643.mm.2	Olfr420	olfactory receptor 420	chr1	+	Coding	174158722	174159767	-1.08159	0	0.98522	0		0.99431	1.0166	0	0.296837	0		0.999797	1.04869	0	0.857617	0		0.99935	-1.0485	0	0.372872	0		0.682549
TC0100001644.mm.2	Spta1	spectrin alpha, erythrocytic 1	chr1	+	Multiple_Complex	174172776	174248450	-1.07294	0	0.404517	0		0.753319	1.35052	0	0.388664	0		0.999797	1.18181	0	0.268205	0		0.99935	-1.2261	0	0.560983	0		0.806071
TC0100001646.mm.2	Mptx1	mucosal pentraxin 1	chr1	+	Coding	174330518	174332877	-1.02784	0	0.918481	0		0.976997	1.3863	0	0.185442	0		0.999797	-1.06865	0	0.890118	0		0.99935	-1.5227	0	0.196406	0		0.518534
TC0100001647.mm.2	Olfr417	olfactory receptor 417	chr1	+	Coding	174368919	174369848	-1.15271	0	0.291525	0		0.667211	1.05148	0	0.982093	0		0.999797	-1.12065	0	0.526245	0		0.99935	-1.35828	0	0.107884	0		0.393896
TC0100001648.mm.2	Olfr248	olfactory receptor 248	chr1	+	Coding	174391046	174392055	-1.06153	0	0.784424	0		0.93294	1.1319	0	0.637585	0		0.999797	1.1839	0	0.618552	0		0.99935	-1.0149	0	0.225953	0		0.549136
TC0100001649.mm.2	Olfr414	olfactory receptor 414	chr1	+	Coding	174430430	174431384	1.01958	0	0.912386	0		0.975326	1.04421	0	0.920005	0		0.999797	1.11619	0	0.67856	0		0.99935	1.08987	0	0.685539	0		0.874139
TC0100001650.mm.2	Olfr220	olfactory receptor 220	chr1	+	Coding	174448625	174449602	-1.82702	0	0.0218309	1		0.18674	-1.17207	0	0.272738	0		0.999797	1.22379	0	0.771598	0		0.99935	-1.27374	0	0.264393	0		0.589398
TC0100001651.mm.2	Fmn2	formin 2	chr1	+	Coding	174501825	174822729	1.05202	0	0.891645	0		0.969346	-1.13387	0	0.312105	0		0.999797	-1.01666	0	0.904608	0		0.999554	1.17332	0	0.319549	0		0.638179
TC0100001653.mm.2	Kmo	kynurenine 3-monooxygenase (kynurenine 3-hydroxylase)	chr1	+	Multiple_Complex	175620381	175662116	1.16529	0	0.413142	0		0.757963	1.09925	0	0.59526	0		0.999797	-1.04406	0	0.700782	0		0.99935	1.01534	0	0.928206	0		0.973937
TC0100001654.mm.2	Wdr64	WD repeat domain 64	chr1	+	Coding	175698593	175815734	1.17257	0	0.199113	0		0.571207	-1.00205	0	0.677323	0		0.999797	-1.22808	0	0.246599	0		0.99935	-1.04519	0	0.779572	0		0.914532
TC0100001656.mm.2	Exo1	exonuclease 1	chr1	+	Multiple_Complex	175880778	175911396	1.31573	0	0.398426	0		0.74978	1.25708	0	0.59768	0		0.999797	-1.13174	0	0.863757	0		0.99935	-1.0813	0	0.620423	0		0.841964
TC0100001663.mm.2	Sdccag8	serologically defined colon cancer antigen 8	chr1	+	Multiple_Complex	176814660	177020437	-1.98473	0	0.19307	0		0.565013	1.20647	0	0.796512	0		0.999797	1.27062	0	0.916958	0		0.999554	-1.88453	0	0.150154	0		0.458516
TC0100001671.mm.2	Zbtb18	zinc finger and BTB domain containing 18	chr1	+	Coding	177442407	177450764	1.17342	0	0.966138	0		0.988815	-1.20613	0	0.492848	0		0.999797	-1.37822	0	0.695622	0		0.99935	1.0269	0	0.7971	0		0.922137
TC0100001675.mm.2	1700016C15Rik	RIKEN cDNA 1700016C15 gene	chr1	+	Coding	177729814	177753324	-1.6647	0	0.396909	0		0.748811	-1.03288	0	0.380238	0		0.999797	1.63453	0	0.0880993	0		0.99935	1.01416	0	0.952301	0		0.983235
TC0100001677.mm.2	Gm7068	PREDICTED: predicted gene 7068 (Gm7068), mRNA.	chr1	+	Coding	177808475	177962233	-1.21262	0	0.197645	0		0.569101	1.03494	0	0.806999	0		0.999797	-1.33029	0	0.254251	0		0.99935	-1.66949	0	0.0151659	1		0.151042
TC0100001678.mm.2	Gm16432	predicted gene 16432	chr1	+	Multiple_Complex	177983423	178172704	-1.15827	0	0.674989	0		0.89448	-1.40284	0	0.287525	0		0.999797	-1.91814	0	0.180341	0		0.99935	-1.58373	0	0.474746	0		0.754197
TC0100001680.mm.2	Desi2	desumoylating isopeptidase 2	chr1	+	Multiple_Complex	178187417	178252598	1.7937	0	0.00898176	1		0.108526	1.29035	0	0.336894	0		0.999797	1.26623	0	0.367778	0		0.99935	1.76018	0	0.0101525	1		0.120948
TC0100001684.mm.2	Desi2	desumoylating isopeptidase 2	chr1	+	Coding	178256103	178257301	1.06788	0	0.215703	0		0.590909	1.02133	0	0.321545	0		0.999797	1.15831	0	0.495039	0		0.99935	1.21111	0	0.673603	0		0.869147
TC0100001685.mm.2	Cox20	COX20 Cox2 chaperone	chr1	+	Multiple_Complex	178319130	178322693	-2.77939	1	0.000710907	1	Yes	0.0229788	-1.63247	0	0.252075	0		0.999797	1.38053	0	0.23553	0		0.99935	-1.23328	0	0.069441	0		0.320958
TC0100001688.mm.2	Efcab2	EF-hand calcium binding domain 2	chr1	+	Coding	178405881	178483250	-1.12599	0	0.247298	0		0.623467	1.47764	0	0.253496	0		0.999797	1.50643	0	0.0199826	1		0.99935	-1.10447	0	0.807581	0		0.927701
TC0100001692.mm.2	Kif26b	kinesin family member 26B	chr1	+	Coding	178529125	178932857	-1.20539	0	0.36171	0		0.722581	1.02	0	0.688458	0		0.999797	1.26039	0	0.397531	0		0.99935	1.02513	0	0.739679	0		0.899805
TC0100001698.mm.2	Cnst	consortin, connexin sorting protein	chr1	+	Multiple_Complex	179546370	179627478	1.38485	0	0.270948	0		0.64648	1.35235	0	0.46116	0		0.999797	-1.3	0	0.752985	0		0.99935	-1.26948	0	0.94584	0		0.981602
TC0100001699.mm.2	Sccpdh	saccharopine dehydrogenase (putative)	chr1	+	Multiple_Complex	179668210	179687189	1.03238	0	0.598477	0		0.860625	1.19237	0	0.742802	0		0.999797	-1.07169	0	0.298163	0		0.99935	-1.23777	0	0.83762	0		0.941209
TC0100001701.mm.2	Gm10518	predicted gene 10518 [Source:MGI Symbol;Acc:MGI:3704205]	chr1	+	Coding	179803376	179804676	1.10806	0	0.606324	0		0.86464	1.13875	0	0.300866	0		0.999797	-1.08835	0	0.827578	0		0.99935	-1.11848	0	0.45404	0		0.741721
TC0100001703.mm.2	Cdc42bpa	CDC42 binding protein kinase alpha	chr1	+	Multiple_Complex	179960472	180165603	1.04123	0	0.659693	0		0.887511	-1.26635	0	0.355648	0		0.999797	1.02974	0	0.837319	0		0.99935	1.35778	0	0.252048	0		0.576205
TC0100001707.mm.2	Itpkb	inositol 1,4,5-trisphosphate 3-kinase B	chr1	+	Multiple_Complex	180330476	180424802	-1.24198	0	0.877489	0		0.964296	-1.18795	0	0.909595	0		0.999797	1.18154	0	0.461915	0		0.99935	1.13014	0	0.635609	0		0.850172
TC0100001711.mm.2	Parp1; Mir6904	poly (ADP-ribose) polymerase family, member 1; microRNA 6904	chr1	+	Multiple_Complex	180568955	180601254	-1.6703	0	0.00643607	1		0.0886272	-1.40743	0	0.163265	0		0.999797	-1.20686	0	0.39779	0		0.99935	-1.43226	0	0.0203691	1		0.176179
TC0100001712.mm.2	Lin9	lin-9 homolog (C. elegans)	chr1	+	Multiple_Complex	180641150	180690687	-3.54654	1	0.0371048	1	Yes	0.249292	-1.15721	0	0.63659	0		0.999797	2.01226	1	0.812706	0		0.99935	-1.52303	0	0.133878	0		0.434851
TC0100001713.mm.2	Acbd3	acyl-Coenzyme A binding domain containing 3	chr1	+	Multiple_Complex	180726043	180754204	1.05819	0	0.945549	0		0.984037	-1.02178	0	0.692183	0		0.999797	1.48905	0	0.1468	0		0.99935	1.61001	0	0.0830745	0		0.34879
TC0100001720.mm.2	Sde2	SDE2 telomere maintenance homolog (S. pombe)	chr1	+	Coding	180851151	180868114	2.0655	1	0.00446698	1	Yes	0.0717723	1.02762	0	0.72624	0		0.999797	-1.11992	0	0.875255	0		0.99935	1.79477	0	0.0120141	1		0.132361
TC0100001721.mm.2	Lefty2	left-right determination factor 2	chr1	+	Multiple_Complex	180893108	180899103	-1.77728	0	0.570615	0		0.845075	-1.27369	0	0.583234	0		0.999797	1.07185	0	0.749711	0		0.99935	-1.30184	0	0.427768	0		0.724563
TC0100001722.mm.2	Pycr2	pyrroline-5-carboxylate reductase family, member 2	chr1	+	Multiple_Complex	180904274	180908088	-1.34978	0	0.244775	0		0.621196	-1.10381	0	0.693882	0		0.999797	-1.22724	0	0.232351	0		0.99935	-1.50071	0	0.0592336	0		0.296001
TC0100001723.mm.2	Lefty1	left right determination factor 1	chr1	+	Multiple_Complex	180935022	180938401	-1.00822	0	0.455285	0		0.783247	-1.03296	0	0.792465	0		0.999797	1.08081	0	0.285153	0		0.99935	1.10734	0	0.549867	0		0.79963
TC0100001724.mm.2	Tmem63a	transmembrane protein 63a	chr1	+	Multiple_Complex	180942344	180975112	-1.20274	0	0.903616	0		0.972977	1.16323	0	0.587909	0		0.999797	1.18005	0	0.484071	0		0.99935	-1.18559	0	0.967682	0		0.988635
TC0100001726.mm.2	9130409I23Rik	RIKEN cDNA 9130409I23 gene	chr1	+	Coding	181051237	181060667	-1.241	0	0.46134	0		0.787737	-1.14532	0	0.740433	0		0.999797	-1.13704	0	0.701328	0		0.99935	-1.23202	0	0.492982	0		0.764412
TC0100001730.mm.2	Cnih4	cornichon homolog 4 (Drosophila)	chr1	+	Multiple_Complex	181150931	181168994	3.16705	1	0.000598534	1	Yes	0.0207699	-1.25193	0	0.640541	0		0.999797	-1.22679	0	0.405741	0		0.99935	3.23198	1	0.00120379	1	Yes	0.0374389
TC0100001734.mm.2	Cnih3	cornichon homolog 3 (Drosophila)	chr1	+	Coding	181352628	181460641	-1.22266	0	0.454215	0		0.781992	-1.1182	0	0.923211	0		0.999797	-1.18314	0	0.1974	0		0.99935	-1.29367	0	0.0633124	0		0.305499
TC0100001736.mm.2	Dnah14	dynein, axonemal, heavy chain 14	chr1	+	Multiple_Complex	181576607	181815774	1.04703	0	0.621748	0		0.871111	1.08367	0	0.383319	0		0.999797	-1.07393	0	0.595087	0		0.99935	-1.11151	0	0.363507	0		0.674743
TC0100001740.mm.2	Srp9	signal recognition particle 9	chr1	+	Multiple_Complex	182124737	182132415	-1.42114	0	0.250087	0		0.626515	-1.20357	0	0.649365	0		0.999797	1.10455	0	0.668635	0		0.99935	-1.069	0	0.7681	0		0.909919
TC0100001745.mm.2	Trp53bp2	transformation related protein 53 binding protein 2	chr1	+	Coding	182409167	182462436	2.80893	1	0.00163505	1	Yes	0.0391671	1.16291	0	0.496298	0		0.999797	-1.29181	0	0.542197	0		0.99935	1.8698	0	0.0203122	1		0.175849
TC0100001749.mm.2	Capn8	calpain 8	chr1	+	Coding	182565007	182632352	-1.26523	0	0.953838	0		0.986547	-1.14837	0	0.671511	0		0.999797	-1.00996	0	0.373683	0		0.99935	-1.11273	0	0.217607	0		0.541238
TC0100001752.mm.2	Susd4	sushi domain containing 4	chr1	+	Multiple_Complex	182763860	182896598	-1.2174	0	0.883776	0		0.966395	1.0938	0	0.799826	0		0.999797	1.14309	0	0.347838	0		0.99935	-1.16491	0	0.580829	0		0.818726
TC0100001754.mm.2	Tlr5	toll-like receptor 5	chr1	+	Coding	182954788	182976044	-2.20856	1	0.10283	0		0.424747	1.02491	0	0.916974	0		0.999797	1.47526	0	0.308573	0		0.99935	-1.53436	0	0.436749	0		0.730824
TC0100001755.mm.2	Aida	axin interactor, dorsalization associated	chr1	+	Multiple_Complex	183296590	183324501	-1.57317	0	0.153195	0		0.510663	-1.37956	0	0.31973	0		0.999797	-1.05378	0	0.751377	0		0.99935	-1.20168	0	0.43439	0		0.729105
TC0100001756.mm.2	Taf1a	TATA box binding protein (Tbp)-associated factor, RNA polymerase I, A	chr1	+	Multiple_Complex	183388885	183410206	1.4884	0	0.403788	0		0.753319	-1.09897	0	0.263198	0		0.999797	1.02689	0	0.855601	0		0.99935	1.67969	0	0.0451759	1		0.260701
TC0100001757.mm.2	Hhipl2	hedgehog interacting protein-like 2	chr1	+	Coding	183418503	183437053	-1.04944	0	0.933142	0		0.980666	-1.03414	0	0.772175	0		0.999797	-1.0815	0	0.887473	0		0.99935	-1.0975	0	0.728717	0		0.895065
TC0100001765.mm.2	Dusp10	dual specificity phosphatase 10	chr1	+	Coding	184013302	184075636	2.70583	1	0.0855162	0		0.3881	-1.31481	0	0.287746	0		0.999797	1.34381	0	0.631962	0		0.99935	4.78081	1	0.00429265	1	Yes	0.0760134
TC0100001779.mm.2	Rab3gap2	RAB3 GTPase activating protein subunit 2	chr1	+	Multiple_Complex	185204168	185286746	1.41651	0	0.544826	0		0.83392	-1.03317	0	0.901405	0		0.999797	1.31948	0	0.111213	0		0.99935	1.93104	0	0.0289686	1		0.211744
TC0100001786.mm.2	Bpnt1	bisphosphate 3-nucleotidase 1; bisphosphate 3'-nucleotidase 1	chr1	+	Multiple_Complex	185332149	185357777	1.3199	0	0.223559	0		0.599512	-1.09652	0	0.747976	0		0.999797	1.14726	0	0.812353	0		0.99935	1.66043	0	0.087569	0		0.356588
TC0100001787.mm.2	Eprs	glutamyl-prolyl-tRNA synthetase	chr1	+	Multiple_Complex	185363095	185428355	3.31713	1	5.27621e-05	1	Yes	0.00430748	1.034	0	0.887583	0		0.999797	1.20576	0	0.326235	0		0.99935	3.86813	1	8.78711e-06	1	Yes	0.00163972
TC0100001788.mm.2	Slc30a10	solute carrier family 30, member 10	chr1	+	Multiple_Complex	185454848	185468762	1.20208	0	0.841391	0		0.953237	1.14382	0	0.877022	0		0.999797	1.08051	0	0.731031	0		0.99935	1.13555	0	0.697393	0		0.880354
TC0100001801.mm.2	D1Pas1	DNA segment, Chr 1, Pasteur Institute 1	chr1	+	Coding	186967416	186970627	1.09393	0	0.923781	0		0.978157	-1.19175	0	0.127647	0		0.999797	1.08858	0	0.618982	0		0.99935	1.41917	0	0.0438008	1		0.257927
TC0100001804.mm.2	Gpatch2	G patch domain containing 2	chr1	+	Multiple_Complex	187215508	187351704	1.71326	0	0.00289233	1		0.0560936	1.54272	0	0.067473	0		0.999797	1.16765	0	0.599634	0		0.99935	1.29672	0	0.0458098	1		0.262075
TC0100001806.mm.2	Esrrg	estrogen-related receptor gamma	chr1	+	Multiple_Complex	187608791	188214885	-2.67385	1	0.000742445	1	Yes	0.0237561	-1.26247	0	0.426748	0		0.999797	1.18532	0	0.301556	0		0.99935	-1.78682	0	0.0266175	1		0.203396
TC0100001812.mm.2	Ush2a	Usher syndrome 2A (autosomal recessive, mild)	chr1	+	Multiple_Complex	188262023	188965041	-1.0901	0	0.830981	0		0.950247	1.27488	0	0.944427	0		0.999797	-1.11707	0	0.363266	0		0.99935	-1.55245	0	0.29602	0		0.619773
TC0100001821.mm.2	Ptpn14	protein tyrosine phosphatase, non-receptor type 14	chr1	+	Multiple_Complex	189728268	189876695	-4.20456	1	0.000349811	1	Yes	0.0147679	-1.04742	0	0.768056	0		0.999797	1.01486	0	0.888052	0		0.99935	-3.95543	1	0.000161165	1	Yes	0.0109992
TC0100001831.mm.2	Angel2	angel homolog 2 (Drosophila)	chr1	+	Multiple_Complex	190925108	190946962	-1.04872	0	0.673836	0		0.894094	-1.06179	0	0.677371	0		0.999797	-1.20457	0	0.386772	0		0.99935	-1.18974	0	0.389341	0		0.696223
TC0100001833.mm.2	A230020J21Rik	RIKEN cDNA A230020J21 gene	chr1	+	Multiple_Complex	191025350	191029781	1.02427	0	0.641214	0		0.879465	1.05723	0	0.677442	0		0.999797	1.10483	0	0.151579	0		0.99935	1.07039	0	0.544775	0		0.796502
TC0100001834.mm.2	Spata45	spermatogenesis associated 45	chr1	+	Coding	191036822	191042941	1.05574	0	0.702848	0		0.905742	1.00282	0	0.668933	0		0.999797	-1.10222	0	0.542955	0		0.99935	-1.04697	0	0.513218	0		0.777184
TC0100001836.mm.2	Nsl1	NSL1, MIND kinetochore complex component, homolog (S. cerevisiae)	chr1	+	Coding	191063012	191084558	-1.05893	0	0.59265	0		0.858012	1.17815	0	0.657593	0		0.999797	1.27076	0	0.790521	0		0.99935	1.01858	0	0.225411	0		0.549073
TC0100001837.mm.2	Batf3	basic leucine zipper transcription factor, ATF-like 3	chr1	+	Multiple_Complex	191097880	191108947	1.30047	0	0.748217	0		0.921681	1.02682	0	0.904392	0		0.999797	1.0424	0	0.633475	0		0.99935	1.3202	0	0.500113	0		0.769717
TC0100001844.mm.2	Tmem206	transmembrane protein 206	chr1	+	Coding	191325912	191352925	1.02112	0	0.659297	0		0.887502	1.5887	0	0.897963	0		0.999797	1.29011	0	0.447854	0		0.99935	-1.20598	0	0.843939	0		0.943715
TC0100001853.mm.2	Ints7	integrator complex subunit 7	chr1	+	Multiple_Complex	191575734	191623686	1.97738	0	0.0552231	0		0.307725	1.34957	0	0.538314	0		0.999797	1.21044	0	0.441798	0		0.99935	1.77353	0	0.0411234	1		0.250088
TC0100001855.mm.2	Lpgat1	lysophosphatidylglycerol acyltransferase 1	chr1	+	Multiple_Complex	191717834	191784257	2.61164	1	0.000417105	1	Yes	0.016599	1.93038	0	0.0446766	1		0.999797	-1.31453	0	0.268986	0		0.99935	1.0292	0	0.203416	0		0.527672
TC0100001858.mm.2	Nek2	NIMA (never in mitosis gene a)-related expressed kinase 2	chr1	+	Multiple_Complex	191821444	191833050	2.21787	1	0.0205274	1	Yes	0.179957	1.65227	0	0.102976	0		0.999797	-1.36341	0	0.324015	0		0.99935	-1.01571	0	0.891378	0		0.962868
TC0100001859.mm.2	Slc30a1	solute carrier family 30 (zinc transporter), member 1	chr1	+	Multiple_Complex	191906767	191913247	1.81646	0	0.0029099	1		0.0563359	1.20879	0	0.733603	0		0.999797	1.10125	0	0.32105	0		0.99935	1.65486	0	0.00081264	1		0.0294147
TC0100001860.mm.2	Rd3	retinal degeneration 3	chr1	+	Coding	191977373	191988282	-1.08466	0	0.270312	0		0.645808	1.24475	0	0.700865	0		0.999797	-1.06885	0	0.805231	0		0.99935	-1.44308	0	0.0959958	0		0.372672
TC0100001863.mm.2	Kcnh1	potassium voltage-gated channel, subfamily H (eag-related), member 1	chr1	+	Multiple_Complex	192190784	192510159	1.25541	0	0.102095	0		0.423129	-1.12953	0	0.199532	0		0.999797	-1.02094	0	0.430201	0		0.99935	1.38894	0	0.0390084	1		0.243906
TC0100001871.mm.2	Lamb3	laminin, beta 3	chr1	+	Multiple_Complex	193207699	193343878	-1.55063	0	0.0129894	1		0.13561	-1.11669	0	0.130088	0		0.999797	1.29371	0	0.0513122	0		0.99935	-1.07335	0	0.392969	0		0.699388
TC0100001877.mm.2	Plxna2	plexin A2	chr1	+	Multiple_Complex	194619829	194816869	5.89114	1	0.00127233	1	Yes	0.0336751	1.09868	0	0.788315	0		0.999797	-1.18358	0	0.944844	0		0.999554	4.53034	1	0.0024254	1	Yes	0.0549016
TC0100001882.mm.2	Cd34	CD34 antigen	chr1	+	Multiple_Complex	194938821	194961292	1.00821	0	0.807724	0		0.942601	1.25936	0	0.393834	0		0.999797	-1.39065	0	0.233082	0		0.99935	-1.73708	0	0.0822534	0		0.347577
TC0100001889.mm.2	Xkr4	X Kell blood group precursor related family member 4	chr1	-	Multiple_Complex	3205901	3671498	1.12143	0	0.909959	0		0.974796	1.12504	0	0.47208	0		0.999797	-1.52931	0	0.698605	0		0.99935	-1.53424	0	0.232845	0		0.558195
TC0100001904.mm.2	Rp1	retinitis pigmentosa 1 (human)	chr1	-	Multiple_Complex	4243423	4409241	1.34764	0	0.814637	0		0.943951	1.31819	0	0.986007	0		0.999797	-1.37424	0	0.958159	0		0.999774	-1.34421	0	0.841778	0		0.943257
TC0100001905.mm.2	Sox17	SRY (sex determining region Y)-box 17	chr1	-	Coding	4490928	4497354	2.97944	1	0.000329806	1	Yes	0.0141383	-1.72768	0	0.0142845	1		0.999797	1.16304	0	0.506211	0		0.99935	5.98677	1	1.51778e-06	1	Yes	0.00052683
TC0100001909.mm.2	Mrpl15	mitochondrial ribosomal protein L15	chr1	-	Multiple_Complex	4773198	4785739	1.16837	0	0.639988	0		0.879265	-1.0692	0	0.773812	0		0.999797	1.32231	0	0.716059	0		0.99935	1.65186	0	0.586878	0		0.822481
TC0100001914.mm.2	Rgs20	regulator of G-protein signaling 20	chr1	-	Multiple_Complex	4909576	5070285	-1.18371	0	0.313553	0		0.684715	1.04148	0	0.970083	0		0.999797	-1.01843	0	0.74087	0		0.99935	-1.25552	0	0.512995	0		0.777184
TC0100001920.mm.2	Npbwr1	neuropeptides B/W receptor 1	chr1	-	Coding	5913707	5917398	1.16753	0	0.561356	0		0.841579	-1.01663	0	0.513234	0		0.999797	-1.4266	0	0.0270661	1		0.99935	-1.2019	0	0.241987	0		0.566836
TC0100001932.mm.2	Sntg1	syntrophin, gamma 1	chr1	-	Multiple_Complex	8361475	9299878	-1.45574	0	0.274973	0		0.651101	-1.00172	0	0.791639	0		0.999797	1.05089	0	0.673853	0		0.99935	-1.38286	0	0.667246	0		0.865109
TC0100001942.mm.2	2610203C22Rik	RIKEN cDNA 2610203C22 gene	chr1	-	Multiple_Complex	9560832	9631175	-1.0383	0	0.330699	0		0.700448	-1.05233	0	0.707844	0		0.999797	-1.50115	0	0.75196	0		0.99935	-1.48114	0	0.359306	0		0.671983
TC0100001943.mm.2	Mybl1	myeloblastosis oncogene-like 1	chr1	-	Multiple_Complex	9667415	9700209	-1.10461	0	0.871612	0		0.962314	1.14031	0	0.226316	0		0.999797	1.11209	0	0.122917	0		0.99935	-1.13265	0	0.83262	0		0.938822
TC0100001944.mm.2	Vcpip1	valosin containing protein (p97)/p47 complex interacting protein 1	chr1	-	Multiple_Complex	9718622	9748382	1.76825	0	0.0429756	1		0.27143	-1.38067	0	0.236507	0		0.999797	-1.61277	0	0.161197	0		0.99935	1.51378	0	0.0670043	0		0.31526
TC0100001949.mm.2	Tcf24	transcription factor 24	chr1	-	Multiple_Complex	9960163	9967932	-1.023	0	0.491435	0		0.803534	-1.13982	0	0.838584	0		0.999797	-1.22657	0	0.526882	0		0.99935	-1.10086	0	0.270812	0		0.594743
TC0100001950.mm.2	Ppp1r42	protein phosphatase 1, regulatory subunit 42	chr1	-	Multiple_Complex	9968624	10009136	-1.05257	0	0.201022	0		0.573487	-1.10684	0	0.920582	0		0.999797	-1.22199	0	0.436639	0		0.99935	-1.16207	0	0.529223	0		0.78754
TC0100001952.mm.2	Cops5	COP9 (constitutive photomorphogenic) homolog, subunit 5 (Arabidopsis thaliana)	chr1	-	Multiple_Complex	10024600	10038159	-1.00589	0	0.792653	0		0.936177	-1.06807	0	0.647882	0		0.999797	-1.42745	0	0.354076	0		0.99935	-1.34435	0	0.825155	0		0.935296
TC0100001955.mm.2	Arfgef1	ADP-ribosylation factor guanine nucleotide-exchange factor 1(brefeldin A-inhibited)	chr1	-	Multiple_Complex	10137507	10232670	1.98664	0	0.0102962	1		0.117612	1.11401	0	0.874667	0		0.999797	-1.10098	0	0.963349	0		0.999836	1.61976	0	0.0128004	1		0.137526
TC0100001957.mm.2	Cpa6	carboxypeptidase A6	chr1	-	Multiple_Complex	10324719	10719945	-1.33989	0	0.431003	0		0.769432	-1.0377	0	0.58527	0		0.999797	-1.23172	0	0.600838	0		0.99935	-1.59041	0	0.0788873	0		0.341276
TC0100001967.mm.2	Slco5a1	solute carrier organic anion transporter family, member 5A1	chr1	-	Multiple_Complex	12866549	12991177	-1.55567	0	0.473977	0		0.794802	1.04272	0	0.578171	0		0.999797	1.04045	0	0.887072	0		0.99935	-1.55906	0	0.76003	0		0.906707
TC0100001968.mm.2	Prdm14	PR domain containing 14	chr1	-	Coding	13113428	13127163	-1.04252	0	0.547276	0		0.834957	-1.49436	0	0.0521067	0		0.999797	-1.22709	0	0.41695	0		0.99935	1.16814	0	0.506071	0		0.772832
TC0100001969.mm.2	Ncoa2	nuclear receptor coactivator 2	chr1	-	Multiple_Complex	13139105	13374083	-1.10426	0	0.813521	0		0.943295	-1.1482	0	0.68464	0		0.999797	1.12825	0	0.819415	0		0.99935	1.17315	0	0.679112	0		0.871603
TC0100001978.mm.2	Tram1	translocating chain-associating membrane protein 1	chr1	-	Coding	13564702	13589864	-1.26392	0	0.0415524	1		0.266482	-1.11395	0	0.552199	0		0.999797	-1.02046	0	0.282473	0		0.99935	-1.15786	0	0.603522	0		0.832773
TC0100001980.mm.2	Lactb2	lactamase, beta 2	chr1	-	Multiple_Complex	13623330	13660546	-1.83749	0	0.00982628	1		0.114602	-1.00318	0	0.192564	0		0.999797	1.00274	0	0.90186	0		0.999554	-1.82665	0	0.150786	0		0.459191
TC0100001985.mm.2	Eya1	eyes absent 1 homolog (Drosophila)	chr1	-	Multiple_Complex	14168954	14310200	-1.26994	0	0.759764	0		0.925571	-1.48274	0	0.201075	0		0.999797	1.16321	0	0.555709	0		0.99935	1.35813	0	0.125231	0		0.420944
TC0100001987.mm.2	Msc	musculin	chr1	-	Coding	14753346	14755966	-1.12043	0	0.207995	0		0.582874	-1.15805	0	0.0622506	0		0.999797	-1.07769	0	0.943674	0		0.999554	-1.04268	0	0.444677	0		0.735021
TC0100001989.mm.2	Trpa1	transient receptor potential cation channel, subfamily A, member 1	chr1	-	Coding	14872648	14918862	-1.04686	0	0.676067	0		0.895207	-1.24691	0	0.350152	0		0.999797	-1.18229	0	0.52647	0		0.99935	1.00745	0	0.914902	0		0.969539
TC0100001994.mm.2	Sbspon	somatomedin B and thrombospondin, type 1 domain containing	chr1	-	Coding	15853862	15892722	-1.00848	0	0.313558	0		0.684715	-1.11027	0	0.151548	0		0.999797	-1.09457	0	0.827741	0		0.99935	1.00581	0	0.497538	0		0.767391
TC0100001995.mm.2	4930444P10Rik	RIKEN cDNA 4930444P10 gene	chr1	-	Coding	16065979	16093325	-1.04006	0	0.627098	0		0.872649	1.2807	0	0.233652	0		0.999797	1.18424	0	0.459137	0		0.99935	-1.12478	0	0.343094	0		0.657241
TC0100001996.mm.2	Rpl7	ribosomal protein L7	chr1	-	Multiple_Complex	16101295	16104662	1.76104	0	0.0206421	1		0.180678	-1.00507	0	0.906044	0		0.999797	-1.25172	0	0.524392	0		0.99935	1.41403	0	0.0555997	0		0.288062
TC0100001999.mm.2	Stau2	staufen (RNA binding protein) homolog 2 (Drosophila)	chr1	-	Multiple_Complex	16228674	16520112	-1.8017	0	0.0921434	0		0.401945	1.039	0	0.405091	0		0.999797	1.20037	0	0.717515	0		0.99935	-1.55949	0	0.03813	1		0.242451
TC0100002002.mm.2	Ube2w	ubiquitin-conjugating enzyme E2W (putative)	chr1	-	Multiple_Complex	16540788	16619489	-1.3135	0	0.127446	0		0.469255	-1.27431	0	0.220828	0		0.999797	1.35047	0	0.158525	0		0.99935	1.31017	0	0.269359	0		0.593957
TC0100002008.mm.2	Tceb1	transcription elongation factor B (SIII), polypeptide 1	chr1	-	Coding	16642765	16657042	-2.55396	1	0.0342744	1	Yes	0.239757	-1.79921	0	0.362367	0		0.999797	-1.10908	0	0.755191	0		0.99935	-1.57433	0	0.105276	0		0.389008
TC0100002012.mm.2	Jph1	junctophilin 1	chr1	-	Coding	16994938	17097889	1.11859	0	0.356459	0		0.717636	1.10413	0	0.287813	0		0.999797	1.25371	0	0.432145	0		0.99935	1.27012	0	0.521769	0		0.782178
TC0100002019.mm.2	Crisp4	cysteine-rich secretory protein 4	chr1	-	Multiple_Complex	18115191	18145902	1.62543	0	0.132668	0		0.478295	-1.02795	0	0.601411	0		0.999797	-1.9753	0	0.00630555	1		0.99935	-1.18221	0	0.283238	0		0.60658
TC0100002021.mm.2	Defb18	defensin beta 18	chr1	-	Coding	18236473	18237443	1.18792	0	0.537562	0		0.830118	1.07407	0	0.73423	0		0.999797	-1.19673	0	0.950673	0		0.999554	-1.08204	0	0.315991	0		0.635745
TC0100002022.mm.2	Gm15386; Defb41	predicted gene 15386; defensin beta 41	chr1	-	Coding	18250978	18265138	1.09842	0	0.689247	0		0.899579	1.07122	0	0.857775	0		0.999797	-1.07972	0	0.511992	0		0.99935	-1.05298	0	0.661442	0		0.862629
TC0100002025.mm.2	Gm2710; Gm10075	predicted gene 2710 [Source:MGI Symbol;Acc:MGI:3780879]; predicted gene 10075 [Source:MGI Symbol;Acc:MGI:3710521]	chr1	-	Multiple_Complex	19153310	19153966	-4.15059	1	0.000987853	1	Yes	0.0287124	-1.41059	0	0.6956	0		0.999797	1.58916	0	0.310634	0		0.99935	-1.85158	0	0.0155112	1		0.152759
TC0100002028.mm.2	Pkhd1	polycystic kidney and hepatic disease 1	chr1	-	Multiple_Complex	20057779	20618064	-1.16451	0	0.297538	0		0.672482	-1.23318	0	0.600532	0		0.999797	-1.12175	0	0.894896	0		0.999554	-1.05928	0	0.685541	0		0.874139
TC0100002032.mm.2	Il17f	interleukin 17F	chr1	-	Coding	20777146	20784270	-1.13308	0	0.52704	0		0.823989	-1.03053	0	0.9038	0		0.999797	-1.03028	0	0.999401	0		0.999836	-1.1328	0	0.452832	0		0.740688
TC0100002033.mm.2	Mcm3	minichromosome maintenance deficient 3 (S. cerevisiae)	chr1	-	Coding	20802974	20820278	1.34564	0	0.142786	0		0.494959	-1.32264	0	0.41554	0		0.999797	-1.4979	0	0.0129549	1		0.99935	1.1882	0	0.638077	0		0.851255
TC0100002038.mm.2	Tram2	translocating chain-associating membrane protein 2	chr1	-	Multiple_Complex	20996296	21079229	-1.31863	0	0.0550929	0		0.307076	-1.18727	0	0.131493	0		0.999797	1.38445	0	0.0811406	0		0.99935	1.24652	0	0.186987	0		0.50798
TC0100002042.mm.2	Kcnq5	potassium voltage-gated channel, subfamily Q, member 5	chr1	-	Multiple_Complex	21398400	21961942	1.13347	0	0.362626	0		0.723363	-1.06597	0	0.725427	0		0.999797	1.02626	0	0.56002	0		0.99935	1.23998	0	0.258165	0		0.582129
TC0100002054.mm.2	Rims1	regulating synaptic membrane exocytosis 1	chr1	-	Coding	22286251	22805994	-1.45443	0	0.0356154	1		0.245004	-1.10755	0	0.854166	0		0.999797	-1.40232	0	0.128058	0		0.99935	-1.84153	0	0.00231965	1		0.0533784
TC0100002061.mm.2	4933415F23Rik	RIKEN cDNA 4933415F23 gene	chr1	-	Multiple_Complex	23100467	23102253	1.18999	0	0.133838	0		0.480645	1.05845	0	0.748208	0		0.999797	-1.11069	0	0.610357	0		0.99935	1.01222	0	0.466624	0		0.749609
TC0100002062.mm.2	Gm6420	predicted gene 6420	chr1	-	Coding	23255987	23256406	-1.00987	0	0.891458	0		0.969278	-1.10771	0	0.750426	0		0.999797	-1.04109	0	0.467039	0		0.99935	1.05359	0	0.779892	0		0.914665
TC0100002063.mm.2	Ogfrl1	opioid growth factor receptor-like 1	chr1	-	Multiple_Complex	23366424	23383175	-2.26357	1	0.0012242	1	Yes	0.0329511	-1.52314	0	0.08726	0		0.999797	1.20917	0	0.154723	0		0.99935	-1.22904	0	0.457738	0		0.743691
TC0100002067.mm.2	Smap1	small ArfGAP 1	chr1	-	Multiple_Complex	23841348	23922317	1.30674	0	0.170675	0		0.535994	-1.1944	0	0.517114	0		0.999797	-1.06659	0	0.823554	0		0.99935	1.46333	0	0.0815905	0		0.346374
TC0100002070.mm.2	Sdhaf4	succinate dehydrogenase complex assembly factor 4	chr1	-	Multiple_Complex	23995939	24005656	-1.50535	0	0.0526413	0		0.299962	-1.13096	0	0.31674	0		0.999797	-1.00012	0	0.788674	0		0.99935	-1.33119	0	0.195039	0		0.517006
TC0100002071.mm.2	Fam135a	family with sequence similarity 135, member A	chr1	-	Multiple_Complex	24010758	24100341	1.96546	0	0.000838404	1		0.0257861	1.12062	0	0.133485	0		0.999797	-1.12254	0	0.408928	0		0.99935	1.56243	0	0.0831566	0		0.348805
TC0100002073.mm.2	Col19a1	collagen, type XIX, alpha 1	chr1	-	Multiple_Complex	24257683	24587472	1.10651	0	0.755576	0		0.924119	1.30151	0	0.332636	0		0.999797	-1.09596	0	0.325315	0		0.99935	-1.28911	0	0.11106	0		0.399212
TC0100002081.mm.2	Adgrb3	adhesion G protein-coupled receptor B3	chr1	-	Multiple_Complex	25067476	25829707	-1.22886	0	0.276583	0		0.653125	-1.12481	0	0.564356	0		0.999797	-1.01068	0	0.869593	0		0.99935	-1.10417	0	0.48906	0		0.762529
TC0100002082.mm.2	Gm20172	predicted gene, 20172	chr1	-	Coding	25276404	25277954	-1.31767	0	0.427537	0		0.767244	-1.267	0	0.866316	0		0.999797	-1.37797	0	0.652992	0		0.99935	-1.43307	0	0.170707	0		0.487063
TC0100002102.mm.2	4931408C20Rik	RIKEN cDNA 4931408C20 gene	chr1	-	Coding	26681801	26687460	1.27864	0	0.480739	0		0.798604	1.24964	0	0.203439	0		0.999797	-1.1181	0	0.773023	0		0.99935	-1.09274	0	0.754506	0		0.904833
TC0100002106.mm.2	Gm597	predicted gene 597	chr1	-	Coding	28776122	28780252	-1.2493	0	0.600518	0		0.861775	-1.02853	0	0.589651	0		0.999797	-1.05836	0	0.878266	0		0.99935	-1.28554	0	0.23495	0		0.560213
TC0100002118.mm.2	Phf3	PHD finger protein 3	chr1	-	Multiple_Complex	30802342	30873872	2.51596	1	0.000138654	1	Yes	0.00800255	1.16583	0	0.378561	0		0.999797	1.10377	0	0.879936	0		0.99935	2.38203	1	0.000522819	1	Yes	0.0232622
TC0100002121.mm.2	Ptp4a1; Gm13363	protein tyrosine phosphatase 4a1; predicted gene 13363	chr1	-	Multiple_Complex	30940303	30949770	1.16087	0	0.272448	0		0.648107	-1.04162	0	0.779338	0		0.999797	-1.07148	0	0.583841	0		0.99935	1.12852	0	0.399798	0		0.705696
TC0100002127.mm.2	4931428L18Rik	RIKEN cDNA 4931428L18 gene	chr1	-	Multiple_Complex	31141078	31222661	-1.05481	0	0.716782	0		0.909859	-1.10795	0	0.514238	0		0.999797	-1.10093	0	0.535836	0		0.99935	-1.04812	0	0.742113	0		0.900773
TC0100002131.mm.2	Gm9839	predicted gene 9839	chr1	-	Multiple_Complex	32519563	32520999	-2.08621	1	0.151635	0		0.508333	1.04642	0	0.321549	0		0.999797	1.11524	0	0.868922	0		0.99935	-1.95747	0	0.0331153	1		0.226963
TC0100002132.mm.2	Gm5415	predicted gene 5415	chr1	-	Coding	32543546	32547293	-1.09135	0	0.532845	0		0.826806	1.13125	0	0.538738	0		0.999797	1.04637	0	0.752994	0		0.99935	-1.17987	0	0.359178	0		0.671937
TC0100002136.mm.2	Prim2	DNA primase, p58 subunit	chr1	-	Multiple_Complex	33453808	33669794	-1.25369	0	0.196039	0		0.567842	-1.2198	0	0.21524	0		0.999797	-1.35766	0	0.0602584	0		0.99935	-1.39537	0	0.054049	0		0.283715
TC0100002140.mm.2	Bag2	BCL2-associated athanogene 2	chr1	-	Multiple_Complex	33745484	33757794	1.15104	0	0.561654	0		0.841708	1.06522	0	0.627091	0		0.999797	-1.07072	0	0.661987	0		0.99935	1.0092	0	0.732463	0		0.896565
TC0100002141.mm.2	Zfp451	zinc finger protein 451	chr1	-	Multiple_Complex	33760472	33814595	-1.22485	0	0.521598	0		0.821054	-1.52178	0	0.443398	0		0.999797	-1.02296	0	0.847304	0		0.99935	1.21453	0	0.747873	0		0.90252
TC0100002142.mm.2	Gm15455	predicted gene 15455	chr1	-	Multiple_Complex	33835899	33838914	1.14813	0	0.594833	0		0.858889	-1.00389	0	0.929789	0		0.999797	-1.07859	0	0.263563	0		0.99935	1.06861	0	0.488146	0		0.761907
TC0100002143.mm.2	Bend6	BEN domain containing 6	chr1	-	Multiple_Complex	33852052	33907816	-1.03587	0	0.625501	0		0.872316	-1.01613	0	0.62837	0		0.999797	-1.0739	0	0.532871	0		0.99935	-1.09476	0	0.535508	0		0.790926
TC0100002151.mm.2	Ccdc115	coiled-coil domain containing 115	chr1	-	Coding	34436670	34439672	1.1762	0	0.475284	0		0.79546	-1.11825	0	0.153635	0		0.999797	-1.20963	0	0.435884	0		0.99935	1.08735	0	0.171686	0		0.48809
TC0100002154.mm.2	Prss40	protease, serine 40	chr1	-	Coding	34543975	34560958	-1.60286	0	0.0428955	1		0.271105	1.00185	0	0.355511	0		0.999797	1.56299	0	0.0919314	0		0.99935	-1.02741	0	0.603329	0		0.832773
TC0100002157.mm.2	AA619741	PHD finger protein 19 pseudogene	chr1	-	Multiple_Complex	34633535	34636210	1.0197	0	0.854004	0		0.957207	-1.14168	0	0.450739	0		0.999797	-1.30995	0	0.286056	0		0.99935	-1.12522	0	0.884973	0		0.960158
TC0100002163.mm.2	Fam168b	family with sequence similarity 168, member B	chr1	-	Multiple_Complex	34813218	34843065	3.16309	1	0.00377625	1	Yes	0.0644546	1.81947	0	0.616028	0		0.999797	1.21646	0	0.761049	0		0.99935	2.11479	1	0.0182	1	Yes	0.166112
TC0100002175.mm.2	Uggt1	UDP-glucose glycoprotein glucosyltransferase 1	chr1	-	Multiple_Complex	36140028	36244305	2.02883	1	0.125679	0		0.466228	1.15336	0	0.73381	0		0.999797	1.49113	0	0.176968	0		0.99935	2.62298	1	0.0177299	1	Yes	0.164389
TC0100002177.mm.2	Neurl3	neuralized E3 ubiquitin protein ligase 3	chr1	-	Multiple_Complex	36264602	36273425	-1.04862	0	0.789573	0		0.93494	1.07816	0	0.976193	0		0.999797	1.05987	0	0.306325	0		0.99935	-1.06671	0	0.214009	0		0.53826
TC0100002179.mm.2	Kansl3	KAT8 regulatory NSL complex subunit 3	chr1	-	Multiple_Complex	36335730	36369181	2.32056	1	0.0350323	1	Yes	0.242496	-1.04707	0	0.58237	0		0.999797	-1.98187	0	0.329128	0		0.99935	1.22601	0	0.0792218	0		0.341875
TC0100002184.mm.2	Lman2l	lectin, mannose-binding 2-like	chr1	-	Multiple_Complex	36418800	36445271	1.89956	0	0.00861866	1		0.105738	1.08132	0	0.946805	0		0.999797	1.21662	0	0.43881	0		0.99935	2.13724	1	0.034401	1	Yes	0.231768
TC0100002187.mm.2	Sema4c	sema domain, immunoglobulin domain (Ig), transmembrane domain (TM) and short cytoplasmic domain, (semaphorin) 4C	chr1	-	Multiple_Complex	36548640	36558381	-1.70276	0	0.0192491	1		0.173829	-1.18215	0	0.446728	0		0.999797	1.05686	0	0.777363	0		0.99935	-1.36291	0	0.0485372	1		0.26932
TC0100002188.mm.2	Fam178b	family with sequence similarity 178, member B	chr1	-	Multiple_Complex	36562694	36683183	-1.30677	0	0.608063	0		0.865464	1.0111	0	0.282435	0		0.999797	1.02067	0	0.887593	0		0.99935	-1.29451	0	0.156952	0		0.467622
TC0100002189.mm.2	Actr1b	ARP1 actin-related protein 1B, centractin beta	chr1	-	Multiple_Complex	36699200	36714422	2.27225	1	0.0311858	1	Yes	0.227696	1.01832	0	0.587084	0		0.999797	1.04779	0	0.738087	0		0.99935	2.338	1	0.046428	1	Yes	0.263341
TC0100002193.mm.2	Tmem131	transmembrane protein 131	chr1	-	Coding	36792189	36939527	4.68871	1	0.0193	1	Yes	0.173935	2.28198	1	0.758585	0		0.999797	1.88796	0	0.708052	0		0.99935	3.87915	1	0.016935	1	Yes	0.160503
TC0100002203.mm.2	Coa5	cytochrome C oxidase assembly factor 5	chr1	-	Multiple_Complex	37417084	37430103	1.01027	0	0.943121	0		0.983514	-1.06359	0	0.221313	0		0.999797	1.13012	0	0.640162	0		0.99935	1.21433	0	0.395231	0		0.70083
TC0100002204.mm.2	Mgat4a	mannoside acetylglucosaminyltransferase 4, isoenzyme A	chr1	-	Multiple_Complex	37439340	37541016	1.55577	0	0.272556	0		0.648215	-1.38534	0	0.465627	0		0.999797	-1.2275	0	0.838408	0		0.99935	1.75582	0	0.0554694	0		0.287726
TC0100002207.mm.2	2010300C02Rik	RIKEN cDNA 2010300C02 gene	chr1	-	Coding	37611676	37720085	-1.16529	0	0.896132	0		0.970805	-1.19625	0	0.805722	0		0.999797	1.00802	0	0.632086	0		0.99935	1.0348	0	0.91705	0		0.970408
TC0100002209.mm.2	Tsga10	testis specific 10	chr1	-	Multiple_Complex	37754572	37865298	-1.64483	0	0.00588484	1		0.0850773	-1.09001	0	0.638773	0		0.999797	1.06067	0	0.184448	0		0.99935	-1.42267	0	0.0338533	1		0.229541
TC0100002210.mm.2	Mitd1	MIT, microtubule interacting and transport, domain containing 1	chr1	-	Multiple_Complex	37874801	37890411	-1.75019	0	0.0157576	1		0.153944	-1.26055	0	0.599508	0		0.999797	1.08855	0	0.627274	0		0.99935	-1.27549	0	0.104764	0		0.388444
TC0100002211.mm.2	Lyg2	lysozyme G-like 2	chr1	-	Coding	37905921	37916493	1.22365	0	0.118485	0		0.453088	-1.04076	0	0.775025	0		0.999797	-1.60642	0	0.0225643	1		0.99935	-1.26139	0	0.247872	0		0.572227
TC0100002212.mm.2	Lyg1	lysozyme G-like 1	chr1	-	Multiple_Complex	37946736	37957759	-1.16828	0	0.148371	0		0.502978	1.111	0	0.610573	0		0.999797	1.24977	0	0.0729717	0		0.99935	-1.03856	0	0.916773	0		0.970276
TC0100002213.mm.2	Txndc9	thioredoxin domain containing 9	chr1	-	Multiple_Complex	37983867	37997346	2.04104	1	0.0186633	1	Yes	0.17041	-2.11349	1	0.000920753	1	Yes	0.999797	-2.5022	1	0.00120842	1	Yes	0.99935	1.72398	0	0.0141054	1		0.146037
TC0100002214.mm.2	Rev1	REV1 homolog (S. cerevisiae)	chr1	-	Coding	38052786	38129662	1.02539	0	0.381984	0		0.73914	1.14458	0	0.347412	0		0.999797	1.37046	0	0.221363	0		0.99935	1.22775	0	0.198653	0		0.522293
TC0100002215.mm.2	Aff3	AF4/FMR2 family, member 3	chr1	-	Multiple_Complex	38175991	38664955	1.04089	0	0.876138	0		0.964099	1.31672	0	0.224275	0		0.999797	1.21561	0	0.29062	0		0.99935	-1.04063	0	0.743988	0		0.900944
TC0100002228.mm.2	Lonrf2	LON peptidase N-terminal domain and ring finger 2	chr1	-	Multiple_Complex	38793344	38836090	1.05321	0	0.730216	0		0.915316	1.50552	0	0.135239	0		0.999797	-1.01995	0	0.5586	0		0.99935	-1.45797	0	0.0886878	0		0.358954
TC0100002229.mm.2	Chst10	carbohydrate sulfotransferase 10	chr1	-	Multiple_Complex	38863872	38898160	-1.29696	0	0.145877	0		0.499373	1.02344	0	0.991757	0		0.999797	1.06915	0	0.67021	0		0.99935	-1.24151	0	0.290713	0		0.613971
TC0100002236.mm.2	Tbc1d8	TBC1 domain family, member 8	chr1	-	Coding	39371495	39478747	-1.25119	0	0.687802	0		0.899172	-1.01123	0	0.639802	0		0.999797	-1.16234	0	0.539059	0		0.99935	-1.43816	0	0.152447	0		0.461079
TC0100002237.mm.2	Rnf149	ring finger protein 149	chr1	-	Multiple_Complex	39547570	39577405	-1.43353	0	0.253688	0		0.629997	-2.56454	1	0.0271904	1	Yes	0.999797	1.24201	0	0.428854	0		0.99935	2.22192	1	0.0546435	0		0.285174
TC0100002241.mm.2	Creg2	cellular repressor of E1A-stimulated genes 2	chr1	-	Coding	39618406	39651182	-1.01742	0	0.934293	0		0.98082	1.01388	0	0.400955	0		0.999797	1.05527	0	0.559292	0		0.99935	1.023	0	0.729565	0		0.895403
TC0100002242.mm.2	Rfx8	regulatory factor X 8	chr1	-	Multiple_Complex	39665301	39720997	1.0533	0	0.7174	0		0.910111	1.06536	0	0.641639	0		0.999797	-1.20321	0	0.31076	0		0.99935	-1.21698	0	0.266444	0		0.591724
TC0100002243.mm.2	Gm3646	predicted gene 3646	chr1	-	Coding	39804141	39805332	-1.13199	0	0.635463	0		0.87634	1.31919	0	0.210633	0		0.999797	-1.32513	0	0.273307	0		0.99935	-1.97883	0	0.0114789	1		0.12984
TC0100002251.mm.2	Mfsd9	major facilitator superfamily domain containing 9	chr1	-	Multiple_Complex	40772038	40790687	-1.92998	0	0.00696534	1		0.0929521	1.23687	0	0.152739	0		0.999797	1.34757	0	0.146891	0		0.99935	-1.77144	0	0.00729074	1		0.101456
TC0100002260.mm.2	Tgfbrap1	transforming growth factor, beta receptor associated protein 1	chr1	-	Multiple_Complex	43047269	43098637	1.09961	0	0.605073	0		0.86453	-1.34006	0	0.616491	0		0.999797	1.12747	0	0.827342	0		0.99935	1.66137	0	0.22805	0		0.551623
TC0100002261.mm.2	Fhl2	four and a half LIM domains 2	chr1	-	Coding	43123071	43196761	-1.32161	0	0.0926961	0		0.403318	1.02553	0	0.902109	0		0.999797	1.24738	0	0.275062	0		0.99935	-1.08656	0	0.590912	0		0.824933
TC0100002266.mm.2	Uxs1	UDP-glucuronate decarboxylase 1	chr1	-	Multiple_Complex	43746966	43827800	-1.45674	0	0.179156	0		0.546368	-1.2894	0	0.83288	0		0.999797	1.12624	0	0.500324	0		0.99935	-1.00315	0	0.617177	0		0.840129
TC0100002269.mm.2	Mettl21c	methyltransferase like 21C	chr1	-	Multiple_Complex	44009408	44020034	-1.26325	0	0.66071	0		0.887851	-1.24854	0	0.893088	0		0.999797	1.32865	0	0.306775	0		0.99935	1.31318	0	0.123072	0		0.418007
TC0100002271.mm.2	Gm8251	predicted gene 8251 [Source:MGI Symbol;Acc:MGI:3647616]	chr1	-	Coding	44055952	44061936	-1.13641	0	0.905533	0		0.973559	-1.0346	0	0.412973	0		0.999797	-1.04115	0	0.848639	0		0.99935	-1.14359	0	0.374623	0		0.684282
TC0100002274.mm.2	Mettl21e	methyltransferase like 21E	chr1	-	Multiple_Complex	44204070	44218961	1.00432	0	0.91808	0		0.976712	-1.07677	0	0.213913	0		0.999797	1.16372	0	0.433087	0		0.99935	1.25846	0	0.0657211	0		0.312439
TC0100002278.mm.2	Col5a2	collagen, type V, alpha 2	chr1	-	Multiple_Complex	45374321	45503282	-1.27232	0	0.498772	0		0.807484	-1.14644	0	0.603868	0		0.999797	-1.0346	0	0.540255	0		0.99935	-1.1482	0	0.649717	0		0.85726
TC0100002285.mm.2	Slc40a1	solute carrier family 40 (iron-regulated transporter), member 1	chr1	-	Multiple_Complex	45908070	45926523	-2.86683	1	0.0920587	0		0.401945	-1.27559	0	0.945244	0		0.999797	2.24181	1	0.237744	0		0.99935	-1.00251	0	0.525623	0		0.785357
TC0100002287.mm.2	Stk-ps2	serine/threonine kinase 2	chr1	-	Multiple_Complex	46020072	46030469	-1.14173	0	0.485347	0		0.800374	-1.29243	0	0.177373	0		0.999797	-1.06274	0	0.755221	0		0.99935	1.06516	0	0.702596	0		0.882907
TC0100002288.mm.2	Slc39a10	solute carrier family 39 (zinc transporter), member 10	chr1	-	Multiple_Complex	46807544	46854046	-1.48012	0	0.364424	0		0.725093	-1.10648	0	0.843179	0		0.999797	1.26805	0	0.0782021	0		0.99935	-1.05492	0	0.261064	0		0.58525
TC0100002305.mm.2	Nabp1	nucleic acid binding protein 1	chr1	-	Multiple_Complex	51465862	51478419	2.36791	1	0.0150795	1	Yes	0.149423	-1.53914	0	0.230614	0		0.999797	-1.57468	0	0.957111	0		0.999774	2.31447	1	0.0012503	1	Yes	0.0383134
TC0100002308.mm.2	Myo1b	myosin IB	chr1	-	Multiple_Complex	51749765	51916071	2.38469	1	0.0035677	1	Yes	0.06243	-2.10152	1	0.131067	0		0.999797	-1.79404	0	0.111836	0		0.99935	2.79341	1	0.00426901	1	Yes	0.0758381
TC0100002314.mm.2	Gls	glutaminase	chr1	-	Multiple_Complex	52163448	52233232	1.142	0	0.0879482	0		0.394382	-1.57958	0	0.440775	0		0.999797	-1.20024	0	0.305281	0		0.99935	1.50293	0	0.139655	0		0.444232
TC0100002319.mm.2	Nab1	Ngfi-A binding protein 1	chr1	-	Multiple_Complex	52455200	52500679	-1.81812	0	0.00461259	1		0.0727466	-1.64496	0	0.0384309	1		0.999797	-1.33274	0	0.616804	0		0.99935	-1.47303	0	0.12724	0		0.424677
TC0100002324.mm.2	Mfsd6	major facilitator superfamily domain containing 6	chr1	-	Multiple_Complex	52656286	52727462	1.22396	0	0.530729	0		0.82571	-1.07218	0	0.369295	0		0.999797	1.98755	0	0.12194	0		0.99935	2.60829	1	0.194188	0		0.515744
TC0100002327.mm.2	Inpp1	inositol polyphosphate-1-phosphatase	chr1	-	Multiple_Complex	52789413	52817688	2.56718	1	0.000929109	1	Yes	0.0275655	1.10063	0	0.553915	0		0.999797	-1.1566	0	0.552374	0		0.99935	2.01665	1	0.00924811	1	Yes	0.113964
TC0100002330.mm.2	1700019D03Rik	RIKEN cDNA 1700019D03 gene	chr1	-	Multiple_Complex	52922324	52963260	1.87164	0	0.0238571	1		0.195994	1.80869	0	0.0272735	1		0.999797	-1.20424	0	0.961371	0		0.999836	-1.16374	0	0.982907	0		0.993827
TC0100002331.mm.2	1700019A02Rik	RIKEN cDNA 1700019A02 gene	chr1	-	Coding	53158577	53187617	-1.71867	0	0.157669	0		0.515792	-1.30337	0	0.951885	0		0.999797	1.43618	0	0.948594	0		0.999554	1.08914	0	0.156595	0		0.467196
TC0100002332.mm.2	Pms1	postmeiotic segregation increased 1 (S. cerevisiae)	chr1	-	Multiple_Complex	53189187	53297018	1.05001	0	0.919495	0		0.97722	1.00014	0	0.851926	0		0.999797	-1.07338	0	0.231532	0		0.99935	-1.0224	0	0.353614	0		0.667196
TC0100002333.mm.2	Asnsd1	asparagine synthetase domain containing 1	chr1	-	Multiple_Complex	53325507	53352752	-1.85096	0	0.00655674	1		0.0895993	-1.15006	0	0.0381921	1		0.999797	1.07447	0	0.779178	0		0.99935	-1.49791	0	0.530833	0		0.788289
TC0100002335.mm.2	Dnah7a	dynein, axonemal, heavy chain 7A	chr1	-	Multiple_Complex	53397002	53706811	-1.1995	0	0.205542	0		0.579557	-1.03985	0	0.922661	0		0.999797	1.15325	0	0.452868	0		0.99935	-1.00025	0	0.652869	0		0.859422
TC0100002337.mm.2	Stk17b	serine/threonine kinase 17b (apoptosis-inducing)	chr1	-	Multiple_Complex	53755506	53785224	1.69833	0	0.158629	0		0.517167	-1.22222	0	0.388451	0		0.999797	1.72002	0	0.615583	0		0.99935	3.57033	1	0.012477	1	Yes	0.135683
TC0100002338.mm.2	Hecw2	HECT, C2 and WW domain containing E3 ubiquitin protein ligase 2	chr1	-	Multiple_Complex	53806874	54195168	2.55951	1	0.00601107	1	Yes	0.0861729	1.28999	0	0.817629	0		0.999797	-1.1744	0	0.258704	0		0.99935	1.68947	0	0.0846298	0		0.350702
TC0100002348.mm.2	Gtf3c3	general transcription factor IIIC, polypeptide 3	chr1	-	Coding	54397581	54438971	2.15214	1	0.119802	0		0.455456	-1.06703	0	0.862921	0		0.999797	-1.24531	0	0.902175	0		0.999554	1.84405	0	0.19565	0		0.517567
TC0100002349.mm.2	Pgap1	post-GPI attachment to proteins 1	chr1	-	Multiple_Complex	54473000	54557684	2.25359	1	0.000485198	1	Yes	0.0183237	1.05886	0	0.424513	0		0.999797	-1.01735	0	0.564293	0		0.99935	2.09202	1	0.00682482	1	Yes	0.0979651
TC0100002350.mm.2	Ankrd44	ankyrin repeat domain 44	chr1	-	Multiple_Complex	54645340	54926387	2.17824	1	0.000478697	1	Yes	0.0181708	1.35866	0	0.160443	0		0.999797	-1.18674	0	0.780993	0		0.99935	1.35095	0	0.013311	1		0.140287
TC0100002353.mm.2	Sf3b1	splicing factor 3b, subunit 1	chr1	-	Multiple_Complex	54985161	55027478	1.80877	0	0.1049	0		0.428791	-1.34388	0	0.456334	0		0.999797	1.08265	0	0.763941	0		0.99935	2.63167	1	0.0462536	1	Yes	0.26304
TC0100002354.mm.2	Hspd1	heat shock protein 1 (chaperonin)	chr1	-	Coding	55077834	55088243	2.47233	1	0.0311921	1	Yes	0.227696	1.00834	0	0.938173	0		0.999797	1.60721	0	0.869272	0		0.99935	3.94068	1	0.0367899	1	Yes	0.238513
TC0100002356.mm.2	Rftn2	raftlin family member 2	chr1	-	Multiple_Complex	55170159	55226782	-1.13498	0	0.750926	0		0.922674	-1.03259	0	0.735509	0		0.999797	1.21526	0	0.233009	0		0.99935	1.10562	0	0.570475	0		0.812145
TC0100002357.mm.2	Boll	bol, boule-like (Drosophila)	chr1	-	Multiple_Complex	55248658	55363469	-1.08907	0	0.739896	0		0.918995	1.24304	0	0.977152	0		0.999797	1.04352	0	0.846828	0		0.99935	-1.29729	0	0.911814	0		0.968467
TC0100002364.mm.2	Hsfy2	heat shock transcription factor, Y-linked 2	chr1	-	Coding	56636044	56637451	1.19473	0	0.307461	0		0.680084	1.20342	0	0.274905	0		0.999797	-1.20052	0	0.348599	0		0.99935	-1.20925	0	0.312827	0		0.633445
TC0100002365.mm.2	Satb2	special AT-rich sequence binding protein 2	chr1	-	Multiple_Complex	56793981	56978650	1.04191	0	0.860896	0		0.959071	1.0642	0	0.838611	0		0.999797	-1.06026	0	0.360647	0		0.99935	-1.08294	0	0.346609	0		0.660726
TC0100002371.mm.2	Tyw5	tRNA-yW synthesizing protein 5	chr1	-	Multiple_Complex	57388237	57407101	-1.82707	0	0.144303	0		0.497421	-1.71839	0	0.133776	0		0.999797	1.98035	0	0.224224	0		0.99935	1.86255	0	0.208974	0		0.533883
TC0100002376.mm.2	Kctd18	potassium channel tetramerisation domain containing 18	chr1	-	Multiple_Complex	57955101	58018956	-1.23246	0	0.214972	0		0.590069	-1.10855	0	0.24927	0		0.999797	-1.32272	0	0.271042	0		0.99935	-1.47057	0	0.234366	0		0.559342
TC0100002381.mm.2	Clk1	CDC-like kinase 1	chr1	-	Multiple_Complex	58410189	58424088	2.2056	1	0.00136967	1	Yes	0.0349998	1.20094	0	0.500277	0		0.999797	-1.34454	0	0.132642	0		0.99935	1.36594	0	0.100583	0		0.3803
TC0100002382.mm.2	Ppil3	peptidylprolyl isomerase (cyclophilin)-like 3	chr1	-	Multiple_Complex	58430993	58445486	-1.56104	0	0.0160242	1		0.155676	-1.19165	0	0.640308	0		0.999797	1.22493	0	0.191893	0		0.99935	-1.06943	0	0.376233	0		0.68531
TC0100002383.mm.2	Orc2	origin recognition complex, subunit 2	chr1	-	Multiple_Complex	58462771	58505109	2.30276	1	0.0196577	1	Yes	0.17552	-1.03125	0	0.987184	0		0.999797	-2.0179	1	0.4778	0		0.99935	1.17683	0	0.0777442	0		0.338707
TC0100002385.mm.2	Fam126b	family with sequence similarity 126, member B	chr1	-	Multiple_Complex	58522806	58586333	21.6512	1	6.85713e-08	1	Yes	4.61422e-05	1.00702	0	0.863468	0		0.999797	-2.20141	1	0.0192378	1	Yes	0.99935	9.7666	1	2.02618e-06	1	Yes	0.000624906
TC0100002388.mm.2	Als2cr12	amyotrophic lateral sclerosis 2 (juvenile) chromosome region, candidate 12 (human)	chr1	-	Coding	58658117	58695989	1.34243	0	0.525257	0		0.823201	-1.83643	0	0.119838	0		0.999797	-1.10508	0	0.996888	0		0.999836	2.23086	1	0.0372775	1	Yes	0.240565
TC0100002392.mm.2	Trak2	trafficking protein, kinesin binding 2	chr1	-	Multiple_Complex	58900449	58973482	5.32492	1	0.00599954	1	Yes	0.0861188	1.37949	0	0.924126	0		0.999797	-1.27829	0	0.919961	0		0.999554	3.01971	1	0.00410031	1	Yes	0.0739384
TC0100002393.mm.2	Als2cr11	amyotrophic lateral sclerosis 2 (juvenile) chromosome region, candidate 11 (human)	chr1	-	Coding	58997123	59003539	-1.21612	0	0.510239	0		0.81509	1.03195	0	0.930574	0		0.999797	1.33145	0	0.967076	0		0.999836	1.06093	0	0.433687	0		0.728421
TC0100002394.mm.2	Als2cr11	amyotrophic lateral sclerosis 2 (juvenile) chromosome region, candidate 11 (human)	chr1	-	Multiple_Complex	59050506	59094900	-1.9463	0	0.0880856	0		0.394674	-1.12105	0	0.906621	0		0.999797	1.10222	0	0.955421	0		0.999774	-1.57513	0	0.0981806	0		0.376131
TC0100002395.mm.2	Tmem237	transmembrane protein 237	chr1	-	Coding	59100593	59120382	1.08403	0	0.296893	0		0.672372	1.02489	0	0.949311	0		0.999797	-1.43949	0	0.101412	0		0.99935	-1.36096	0	0.550827	0		0.799865
TC0100002405.mm.2	Sumo1	small ubiquitin-like modifier 1	chr1	-	Multiple_Complex	59639434	59670834	-4.42831	1	0.0512923	0		0.29646	-1.59264	0	0.524505	0		0.999797	1.03995	0	0.698291	0		0.99935	-2.67368	1	0.0813307	0		0.34598
TC0100002409.mm.2	Ica1l	islet cell autoantigen 1-like	chr1	-	Coding	59989068	60043184	-1.69092	0	0.205462	0		0.579437	-1.2812	0	0.896111	0		0.999797	-1.02659	0	0.830318	0		0.99935	-1.35489	0	0.116029	0		0.406332
TC0100002411.mm.2	Wdr12	WD repeat domain 12	chr1	-	Multiple_Complex	60076868	60098645	2.31236	1	0.0165643	1	Yes	0.158888	-1.11111	0	0.0399559	1		0.999797	-1.29175	0	0.276377	0		0.99935	1.989	0	0.00186245	1		0.0472644
TC0100002413.mm.2	Raph1	Ras association (RalGDS/AF-6) and pleckstrin homology domains 1	chr1	-	Multiple_Complex	60482310	60567104	-1.51182	0	0.052768	0		0.300351	1.26628	0	0.221149	0		0.999797	-1.39635	0	0.40821	0		0.99935	-2.67317	1	0.00093564	1	Yes	0.0317204
TC0100002442.mm.2	Ino80d	INO80 complex subunit D	chr1	-	Multiple_Complex	62958418	63114667	1.21544	0	0.332408	0		0.701888	1.22473	0	0.936439	0		0.999797	1.55224	0	0.452292	0		0.99935	1.54047	0	0.0854319	0		0.352641
TC0100002445.mm.2	Ndufs1	NADH dehydrogenase (ubiquinone) Fe-S protein 1	chr1	-	Multiple_Complex	63143590	63176822	1.17578	0	0.644656	0		0.880722	1.00378	0	0.602149	0		0.999797	-1.31488	0	0.35646	0		0.99935	-1.12254	0	0.960773	0		0.985601
TC0100002446.mm.2	Gpr1	G protein-coupled receptor 1	chr1	-	Coding	63182571	63214543	-1.50012	0	0.217848	0		0.593709	-1.10584	0	0.916932	0		0.999797	1.27447	0	0.493549	0		0.99935	-1.0644	0	0.635973	0		0.850172
TC0100002456.mm.2	Dytn	dystrotelin	chr1	-	Multiple_Complex	63622851	63686927	-1.13492	0	0.792273	0		0.936177	-1.18848	0	0.461489	0		0.999797	-1.11997	0	0.789667	0		0.99935	-1.0695	0	0.830954	0		0.937801
TC0100002457.mm.2	Mdh1b	malate dehydrogenase 1B, NAD (soluble)	chr1	-	Coding	63698819	63730318	1.02486	0	0.991283	0		0.996371	1.13577	0	0.453354	0		0.999797	-1.19969	0	0.550196	0		0.99935	-1.32951	0	0.185831	0		0.506931
TC0100002458.mm.2	4933402D24Rik	RIKEN cDNA 4933402D24 gene	chr1	-	Coding	63754907	63769267	-1.05817	0	0.434429	0		0.772366	-1.04413	0	0.287688	0		0.999797	1.13838	0	0.547748	0		0.99935	1.12327	0	0.374651	0		0.684282
TC0100002461.mm.2	Klf7	Kruppel-like factor 7 (ubiquitous)	chr1	-	Multiple_Complex	64029447	64122282	1.2121	0	0.971753	0		0.990259	-1.15138	0	0.705313	0		0.999797	-1.006	0	0.849734	0		0.99935	1.38727	0	0.595827	0		0.828071
TC0100002468.mm.2	Mettl21a	methyltransferase like 21A	chr1	-	Multiple_Complex	64606473	64617242	-1.18114	0	0.0908062	0		0.399533	1.17259	0	0.366125	0		0.999797	1.11608	0	0.20715	0		0.99935	-1.24094	0	0.174671	0		0.492003
TC0100002470.mm.2	Fzd5	frizzled homolog 5 (Drosophila)	chr1	-	Coding	64730558	64737750	1.14525	0	0.582909	0		0.852479	1.31577	0	0.430844	0		0.999797	2.09781	1	0.120776	0		0.99935	1.82592	0	0.181781	0		0.500947
TC0100002471.mm.2	Plekhm3	pleckstrin homology domain containing, family M, member 3	chr1	-	Multiple_Complex	64785983	64956824	2.67632	1	0.00831986	1	Yes	0.103386	1.32108	0	0.978514	0		0.999797	-1.33722	0	0.556755	0		0.99935	1.51498	0	0.0275712	1		0.20698
TC0100002475.mm.2	Akr1cl	aldo-keto reductase family 1, member C-like	chr1	-	Multiple_Complex	65012689	65032759	1.07603	0	0.793297	0		0.936223	1.09544	0	0.640612	0		0.999797	-1.37943	0	0.598437	0		0.99935	-1.40431	0	0.221312	0		0.544639
TC0100002476.mm.2	Cryge	crystallin, gamma E	chr1	-	Coding	65048554	65051163	-1.00706	0	0.902146	0		0.972573	-1.00197	0	0.375992	0		0.999797	1.13488	0	0.945506	0		0.999554	1.12914	0	0.483219	0		0.758213
TC0100002477.mm.2	Crygd	crystallin, gamma D	chr1	-	Multiple_Complex	65061838	65063452	1.04665	0	0.60819	0		0.865464	-1.44434	0	0.120914	0		0.999797	-1.00044	0	0.939479	0		0.999554	1.51105	0	0.309407	0		0.630455
TC0100002478.mm.2	Crygc	crystallin, gamma C	chr1	-	Coding	65071525	65073689	1.21203	0	0.495622	0		0.805467	1.23997	0	0.288071	0		0.999797	-1.03585	0	0.945148	0		0.999554	-1.05973	0	0.641247	0		0.853178
TC0100002479.mm.2	Crygb	crystallin, gamma B	chr1	-	Coding	65080222	65082290	-1.06012	0	0.616809	0		0.869308	1.2747	0	0.165712	0		0.999797	1.0097	0	0.416725	0		0.99935	-1.33836	0	0.0960569	0		0.372723
TC0100002481.mm.2	Idh1	isocitrate dehydrogenase 1 (NADP+), soluble	chr1	-	Coding	65158616	65186479	-4.60853	1	1.63453e-05	1	Yes	0.00201647	1.06671	0	0.707929	0		0.999797	1.31685	0	0.18081	0		0.99935	-3.73312	1	8.40708e-05	1	Yes	0.00762102
TC0100002488.mm.2	Kansl1l	KAT8 regulatory NSL complex subunit 1-like	chr1	-	Multiple_Complex	66719243	66817595	2.19774	1	0.0422404	1	Yes	0.269228	2.30234	1	0.0493878	1	Yes	0.999797	1.16267	0	0.680466	0		0.99935	1.10985	0	0.62093	0		0.842117
TC0100002495.mm.2	Acadl	acyl-Coenzyme A dehydrogenase, long-chain	chr1	-	Multiple_Complex	66830839	66863309	1.02917	0	0.982751	0		0.993527	-1.01775	0	0.928356	0		0.999797	1.01725	0	0.796191	0		0.99935	1.06551	0	0.712009	0		0.887702
TC0100002497.mm.2	Myl1	myosin, light polypeptide 1	chr1	-	Multiple_Complex	66924295	66945404	-3.63743	1	0.353555	0		0.715295	1.03053	0	0.855285	0		0.999797	4.49944	1	0.200833	0		0.99935	1.20034	0	0.577168	0		0.816864
TC0100002499.mm.2	Lancl1	LanC (bacterial lantibiotic synthetase component C)-like 1	chr1	-	Multiple_Complex	67000517	67038872	-1.33414	0	0.0397342	1		0.259664	1.14185	0	0.554068	0		0.999797	1.05247	0	0.418282	0		0.99935	-1.44745	0	0.413478	0		0.71425
TC0100002503.mm.2	Erbb4	v-erb-a erythroblastic leukemia viral oncogene homolog 4 (avian)	chr1	-	Multiple_Complex	68032186	69108059	-1.10586	0	0.165589	0		0.527631	1.72192	0	0.579798	0		0.999797	2.3052	1	0.0233522	1	Yes	0.99935	1.21059	0	0.601447	0		0.831979
TC0100002534.mm.2	Ikzf2	IKAROS family zinc finger 2	chr1	-	Multiple_Complex	69531207	69687140	-1.98756	0	0.00221291	1		0.0472585	1.21209	0	0.812574	0		0.999797	1.35831	0	0.502182	0		0.99935	-1.7736	0	0.0130607	1		0.139146
TC0100002541.mm.2	Bard1	BRCA1 associated RING domain 1	chr1	-	Multiple_Complex	71027498	71103146	1.06309	0	0.196695	0		0.567842	-1.01831	0	0.521537	0		0.999797	-1.20694	0	0.236201	0		0.99935	-1.11491	0	0.598498	0		0.830225
TC0100002543.mm.2	Abca12	ATP-binding cassette, sub-family A (ABC1), member 12	chr1	-	Multiple_Complex	71243090	71414910	-1.2261	0	0.642034	0		0.879573	1.05484	0	0.979471	0		0.999797	-1.15673	0	0.743123	0		0.99935	-1.49605	0	0.446882	0		0.736108
TC0100002544.mm.2	Fn1	fibronectin 1	chr1	-	Coding	71585473	71653234	2.67256	1	0.34221	0		0.708084	2.08396	1	0.565149	0		0.999797	1.14282	0	0.792214	0		0.99935	1.46561	0	0.517888	0		0.779623
TC0100002552.mm.2	Mreg	melanoregulin	chr1	-	Coding	72159233	72212307	-1.06347	0	0.923906	0		0.978157	1.11484	0	0.874267	0		0.999797	-1.05601	0	0.837329	0		0.99935	-1.25201	0	0.788786	0		0.918499
TC0100002554.mm.2	Pecr	peroxisomal trans-2-enoyl-CoA reductase	chr1	-	Coding	72259167	72284314	-1.68613	0	0.0228734	1		0.191423	-1.18866	0	0.972047	0		0.999797	-1.44231	0	0.654104	0		0.99935	-2.04593	1	0.00893028	1	Yes	0.11261
TC0100002556.mm.2	2020-03-04	membrane-associated ring finger (C3HC4) 4	chr1	-	Multiple_Complex	72427112	72536930	-1.38205	0	0.144277	0		0.497421	1.02569	0	0.916355	0		0.999797	1.25259	0	0.381398	0		0.99935	-1.1317	0	0.463467	0		0.747531
TC0100002558.mm.2	Ankar	ankyrin and armadillo repeat containing	chr1	-	Coding	72642980	72700564	1.05734	0	0.774601	0		0.930114	-1.05674	0	0.78255	0		0.999797	-1.43383	0	0.0702631	0		0.99935	-1.28326	0	0.0716006	0		0.325925
TC0100002562.mm.2	Igfbp5	insulin-like growth factor binding protein 5	chr1	-	Multiple_Complex	72857932	72874884	-2.6784	1	0.00408493	1	Yes	0.0677953	1.942	0	0.725491	0		0.999797	2.03181	1	0.198999	0		0.99935	-2.56001	1	0.0271615	1	Yes	0.205592
TC0100002563.mm.2	Tnp1	transition protein 1	chr1	-	Coding	73015074	73015899	-1.0152	0	0.251478	0		0.627876	1.1682	0	0.588835	0		0.999797	1.19565	0	0.0921715	0		0.99935	1.00817	0	0.949331	0		0.982011
TC0100002576.mm.2	Tns1	tensin 1	chr1	-	Multiple_Complex	73910231	74124449	1.90742	0	0.526439	0		0.82377	2.53606	1	0.551176	0		0.999797	1.52353	0	0.211452	0		0.99935	1.14587	0	0.199015	0		0.522749
TC0100002580.mm.2	Cxcr1	chemokine (C-X-C motif) receptor 1	chr1	-	Coding	74191785	74194631	1.23525	0	0.516381	0		0.81836	-1.02541	0	0.87051	0		0.999797	-1.27528	0	0.364837	0		0.99935	-1.00682	0	0.917324	0		0.970539
TC0100002582.mm.2	Aamp	angio-associated migratory protein	chr1	-	Coding	74279840	74284738	2.32955	1	0.00361924	1	Yes	0.0629056	-1.06304	0	0.994082	0		0.999797	-1.58135	0	0.105568	0		0.99935	1.56601	0	0.0923728	0		0.366226
TC0100002583.mm.2	Tmbim1	transmembrane BAX inhibitor motif containing 1	chr1	-	Multiple_Complex	74288247	74305622	1.57801	0	0.266469	0		0.642551	-1.14028	0	0.617148	0		0.999797	-1.06748	0	0.780559	0		0.99935	1.68564	0	0.18831	0		0.509
TC0100002584.mm.2	Usp37	ubiquitin specific peptidase 37	chr1	-	Multiple_Complex	74435510	74544286	2.38395	1	0.0426637	1	Yes	0.270334	-1.66729	0	0.634724	0		0.999797	-1.29444	0	0.400105	0		0.99935	3.07063	1	0.0849953	0		0.351597
TC0100002586.mm.2	Zfp142	zinc finger protein 142	chr1	-	Multiple_Complex	74565127	74588246	1.53934	0	0.0110542	1		0.123179	-1.19653	0	0.621258	0		0.999797	-1.04405	0	0.939953	0		0.999554	1.76415	0	0.00486675	1		0.0820585
TC0100002588.mm.2	Rnf25	ring finger protein 25	chr1	-	Multiple_Complex	74593748	74601397	6.03492	1	0.0234944	1	Yes	0.194236	-1.19245	0	0.357883	0		0.999797	-1.42056	0	0.463709	0		0.99935	5.06584	1	0.0161399	1	Yes	0.156098
TC0100002589.mm.2	Prkag3	protein kinase, AMP-activated, gamma 3 non-catatlytic subunit	chr1	-	Coding	74738922	74749221	-1.92411	0	0.245628	0		0.622082	-1.06823	0	0.805634	0		0.999797	1.23003	0	0.754564	0		0.99935	-1.46436	0	0.221548	0		0.545058
TC0100002593.mm.2	Fev	FEV (ETS oncogene family)	chr1	-	Multiple_Complex	74881509	74885419	-1.24966	0	0.180158	0		0.547597	-1.08771	0	0.994209	0		0.999797	1.03069	0	0.706032	0		0.99935	-1.11468	0	0.324527	0		0.642286
TC0100002594.mm.2	Cryba2	crystallin, beta A2	chr1	-	Multiple_Complex	74889934	74893143	-1.40846	0	0.0508262	0		0.294917	-1.12058	0	0.482888	0		0.999797	1.18055	0	0.31447	0		0.99935	-1.06468	0	0.706377	0		0.885103
TC0100002596.mm.2	Ccdc108	coiled-coil domain containing 108	chr1	-	Multiple_Complex	74902071	74935599	-1.02737	0	0.653374	0		0.885062	1.4524	0	0.977665	0		0.999797	1.31394	0	0.436638	0		0.99935	-1.13564	0	0.758098	0		0.906099
TC0100002597.mm.2	Ihh	Indian hedgehog	chr1	-	Coding	74945318	74951651	-1.33432	0	0.0887551	0		0.39608	-1.01893	0	0.785722	0		0.999797	1.41659	0	0.624306	0		0.99935	1.08176	0	0.307603	0		0.628972
TC0100002598.mm.2	Nhej1	nonhomologous end-joining factor 1	chr1	-	Coding	74967139	75046653	1.0727	0	0.62624	0		0.872649	-1.09382	0	0.840997	0		0.999797	1.02317	0	0.645468	0		0.99935	1.20053	0	0.819748	0		0.933504
TC0100002599.mm.2	Slc23a3	solute carrier family 23 (nucleobase transporters), member 3	chr1	-	Coding	75125541	75133890	-1.01945	0	0.613101	0		0.867401	1.12869	0	0.712378	0		0.999797	1.02453	0	0.641361	0		0.99935	-1.12309	0	0.742509	0		0.900773
TC0100002600.mm.2	Cnppd1	cyclin Pas1/PHO80 domain containing 1	chr1	-	Multiple_Complex	75134554	75142697	2.57769	1	0.00507557	1	Yes	0.0775693	1.69707	0	0.173269	0		0.999797	-1.16924	0	0.654732	0		0.99935	1.29905	0	0.164309	0		0.478449
TC0100002601.mm.2	Abcb6	ATP-binding cassette, sub-family B (MDR/TAP), member 6	chr1	-	Multiple_Complex	75171640	75180392	-1.31012	0	0.510382	0		0.815187	-1.45594	0	0.979417	0		0.999797	1.31532	0	0.716373	0		0.99935	1.46171	0	0.745282	0		0.901303
TC0100002602.mm.2	Atg9a	autophagy related 9A	chr1	-	Multiple_Complex	75180861	75192010	2.12675	1	0.117729	0		0.451674	1.79087	0	0.490924	0		0.999797	1.47982	0	0.474855	0		0.99935	1.75736	0	0.11246	0		0.401192
TC0100002603.mm.2	Glb1l	galactosidase, beta 1-like	chr1	-	Multiple_Complex	75197291	75210778	2.1809	1	0.0586137	0		0.317027	2.02771	1	0.172242	0		0.999797	1.16561	0	0.385909	0		0.99935	1.25367	0	0.150858	0		0.459274
TC0100002604.mm.2	Tuba4a	tubulin, alpha 4A	chr1	-	Coding	75214974	75219253	1.67837	0	0.273369	0		0.649314	1.06894	0	0.45192	0		0.999797	1.44226	0	0.172019	0		0.99935	2.26454	1	0.0929665	0		0.367268
TC0100002605.mm.2	A630095N17Rik	RIKEN cDNA A630095N17 gene	chr1	-	Coding	75220095	75232093	-1.23842	0	0.126339	0		0.46748	-1.01639	0	0.833234	0		0.999797	1.59142	0	0.104414	0		0.99935	1.30611	0	0.748553	0		0.902722
TC0100002606.mm.2	Ptprn	protein tyrosine phosphatase, receptor type, N	chr1	-	Coding	75247041	75264208	-1.1499	0	0.355589	0		0.717055	-1.41044	0	0.0420643	1		0.999797	-1.02884	0	0.954865	0		0.999774	1.1922	0	0.236459	0		0.562065
TC0100002607.mm.2	Resp18	regulated endocrine-specific protein 18	chr1	-	Coding	75272199	75278415	1.07321	0	0.20434	0		0.578307	-1.21353	0	0.777282	0		0.999797	-1.04569	0	0.706813	0		0.99935	1.24547	0	0.236597	0		0.562151
TC0100002608.mm.2	Dnpep	aspartyl aminopeptidase	chr1	-	Coding	75307896	75317637	-2.16064	1	0.0020474	1	Yes	0.0451037	-1.54771	0	0.107611	0		0.999797	1.18212	0	0.637233	0		0.99935	-1.18095	0	0.125104	0		0.42092
TC0100002618.mm.2	Epha4	Eph receptor A4	chr1	-	Multiple_Complex	77367185	77515088	-1.0012	0	0.954908	0		0.986594	1.18141	0	0.290488	0		0.999797	1.0599	0	0.749148	0		0.99935	-1.11598	0	0.419809	0		0.719145
TC0100002624.mm.2	Pax3	paired box 3	chr1	-	Multiple_Complex	78101267	78197136	-1.11529	0	0.800648	0		0.939365	1.16204	0	0.483961	0		0.999797	1.6591	0	0.729896	0		0.99935	1.28015	0	0.91402	0		0.969372
TC0100002628.mm.2	Gm2102	PREDICTED: predicted gene 2102 (Gm2102), mRNA.	chr1	-	Coding	78216589	78218285	-1.12279	0	0.425637	0		0.766491	-1.08316	0	0.655468	0		0.999797	1.0096	0	0.837749	0		0.99935	-1.02673	0	0.877612	0		0.95756
TC0100002631.mm.2	Farsb	phenylalanyl-tRNA synthetase, beta subunit	chr1	-	Multiple_Complex	78417958	78488897	-1.09143	0	0.859409	0		0.958895	-1.3274	0	0.481347	0		0.999797	1.28198	0	0.536186	0		0.99935	1.55914	0	0.147517	0		0.454004
TC0100002633.mm.2	BC035947	cDNA sequence BC035947	chr1	-	Coding	78497034	78512158	-1.68416	0	0.013084	1		0.136023	-1.27855	0	0.24556	0		0.999797	-1.05885	0	0.792308	0		0.99935	-1.39476	0	0.0758873	0		0.335384
TC0100002640.mm.2	Scg2	secretogranin II	chr1	-	Coding	79434669	79440090	1.03975	0	0.893008	0		0.96985	1.23295	0	0.145198	0		0.999797	-1.32447	0	0.444274	0		0.99935	-1.57057	0	0.0465157	1		0.263526
TC0100002642.mm.2	Ap1s3	adaptor-related protein complex AP-1, sigma 3	chr1	-	Coding	79606876	79671972	1.27443	0	0.150268	0		0.505662	1.2893	0	0.135703	0		0.999797	-1.30036	0	0.128971	0		0.99935	-1.31554	0	0.116225	0		0.406451
TC0100002644.mm.2	Wdfy1	WD repeat and FYVE domain containing 1	chr1	-	Multiple_Complex	79702262	79776143	-1.23733	0	0.137727	0		0.487125	-1.13247	0	0.315632	0		0.999797	1.12033	0	0.409874	0		0.99935	1.02538	0	0.75932	0		0.906567
TC0100002645.mm.2	Serpine2	serine (or cysteine) peptidase inhibitor, clade E, member 2	chr1	-	Multiple_Complex	79794197	79858696	1.29912	0	0.267868	0		0.643417	-1.21424	0	0.626773	0		0.999797	1.34748	0	0.407615	0		0.99935	2.12558	1	0.0262053	1	Yes	0.201285
TC0100002649.mm.2	Fam124b	family with sequence similarity 124, member B	chr1	-	Multiple_Complex	80198699	80218473	-1.06664	0	0.679735	0		0.89633	1.19959	0	0.280847	0		0.999797	1.2207	0	0.288547	0		0.99935	-1.04819	0	0.6665	0		0.864646
TC0100002651.mm.2	Cul3	cullin 3	chr1	-	Multiple_Complex	80264923	80340480	1.40189	0	0.048158	1		0.287404	-1.00459	0	0.823059	0		0.999797	1.44844	0	0.154265	0		0.99935	2.03989	1	0.00178685	1	Yes	0.0460743
TC0100002656.mm.2	Dock10	dedicator of cytokinesis 10	chr1	-	Multiple_Complex	80501068	80758553	1.22982	0	0.34285	0		0.708439	-1.09929	0	0.872708	0		0.999797	1.0511	0	0.740081	0		0.99935	1.42102	0	0.266984	0		0.592036
TC0100002667.mm.2	Irs1	insulin receptor substrate 1	chr1	-	Multiple_Complex	82233101	82291439	2.96491	1	0.00634518	1	Yes	0.0882049	1.32352	0	0.535568	0		0.999797	-1.29709	0	0.427135	0		0.99935	1.72707	0	0.0952065	0		0.3711
TC0100002673.mm.2	Col4a4	collagen, type IV, alpha 4	chr1	-	Multiple_Complex	82450723	82586849	1.56784	0	0.209357	0		0.584445	1.37648	0	0.115217	0		0.999797	-1.21352	0	0.493469	0		0.99935	-1.06541	0	0.303026	0		0.624881
TC0100002677.mm.2	Tm4sf20	transmembrane 4 L six family member 20	chr1	-	Multiple_Complex	82756649	82768461	1.03513	0	0.841423	0		0.953237	1.05114	0	0.910087	0		0.999797	-1.00455	0	0.983814	0		0.999836	-1.02009	0	0.946595	0		0.981834
TC0100002681.mm.2	Slc19a3	solute carrier family 19, member 3	chr1	-	Multiple_Complex	83012523	83038448	1.0595	0	0.906583	0		0.97386	-1.18454	0	0.482299	0		0.999797	-1.19028	0	0.856248	0		0.99935	1.05439	0	0.682082	0		0.872836
TC0100002685.mm.2	Sphkap	SPHK1 interactor, AKAP domain containing	chr1	-	Multiple_Complex	83254139	83408200	-1.19261	0	0.812205	0		0.942916	-1.19212	0	0.99297	0		0.999797	1.71216	0	0.103414	0		0.99935	1.71145	0	0.152832	0		0.461776
TC0100002690.mm.2	Pid1	phosphotyrosine interaction domain containing 1	chr1	-	Multiple_Complex	84036293	84364180	-1.81986	0	0.170409	0		0.535547	-1.77476	0	0.131072	0		0.999797	-1.17596	0	0.169009	0		0.99935	-1.20585	0	0.217483	0		0.541238
TC0100002696.mm.2	Dner	delta/notch-like EGF repeat containing	chr1	-	Coding	84369839	84696221	1.06777	0	0.913379	0		0.97581	1.14789	0	0.879211	0		0.999797	-1.29808	0	0.549082	0		0.99935	-1.39548	0	0.577688	0		0.817288
TC0100002698.mm.2	Trip12	thyroid hormone receptor interactor 12	chr1	-	Multiple_Complex	84721189	84840516	1.31909	0	0.314953	0		0.686689	1.02826	0	0.874722	0		0.999797	1.24196	0	0.393636	0		0.99935	1.59324	0	0.100909	0		0.381022
TC0100002702.mm.2	Slc16a14	solute carrier family 16 (monocarboxylic acid transporters), member 14	chr1	-	Coding	84905898	84935125	-1.36042	0	0.418222	0		0.761723	-1.09732	0	0.862363	0		0.999797	-1.14009	0	0.33923	0		0.99935	-1.41345	0	0.122775	0		0.417511
TC0100002707.mm.2	C130026I21Rik; A530032D15Rik	RIKEN cDNA C130026I21 gene; RIKEN cDNA A530032D15Rik gene	chr1	-	Multiple_Complex	84990307	85270566	-1.22763	0	0.16247	0		0.522719	-1.03497	0	0.418646	0		0.999797	-1.3349	0	0.0805133	0		0.99935	-1.5834	0	0.0246974	1		0.196429
TC0100002711.mm.2	Csprs	component of Sp100-rs	chr1	-	Multiple_Complex	85026346	85327366	-1.51024	0	0.12389	0		0.463048	-1.23542	0	0.472801	0		0.999797	-1.55586	0	0.0589145	0		0.99935	-1.90196	0	0.0107911	1		0.125263
TC0100002721.mm.2	Csprs	component of Sp100-rs	chr1	-	Multiple_Complex	85468233	85527161	1.02731	0	0.50437	0		0.812047	1.24836	0	0.699631	0		0.999797	1.06208	0	0.623918	0		0.99935	-1.14414	0	0.572535	0		0.813834
TC0100002725.mm.2	Sp110	Sp110 nuclear body protein	chr1	-	Multiple_Complex	85576899	85603891	-1.20126	0	0.898013	0		0.971211	-1.07065	0	0.834016	0		0.999797	1.20562	0	0.939882	0		0.999554	1.07454	0	0.680365	0		0.872348
TC0100002729.mm.2	A630001G21Rik	RIKEN cDNA A630001G21 gene	chr1	-	Multiple_Complex	85717083	85778643	-1.19838	0	0.185204	0		0.555538	-1.23325	0	0.454392	0		0.999797	1.08888	0	0.673351	0		0.99935	1.12057	0	0.846657	0		0.944815
TC0100002734.mm.2	Gpr55	G protein-coupled receptor 55	chr1	-	Coding	85939537	85961055	1.21234	0	0.987155	0		0.995222	1.5907	0	0.161353	0		0.999797	1.05136	0	0.602428	0		0.99935	-1.24799	0	0.366578	0		0.677358
TC0100002736.mm.2	Htr2b	5-hydroxytryptamine (serotonin) receptor 2B	chr1	-	Coding	86099026	86111970	-1.24923	0	0.771058	0		0.929667	1.02543	0	0.881261	0		0.999797	1.39779	0	0.755268	0		0.99935	1.09117	0	0.897696	0		0.964265
TC0100002739.mm.2	Ncl	nucleolin	chr1	-	Multiple_Complex	86344719	86359455	1.37386	0	0.06287	0		0.329837	1.23912	0	0.492114	0		0.999797	1.02969	0	0.411007	0		0.99935	1.14166	0	0.048569	1		0.269375
TC0100002743.mm.2	Nmur1	neuromedin U receptor 1	chr1	-	Coding	86386242	86388162	1.0738	0	0.521281	0		0.820846	1.0155	0	0.852229	0		0.999797	-1.04947	0	0.445986	0		0.99935	1.00757	0	0.756398	0		0.905435
TC0100002748.mm.2	Pde6d	phosphodiesterase 6D, cGMP-specific, rod, delta	chr1	-	Multiple_Complex	86542994	86582629	-1.33153	0	0.0814791	0		0.378055	1.21258	0	0.633991	0		0.999797	1.0626	0	0.451485	0		0.99935	-1.51945	0	0.133521	0		0.434466
TC0100002751.mm.2	Nppc	natriuretic peptide type C	chr1	-	Coding	86666293	86670573	1.30167	0	0.404377	0		0.753319	1.04566	0	0.369172	0		0.999797	-1.07217	0	0.609909	0		0.99935	1.16103	0	0.657079	0		0.861126
TC0100002756.mm.2	Alppl2	alkaline phosphatase, placental-like 2	chr1	-	Coding	87086690	87089928	-1.04383	0	0.880322	0		0.965736	-1.20298	0	0.881737	0		0.999797	-1.31409	0	0.304674	0		0.99935	-1.14024	0	0.192821	0		0.514328
TC0100002757.mm.2	Alpi	alkaline phosphatase, intestinal	chr1	-	Coding	87098002	87101606	-1.34768	0	0.288277	0		0.664605	-1.2365	0	0.495427	0		0.999797	-1.19699	0	0.301732	0		0.99935	-1.30462	0	0.162443	0		0.475741
TC0100002758.mm.2	Ecel1	endothelin converting enzyme-like 1	chr1	-	Multiple_Complex	87147655	87156521	1.1059	0	0.837887	0		0.952437	-1.02516	0	0.886228	0		0.999797	-1.55475	0	0.0732869	0		0.99935	-1.37136	0	0.134797	0		0.436406
TC0100002762.mm.2	Kcnj13	potassium inwardly-rectifying channel, subfamily J, member 13	chr1	-	Coding	87386284	87394729	1.02862	0	0.723044	0		0.912734	-1.03464	0	0.495619	0		0.999797	-2.29135	1	0.238898	0		0.99935	-2.153	1	0.386658	0		0.693916
TC0100002764.mm.2	Ngef	neuronal guanine nucleotide exchange factor	chr1	-	Multiple_Complex	87476829	87573870	-1.29651	0	0.756261	0		0.924119	1.0084	0	0.552598	0		0.999797	1.04415	0	0.871267	0		0.99935	-1.25212	0	0.294814	0		0.618599
TC0100002769.mm.2	Usp40	ubiquitin specific peptidase 40	chr1	-	Multiple_Complex	87945121	88008551	1.41791	0	0.0289786	1		0.218077	1.08615	0	0.921851	0		0.999797	1.46495	0	0.241859	0		0.99935	1.91241	0	0.00339772	1		0.0665342
TC0100002771.mm.2	Dnajb3	DnaJ (Hsp40) homolog, subfamily B, member 3	chr1	-	Coding	88204732	88205782	1.04824	0	0.554295	0		0.838072	1.00611	0	0.630643	0		0.999797	-1.22364	0	0.178134	0		0.99935	-1.17447	0	0.21317	0		0.537426
TC0100002772.mm.2	A730008H23Rik; Hjurp; 6430706D22Rik	RIKEN cDNA A730008H23 gene; Holliday junction recognition protein; RIKEN cDNA 6430706D22 gene	chr1	-	Multiple_Complex	88258856	88277633	1.7726	0	0.161423	0		0.520937	1.39087	0	0.641691	0		0.999797	1.06496	0	0.635556	0		0.99935	1.35724	0	0.159123	0		0.47063
TC0100002775.mm.2	Glrp1	glutamine repeat protein 1	chr1	-	Coding	88499871	88510066	-1.05444	0	0.813152	0		0.943252	1.07744	0	0.441172	0		0.999797	1.13016	0	0.424163	0		0.99935	-1.00526	0	0.19147	0		0.512627
TC0100002776.mm.2	Arl4c	ADP-ribosylation factor-like 4C	chr1	-	Coding	88673125	88702221	-1.02496	0	0.649262	0		0.882831	1.00121	0	0.786437	0		0.999797	-1.27528	0	0.530481	0		0.99935	-1.30869	0	0.189094	0		0.509653
TC0100002781.mm.2	Gbx2	gastrulation brain homeobox 2	chr1	-	Multiple_Complex	89927956	89933290	-1.10174	0	0.877186	0		0.964249	-1.26623	0	0.443549	0		0.999797	-1.39574	0	0.0955527	0		0.99935	-1.21443	0	0.410304	0		0.712178
TC0100002783.mm.2	Asb18	ankyrin repeat and SOCS box-containing 18	chr1	-	Coding	89952591	90014666	-1.74292	0	0.429263	0		0.768541	-1.57524	0	0.799623	0		0.999797	-1.19816	0	0.553263	0		0.99935	-1.3257	0	0.26489	0		0.590007
TC0100002784.mm.2	Iqca	IQ motif containing with AAA domain	chr1	-	Coding	90042132	90153401	-1.27592	0	0.279559	0		0.656293	-1.07583	0	0.747625	0		0.999797	-1.14948	0	0.443192	0		0.99935	-1.36327	0	0.135859	0		0.438152
TC0100002789.mm.2	Col6a3	collagen, type VI, alpha 3	chr1	-	Multiple_Complex	90765923	90843971	-1.77736	0	0.137409	0		0.486886	-1.13194	0	0.590024	0		0.999797	2.37733	1	0.145217	0		0.99935	1.51405	0	0.612543	0		0.83751
TC0100002793.mm.2	Rab17	RAB17, member RAS oncogene family	chr1	-	Multiple_Complex	90958133	90969661	-1.881	0	0.320012	0		0.691533	1.04938	0	0.863373	0		0.999797	1.39596	0	0.565753	0		0.99935	-1.414	0	0.545739	0		0.796941
TC0100002798.mm.2	Ilkap	integrin-linked kinase-associated serine/threonine phosphatase 2C	chr1	-	Coding	91373861	91398783	-1.08108	0	0.532228	0		0.826701	-1.4797	0	0.974497	0		0.999797	-1.36194	0	0.248007	0		0.99935	1.00497	0	0.558303	0		0.804166
TC0100002800.mm.2	Hes6	hairy and enhancer of split 6	chr1	-	Multiple_Complex	91411483	91414038	-1.14027	0	0.783319	0		0.932375	1.13859	0	0.622029	0		0.999797	1.20098	0	0.980896	0		0.999836	-1.08103	0	0.432509	0		0.727527
TC0100002801.mm.2	Per2	period circadian clock 2	chr1	-	Coding	91415982	91459330	4.65368	1	4.36954e-05	1	Yes	0.00380593	-1.08102	0	0.81256	0		0.999797	-2.4228	1	0.0480808	1	Yes	0.99935	2.0764	1	0.00315381	1	Yes	0.064251
TC0100002805.mm.2	Hdac4	histone deacetylase 4	chr1	-	Coding	91928785	91931176	1.20698	0	0.366206	0		0.725582	-1.45396	0	0.257855	0		0.999797	-1.09299	0	0.559649	0		0.99935	1.60559	0	0.152319	0		0.461021
TC0100002806.mm.2	Hdac4	histone deacetylase 4	chr1	-	Multiple_Complex	91932734	92180341	2.5105	1	0.0246946	1	Yes	0.199697	1.36968	0	0.352768	0		0.999797	1.02515	0	0.635201	0		0.99935	1.87901	0	0.0596842	0		0.296631
TC0100002810.mm.2	Ndufa10	NADH dehydrogenase (ubiquinone) 1 alpha subcomplex 10	chr1	-	Multiple_Complex	92439010	92473860	-1.44539	0	0.0881101	0		0.394674	-1.24954	0	0.236555	0		0.999797	1.11049	0	0.72985	0		0.99935	-1.04165	0	0.805502	0		0.926545
TC0100002812.mm.2	Olfr1416	olfactory receptor 1416	chr1	-	Coding	92479681	92480619	1.06587	0	0.815358	0		0.944193	1.94832	0	0.138977	0		0.999797	-1.3569	0	0.509265	0		0.99935	-2.48029	1	0.027085	1	Yes	0.205412
TC0100002813.mm.2	Olfr1415	olfactory receptor 1415	chr1	-	Coding	92490818	92491753	-1.49037	0	0.0236402	1		0.195005	-1.31908	0	0.0676249	0		0.999797	1.07224	0	0.831444	0		0.99935	-1.05374	0	0.729097	0		0.895173
TC0100002814.mm.2	Olfr1414	olfactory receptor 1414	chr1	-	Coding	92511048	92518515	-1.27591	0	0.954669	0		0.986594	-1.09278	0	0.566673	0		0.999797	-1.51026	0	0.496141	0		0.99935	-1.76335	0	0.20147	0		0.524926
TC0100002816.mm.2	Myeov2	myeloma overexpressed 2	chr1	-	Multiple_Complex	92637145	92641985	-1.70199	0	0.0503224	0		0.293296	-1.32634	0	0.336243	0		0.999797	1.20054	0	0.644203	0		0.99935	-1.06887	0	0.503561	0		0.771178
TC0100002817.mm.2	Otos	otospiralin	chr1	-	Multiple_Complex	92644218	92648841	-1.33994	0	0.467902	0		0.790602	1.04789	0	0.461434	0		0.999797	1.2852	0	0.498553	0		0.99935	-1.09251	0	0.432243	0		0.727527
TC0100002823.mm.2	Ankmy1	ankyrin repeat and MYND domain containing 1	chr1	-	Coding	92870129	92902906	-1.07379	0	0.960718	0		0.987592	1.21133	0	0.645177	0		0.999797	1.06073	0	0.703161	0		0.99935	-1.22624	0	0.378887	0		0.688159
TC0100002827.mm.2	Kif1a	kinesin family member 1A	chr1	-	Multiple_Complex	93015456	93101865	-1.12094	0	0.520875	0		0.82068	-1.03998	0	0.846201	0		0.999797	1.02511	0	0.981335	0		0.999836	-1.05145	0	0.668452	0		0.866074
TC0100002830.mm.2	2310007B03Rik	RIKEN cDNA 2310007B03 gene	chr1	-	Coding	93151349	93160948	1.06593	0	0.384468	0		0.740548	-1.18463	0	0.408953	0		0.999797	-1.07804	0	0.987379	0		0.999836	1.17133	0	0.975997	0		0.991082
TC0100002831.mm.2	Mterf4	mitochondrial transcription termination factor 4	chr1	-	Multiple_Complex	93299211	93305915	1.25063	0	0.551655	0		0.837372	1.02035	0	0.759327	0		0.999797	-1.0277	0	0.449882	0		0.99935	1.19265	0	0.63858	0		0.851592
TC0100002832.mm.2	Pask	PAS domain containing serine/threonine kinase	chr1	-	Multiple_Complex	93308770	93343482	-1.33577	0	0.123175	0		0.461955	-1.53473	0	0.202091	0		0.999797	-1.1538	0	0.947469	0		0.999554	-1.00422	0	0.715278	0		0.889152
TC0100002833.mm.2	Hdlbp	high density lipoprotein (HDL) binding protein	chr1	-	Multiple_Complex	93405940	93478808	1.34397	0	0.15413	0		0.511576	-1.08024	0	0.827445	0		0.999797	1.05561	0	0.82198	0		0.99935	1.53254	0	0.152339	0		0.461021
TC0100002836.mm.2	Stk25	serine/threonine kinase 25 (yeast)	chr1	-	Multiple_Complex	93620751	93635727	1.06054	0	0.909312	0		0.974564	1.17189	0	0.850546	0		0.999797	1.10407	0	0.952472	0		0.999554	-1.00084	0	0.717989	0		0.889849
TC0100002837.mm.2	Thap4	THAP domain containing 4	chr1	-	Coding	93705390	93754864	-1.11164	0	0.665195	0		0.890204	1.08288	0	0.771422	0		0.999797	1.33746	0	0.395035	0		0.99935	1.11106	0	0.476247	0		0.754587
TC0100002838.mm.2	Dtymk	deoxythymidylate kinase	chr1	-	Multiple_Complex	93792576	93801934	1.05671	0	0.400104	0		0.750194	-1.0275	0	0.586183	0		0.999797	-1.35794	0	0.560874	0		0.99935	-1.25067	0	0.380124	0		0.689302
TC0100002840.mm.2	Pdcd1	programmed cell death 1	chr1	-	Coding	94038305	94052553	-1.25695	0	0.211978	0		0.587151	1.17887	0	0.284902	0		0.999797	1.02744	0	0.985622	0		0.999836	-1.44221	0	0.0316744	1		0.221606
TC0100002844.mm.2	St8sia4	ST8 alpha-N-acetyl-neuraminide alpha-2,8-sialyltransferase 4	chr1	-	Coding	95587682	95667594	-1.05652	0	0.761884	0		0.926418	-1.03541	0	0.825553	0		0.999797	1.33463	0	0.934738	0		0.999554	1.30797	0	0.86914	0		0.953852
TC0100002856.mm.2	Slco4c1	solute carrier organic anion transporter family, member 4C1	chr1	-	Multiple_Complex	96816329	96872171	-1.11445	0	0.219649	0		0.595764	1.03294	0	0.467325	0		0.999797	1.05228	0	0.319499	0		0.99935	-1.09398	0	0.333955	0		0.649882
TC0100002857.mm.2	Slco6b1	solute carrier organic anion transporter family, member 6b1	chr1	-	Multiple_Complex	96906176	96997577	1.06731	0	0.794585	0		0.936555	1.38233	0	0.312433	0		0.999797	1.08417	0	0.978701	0		0.999836	-1.1946	0	0.219797	0		0.542791
TC0100002859.mm.2	Slco6c1	solute carrier organic anion transporter family, member 6c1	chr1	-	Coding	97059038	97128303	-1.2567	0	0.934098	0		0.98082	-1.04897	0	0.277543	0		0.999797	1.22665	0	0.283461	0		0.99935	1.02389	0	0.945429	0		0.981419
TC0100002863.mm.2	D1Ertd622e	DNA segment, Chr 1, ERATO Doi 622, expressed	chr1	-	Coding	97643902	97662074	-1.18008	0	0.223595	0		0.599512	-1.11436	0	0.315464	0		0.999797	1.10787	0	0.293235	0		0.99935	1.04618	0	0.404635	0		0.708792
TC0100002864.mm.2	Ppip5k2	diphosphoinositol pentakisphosphate kinase 2	chr1	-	Multiple_Complex	97706043	97770411	-1.1114	0	0.770409	0		0.929464	1.00652	0	0.800822	0		0.999797	-1.19659	0	0.82547	0		0.99935	-1.33856	0	0.794779	0		0.921013
TC0100002866.mm.2	Pam	peptidylglycine alpha-amidating monooxygenase	chr1	-	Multiple_Complex	97795114	98095646	-1.45773	0	0.0195777	1		0.175165	-1.11689	0	0.518163	0		0.999797	1.01974	0	0.320379	0		0.99935	-1.2799	0	0.3504	0		0.664871
TC0100002887.mm.2	Rnf152	ring finger protein 152	chr1	-	Multiple_Complex	105276915	105356710	1.53344	0	0.881165	0		0.966039	1.30503	0	0.826894	0		0.999797	1.14298	0	0.636186	0		0.99935	1.34304	0	0.915026	0		0.969539
TC0100002888.mm.2	Pign	phosphatidylinositol glycan anchor biosynthesis, class N	chr1	-	Multiple_Complex	105518422	105663676	1.53361	0	0.206499	0		0.580446	-1.34033	0	0.381486	0		0.999797	-1.01367	0	0.859163	0		0.99935	2.02783	1	0.0607728	0		0.299229
TC0100002894.mm.2	Bcl2	B cell leukemia/lymphoma 2	chr1	-	Multiple_Complex	106538178	106714290	1.67241	0	0.622476	0		0.871111	1.62156	0	0.647082	0		0.999797	-1.16254	0	0.757321	0		0.99935	-1.12719	0	0.783946	0		0.916294
TC0100002899.mm.2	Kdsr	3-ketodihydrosphingosine reductase	chr1	-	Multiple_Complex	106720410	106759742	-1.34869	0	0.930762	0		0.980153	-1.19091	0	0.930014	0		0.999797	1.20087	0	0.622044	0		0.99935	1.06039	0	0.6227	0		0.842997
TC0100002900.mm.2	Vps4b	vacuolar protein sorting 4b (yeast)	chr1	-	Multiple_Complex	106764064	106796728	-1.23798	0	0.337346	0		0.704518	-1.39604	0	0.122882	0		0.999797	1.23834	0	0.230863	0		0.99935	1.39645	0	0.0783831	0		0.340254
TC0100002903.mm.2	Serpinb3a	serine (or cysteine) peptidase inhibitor, clade B (ovalbumin), member 3A	chr1	-	Coding	107045587	107052337	1.33388	0	0.341082	0		0.707201	1.25897	0	0.536137	0		0.999797	-1.64123	0	0.223959	0		0.99935	-1.54906	0	0.372125	0		0.681856
TC0100002904.mm.2	Serpinb3d	serine (or cysteine) peptidase inhibitor, clade B (ovalbumin), member 3D	chr1	-	Coding	107078167	107083506	-1.52942	0	0.19896	0		0.571207	-1.20446	0	0.512957	0		0.999797	1.25009	0	0.522083	0		0.99935	-1.01576	0	0.981572	0		0.993222
TC0100002916.mm.2	Cdh19	cadherin 19, type 2	chr1	-	Coding	110889195	110977372	1.45113	0	0.120186	0		0.456291	-2.08387	1	0.165468	0		0.999797	-1.28305	0	0.416114	0		0.99935	2.35687	1	0.0392742	1	Yes	0.244474
TC0100002921.mm.2	Dsel	dermatan sulfate epimerase-like	chr1	-	Coding	111858702	111864918	1.00462	0	0.586667	0		0.854477	1.27998	0	0.887088	0		0.999797	1.1976	0	0.907991	0		0.999554	-1.06388	0	0.77274	0		0.911622
TC0100002936.mm.2	Tsn	translin	chr1	-	Coding	118298517	118311167	1.19297	0	0.239456	0		0.61541	1.41409	0	0.813011	0		0.999797	1.41436	0	0.996033	0		0.999836	1.1932	0	0.337055	0		0.652317
TC0100002938.mm.2	2900060B14Rik	RIKEN cDNA 2900060B14 gene	chr1	-	Multiple_Complex	118458669	118459265	-2.39639	1	0.303087	0		0.677234	-1.61703	0	0.5188	0		0.999797	-1.49984	0	0.471666	0		0.99935	-2.22272	1	0.270697	0		0.594728
TC0100002942.mm.2	Gli2	GLI-Kruppel family member GLI2	chr1	-	Multiple_Complex	118834061	119053619	-1.11002	0	0.437156	0		0.774187	1.10538	0	0.672123	0		0.999797	1.11523	0	0.794172	0		0.99935	-1.10022	0	0.350599	0		0.664908
TC0100002945.mm.2	Inhbb	inhibin beta-B	chr1	-	Coding	119415465	119422248	-1.29614	0	0.149219	0		0.504423	-1.04419	0	0.764902	0		0.999797	-1.08975	0	0.930901	0		0.999554	-1.35269	0	0.210744	0		0.535016
TC0100002947.mm.2	Ralb	v-ral simian leukemia viral oncogene homolog B (ras related)	chr1	-	Multiple_Complex	119470305	119504794	-1.17354	0	0.817417	0		0.944894	-1.04374	0	0.5251	0		0.999797	1.655	0	0.124592	0		0.99935	1.47195	0	0.0602074	0		0.297765
TC0100002950.mm.2	Epb41l5	erythrocyte membrane protein band 4.1 like 5	chr1	-	Multiple_Complex	119545033	119649000	4.60806	1	0.0294629	1	Yes	0.220213	-1.10777	0	0.925566	0		0.999797	1.24405	0	0.388146	0		0.99935	6.35049	1	0.00449624	1	Yes	0.0781684
TC0100002954.mm.2	Ptpn4	protein tyrosine phosphatase, non-receptor type 4	chr1	-	Multiple_Complex	119658044	119837613	-1.19837	0	0.973671	0		0.991203	-1.48201	0	0.677595	0		0.999797	1.37643	0	0.484651	0		0.99935	1.70221	0	0.286819	0		0.610007
TC0100002960.mm.2	Tmem177	transmembrane protein 177	chr1	-	Coding	119907890	119913208	-1.27081	0	0.107388	0		0.434075	-1.08162	0	0.422677	0		0.999797	1.17541	0	0.383554	0		0.99935	1.00042	0	0.999325	0		0.999561
TC0100002961.mm.2	Cfap221	cilia and flagella associated protein 221	chr1	-	Coding	119923341	119997234	-1.15833	0	0.0811411	0		0.377107	1.04536	0	0.815063	0		0.999797	-1.03196	0	0.982347	0		0.999836	-1.24957	0	0.117752	0		0.409197
TC0100002963.mm.2	Tmem37	transmembrane protein 37	chr1	-	Coding	120067377	120074074	1.74813	0	0.00290782	1		0.0563359	1.0093	0	0.507669	0		0.999797	-1.13169	0	0.400393	0		0.99935	1.53048	0	0.0544456	0		0.284559
TC0100002964.mm.2	Dbi	diazepam binding inhibitor	chr1	-	Multiple_Complex	120113280	120121096	-1.57957	0	0.00788418	1		0.0999864	-1.14302	0	0.252511	0		0.999797	1.20382	0	0.606686	0		0.99935	-1.14795	0	0.179883	0		0.498688
TC0100002965.mm.2	Steap3	STEAP family member 3	chr1	-	Coding	120190757	120272705	1.11868	0	0.969487	0		0.989644	1.10527	0	0.380372	0		0.999797	1.0381	0	0.76785	0		0.99935	1.05069	0	0.529669	0		0.78754
TC0100002967.mm.2	Marco	macrophage receptor with collagenous structure	chr1	-	Coding	120474538	120505084	-1.31585	0	0.26312	0		0.639733	-1.06016	0	0.652142	0		0.999797	-1.06942	0	0.832031	0		0.99935	-1.32733	0	0.180761	0		0.499422
TC0100002969.mm.2	Insig2	insulin induced gene 2	chr1	-	Multiple_Complex	121304353	121332589	1.80745	0	0.00641466	1		0.0884992	1.17566	0	0.347254	0		0.999797	-1.27304	0	0.566728	0		0.99935	1.20765	0	0.115446	0		0.405581
TC0100002973.mm.2	Htr5b	5-hydroxytryptamine (serotonin) receptor 5B	chr1	-	Coding	121509758	121528465	-1.10527	0	0.392265	0		0.745911	-1.08766	0	0.527498	0		0.999797	-1.50417	0	0.300415	0		0.99935	-1.52853	0	0.211548	0		0.535832
TC0100002974.mm.2	Ddx18	DEAD (Asp-Glu-Ala-Asp) box polypeptide 18	chr1	-	Multiple_Complex	121553835	121567989	1.50651	0	0.0318008	1		0.229135	1.01226	0	0.799784	0		0.999797	1.03119	0	0.802494	0		0.99935	1.53469	0	0.0320142	1		0.222367
TC0100002977.mm.2	Dpp10	dipeptidylpeptidase 10	chr1	-	Multiple_Complex	123332138	124045559	1.03519	0	0.794119	0		0.936467	1.13139	0	0.508964	0		0.999797	-1.34284	0	0.200895	0		0.99935	-1.46765	0	0.102028	0		0.383709
TC0100002993.mm.2	Actr3	ARP3 actin-related protein 3	chr1	-	Coding	125392905	125435727	-1.08014	0	0.925974	0		0.978762	-1.26994	0	0.504476	0		0.999797	1.15864	0	0.568894	0		0.99935	1.36224	0	0.260722	0		0.584985
TC0100002997.mm.2	Lypd1	Ly6/Plaur domain containing 1	chr1	-	Coding	125867622	125913101	-1.06487	0	0.607056	0		0.864901	1.2845	0	0.16186	0		0.999797	1.39236	0	0.323508	0		0.99935	1.01794	0	0.945695	0		0.981589
TC0100002998.mm.2	Nckap5	NCK-associated protein 5	chr1	-	Multiple_Complex	125913620	126830799	-1.28025	0	0.688289	0		0.899278	1.09329	0	0.792492	0		0.999797	1.02652	0	0.720717	0		0.99935	-1.36353	0	0.620594	0		0.841968
TC0100003010.mm.2	Tmem163	transmembrane protein 163	chr1	-	Multiple_Complex	127486546	127678096	1.11408	0	0.93365	0		0.98082	-1.31394	0	0.387402	0		0.999797	-1.09703	0	0.725684	0		0.99935	1.33435	0	0.263878	0		0.588675
TC0100003015.mm.2	Map3k19	mitogen-activated protein kinase kinase kinase 19	chr1	-	Coding	127815271	127840290	1.00817	0	0.704096	0		0.906189	1.2276	0	0.343988	0		0.999797	1.20829	0	0.209374	0		0.99935	-1.00774	0	0.961478	0		0.985851
TC0100003021.mm.2	Zranb3	zinc finger, RAN-binding domain containing 3	chr1	-	Multiple_Complex	127954179	128103047	-2.29328	1	0.00121572	1	Yes	0.0328287	-1.0724	0	0.823715	0		0.999797	2.57135	1	0.000359118	1	Yes	0.99935	1.20243	0	0.385093	0		0.692868
TC0100003025.mm.2	Lct	lactase	chr1	-	Multiple_Complex	128284756	128328318	1.15232	0	0.352355	0		0.714742	1.0446	0	0.447211	0		0.999797	1.10092	0	0.534958	0		0.99935	1.21444	0	0.427992	0		0.724706
TC0100003026.mm.2	Mcm6	minichromosome maintenance deficient 6 (MIS5 homolog, S. pombe) (S. cerevisiae)	chr1	-	Coding	128331590	128359664	1.17536	0	0.405236	0		0.753678	-1.42861	0	0.742346	0		0.999797	1.34449	0	0.275715	0		0.99935	2.25759	1	0.0364927	1	Yes	0.237605
TC0100003027.mm.2	Dars	aspartyl-tRNA synthetase	chr1	-	Multiple_Complex	128363707	128417416	-1.90034	0	0.04812	1		0.2874	-1.13197	0	0.790929	0		0.999797	1.21818	0	0.898095	0		0.999554	-1.37812	0	0.0982124	0		0.376131
TC0100003029.mm.2	Cxcr4	chemokine (C-X-C motif) receptor 4	chr1	-	Coding	128588199	128592299	1.21134	0	0.153772	0		0.511576	1.34671	0	0.168291	0		0.999797	1.2355	0	0.476902	0		0.99935	1.11131	0	0.444716	0		0.735021
TC0100003035.mm.2	Cd55b	CD55 molecule, decay accelerating factor for complement B	chr1	-	Multiple_Complex	130388528	130423009	-1.26403	0	0.425908	0		0.766605	2.15655	1	0.271266	0		0.999797	1.1891	0	0.762669	0		0.99935	-2.29245	1	0.120459	0		0.41388
TC0100003037.mm.2	Cd55	CD55 molecule, decay accelerating factor for complement	chr1	-	Multiple_Complex	130439027	130462744	1.11636	0	0.669433	0		0.892328	1.09054	0	0.605343	0		0.999797	1.35847	0	0.265006	0		0.99935	1.39063	0	0.303144	0		0.624881
TC0100003039.mm.2	Zp3r	zona pellucida 3 receptor	chr1	-	Coding	130576706	130629621	1.40134	0	0.397605	0		0.749326	1.23454	0	0.321005	0		0.999797	-1.24376	0	0.783228	0		0.99935	-1.09572	0	0.668558	0		0.86611
TC0100003041.mm.2	C4bp	complement component 4 binding protein	chr1	-	Coding	130634773	130661632	-1.78095	0	0.017573	1		0.164445	-1.42286	0	0.106769	0		0.999797	1.26524	0	0.321805	0		0.99935	1.01084	0	0.967933	0		0.988635
TC0100003042.mm.2	Pfkfb2; C4bp-ps1	6-phosphofructo-2-kinase/fructose-2,6-biphosphatase 2; complement component 4 binding protein, pseudogene 1	chr1	-	Multiple_Complex	130670202	130729253	1.06397	0	0.665571	0		0.890227	1.11478	0	0.427157	0		0.999797	1.41567	0	0.474748	0		0.99935	1.35114	0	0.725643	0		0.893514
TC0100003048.mm.2	Il24	interleukin 24	chr1	-	Coding	130882074	130887454	1.27529	0	0.834995	0		0.951302	-1.53294	0	0.0161428	1		0.999797	-1.33991	0	0.349255	0		0.99935	1.45901	0	0.0659794	0		0.312971
TC0100003049.mm.2	Il20	interleukin 20	chr1	-	Coding	130907192	130911296	1.32344	0	0.091588	0		0.401105	1.53807	0	0.144885	0		0.999797	1.29953	0	0.95311	0		0.999554	1.11819	0	0.745766	0		0.90168
TC0100003050.mm.2	Il19	interleukin 19	chr1	-	Coding	130932656	130940073	1.07583	0	0.720686	0		0.911623	-1.19344	0	0.336151	0		0.999797	1.03815	0	0.611837	0		0.99935	1.33292	0	0.413779	0		0.714493
TC0100003051.mm.2	Mapkapk2	MAP kinase-activated protein kinase 2	chr1	-	Multiple_Complex	131053700	131097543	3.1827	1	8.37711e-06	1	Yes	0.00133127	1.2711	0	0.327837	0		0.999797	1.20403	0	0.20882	0		0.99935	3.01477	1	5.39502e-06	1	Yes	0.00123507
TC0100003055.mm.2	Dyrk3	dual-specificity tyrosine-(Y)-phosphorylation regulated kinase 3	chr1	-	Coding	131128441	131138234	-1.13452	0	0.234361	0		0.609903	-1.24944	0	0.195555	0		0.999797	-1.61645	0	0.51255	0		0.99935	-1.46778	0	0.587832	0		0.823091
TC0100003056.mm.2	Rassf5	Ras association (RalGDS/AF-6) domain family member 5	chr1	-	Multiple_Complex	131176410	131245258	-1.27327	0	0.28529	0		0.661696	-1.10667	0	0.612516	0		0.999797	-1.06387	0	0.752715	0		0.99935	-1.22403	0	0.375637	0		0.684937
TC0100003057.mm.2	Ikbke	inhibitor of kappaB kinase epsilon	chr1	-	Multiple_Complex	131254343	131279606	1.07278	0	0.993228	0		0.996819	1.44247	0	0.191146	0		0.999797	1.09498	0	0.576578	0		0.99935	-1.22799	0	0.439085	0		0.731552
TC0100003058.mm.2	Srgap2	SLIT-ROBO Rho GTPase activating protein 2	chr1	-	Coding	131285251	131527361	1.47012	0	0.928743	0		0.979747	1.02299	0	0.531518	0		0.999797	-1.00122	0	0.203413	0		0.99935	1.43532	0	0.0812909	0		0.345974
TC0100003068.mm.2	Mfsd4	major facilitator superfamily domain containing 4	chr1	-	Multiple_Complex	132022806	132068062	1.01115	0	0.833449	0		0.951028	1.09757	0	0.728798	0		0.999797	1.02937	0	0.504861	0		0.99935	-1.0545	0	0.231855	0		0.557024
TC0100003069.mm.2	Cdk18	cyclin-dependent kinase 18	chr1	-	Coding	132113547	132139685	1.26555	0	0.284399	0		0.660824	-1.01518	0	0.526907	0		0.999797	1.43578	0	0.131179	0		0.99935	1.84464	0	0.0582515	0		0.294252
TC0100003071.mm.2	Gm10188	predicted gene 10188 [Source:MGI Symbol;Acc:MGI:3704196]	chr1	-	Coding	132229048	132229767	1.54806	0	0.453619	0		0.781648	1.42217	0	0.177059	0		0.999797	-1.70871	0	0.269226	0		0.99935	-1.56976	0	0.0937232	0		0.368475
TC0100003074.mm.2	Tmcc2	transmembrane and coiled-coil domains 2	chr1	-	Multiple_Complex	132356315	132391281	1.02923	0	0.945971	0		0.984037	1.18154	0	0.932801	0		0.999797	-1.19119	0	0.436017	0		0.99935	-1.36746	0	0.426678	0		0.723821
TC0100003079.mm.2	Cntn2	contactin 2	chr1	-	Multiple_Complex	132509425	132542940	1.28749	0	0.640058	0		0.879265	1.06818	0	0.973732	0		0.999797	-1.54555	0	0.180387	0		0.99935	-1.28227	0	0.382483	0		0.69114
TC0100003080.mm.2	Nfasc	neurofascin	chr1	-	Multiple_Complex	132564690	132741797	-1.49989	0	0.0791447	0		0.372363	1.15783	0	0.403817	0		0.999797	1.48257	0	0.0431448	1		0.99935	-1.17135	0	0.607606	0		0.834881
TC0100003087.mm.2	Mdm4	transformed mouse 3T3 cell double minute 4	chr1	-	Multiple_Complex	132989845	133030583	-1.13958	0	0.356384	0		0.717636	-1.02304	0	0.820586	0		0.999797	-1.03773	0	0.319835	0		0.99935	-1.15595	0	0.761794	0		0.907175
TC0100003088.mm.2	Gm26616	predicted gene, 26616	chr1	-	Coding	133131180	133131782	1.42647	0	0.101971	0		0.422803	-1.08509	0	0.943685	0		0.999797	-1.17957	0	0.720625	0		0.99935	1.31222	0	0.166207	0		0.480714
TC0100003090.mm.2	Sox13	SRY (sex determining region Y)-box 13	chr1	-	Multiple_Complex	133382300	133424377	1.00251	0	0.963543	0		0.988045	1.29317	0	0.406612	0		0.999797	-1.01151	0	0.933488	0		0.999554	-1.30479	0	0.386477	0		0.693729
TC0100003092.mm.2	Snrpe	small nuclear ribonucleoprotein E	chr1	-	Coding	133603871	133610291	-1.27566	0	0.394582	0		0.747224	-1.09783	0	0.721922	0		0.999797	1.02882	0	0.879392	0		0.99935	-1.12943	0	0.513574	0		0.777184
TC0100003093.mm.2	Zbed6; Zc3h11a	zinc finger, BED type containing 6; zinc finger CCCH type containing 11A	chr1	-	Multiple_Complex	133619871	133661399	1.6821	0	0.135181	0		0.482643	-1.25888	0	0.445944	0		0.999797	-1.65714	0	0.802189	0		0.99935	1.27784	0	0.0536343	0		0.282448
TC0100003094.mm.2	Lax1	lymphocyte transmembrane adaptor 1	chr1	-	Coding	133679029	133690108	1.11541	0	0.207865	0		0.582874	1.06604	0	0.361991	0		0.999797	1.10986	0	0.988173	0		0.999836	1.16126	0	0.698435	0		0.880918
TC0100003095.mm.2	Atp2b4	ATPase, Ca++ transporting, plasma membrane 4	chr1	-	Coding	133701639	133701881	1.17913	0	0.311169	0		0.682752	1.51706	0	0.118506	0		0.999797	-1.82106	0	0.063945	0		0.99935	-2.34298	1	0.0203658	1	Yes	0.176179
TC0100003096.mm.2	Atp2b4; Mir6903	ATPase, Ca++ transporting, plasma membrane 4; microRNA 6903	chr1	-	Multiple_Complex	133702674	133801041	-1.02036	0	0.587569	0		0.85496	-1.24254	0	0.734831	0		0.999797	1.29493	0	0.731043	0		0.99935	1.5769	0	0.889924	0		0.962369
TC0100003098.mm.2	Optc	opticin	chr1	-	Multiple_Complex	133897193	133907999	-1.05969	0	0.884012	0		0.966395	1.09761	0	0.558555	0		0.999797	-1.04656	0	0.389477	0		0.99935	-1.21728	0	0.202726	0		0.52658
TC0100003099.mm.2	Prelp	proline arginine-rich end leucine-rich repeat	chr1	-	Multiple_Complex	133910304	133921414	2.72744	1	0.793189	0		0.936223	2.72918	1	0.67071	0		0.999797	-1.35033	0	0.887792	0		0.99935	-1.3512	0	0.981621	0		0.993222
TC0100003102.mm.2	Btg2	B cell translocation gene 2, anti-proliferative	chr1	-	Coding	134074865	134079155	1.27998	0	0.980679	0		0.992707	1.3302	0	0.494012	0		0.999797	1.08827	0	0.828768	0		0.99935	1.04719	0	0.359955	0		0.672039
TC0100003104.mm.2	Adora1	adenosine A1 receptor	chr1	-	Coding	134199215	134235457	-11.706	1	5.08174e-08	1	Yes	4.03019e-05	1.05375	0	0.684761	0		0.999797	2.00279	1	0.0235699	1	Yes	0.99935	-6.159	1	1.65323e-06	1	Yes	0.000547935
TC0100003107.mm.2	Ppfia4	protein tyrosine phosphatase, receptor type, f polypeptide (PTPRF), interacting protein (liprin), alpha 4	chr1	-	Coding	134296783	134332928	-1.02705	0	0.327723	0		0.69793	-1.0404	0	0.453696	0		0.999797	1.03076	0	0.668591	0		0.99935	1.04416	0	0.849754	0		0.94542
TC0100003108.mm.2	Tmem183a	transmembrane protein 183A	chr1	-	Coding	134346097	134361999	1.80954	0	0.0225053	1		0.190752	-1.16428	0	0.110958	0		0.999797	-1.11052	0	0.603311	0		0.99935	1.89715	0	0.00238553	1		0.0544376
TC0100003111.mm.2	Mgat4e	MGAT4 family, member E	chr1	-	Multiple_Complex	134540941	134549682	1.02862	0	0.563221	0		0.842573	1.0679	0	0.780547	0		0.999797	1.17888	0	0.722267	0		0.99935	1.13552	0	0.615581	0		0.839134
TC0100003113.mm.2	Ppp1r12b	protein phosphatase 1, regulatory (inhibitor) subunit 12B	chr1	-	Multiple_Complex	134754658	134955942	-1.04731	0	0.89661	0		0.970848	-1.69725	0	0.350818	0		0.999797	-1.11073	0	0.482461	0		0.99935	1.45902	0	0.711972	0		0.887702
TC0100003119.mm.2	Lgr6	leucine-rich repeat-containing G protein-coupled receptor 6	chr1	-	Multiple_Complex	134986348	135105276	5.33043	1	0.0189167	1	Yes	0.171946	1.44076	0	0.34641	0		0.999797	-1.35257	0	0.54012	0		0.99935	2.73534	1	0.300671	0		0.622711
TC0100003120.mm.2	Ptprv	protein tyrosine phosphatase, receptor type, V	chr1	-	Multiple_Complex	135108497	135132594	-1.06717	0	0.584683	0		0.85369	-1.03874	0	0.717514	0		0.999797	-1.03284	0	0.754515	0		0.99935	-1.06111	0	0.233654	0		0.558915
TC0100003122.mm.2	Gpr37l1	G protein-coupled receptor 37-like 1	chr1	-	Multiple_Complex	135160234	135167681	-2.00348	1	0.183586	0		0.553352	-1.40488	0	0.761603	0		0.999797	1.40887	0	0.321985	0		0.99935	-1.01222	0	0.948634	0		0.982011
TC0100003123.mm.2	Elf3	E74-like factor 3	chr1	-	Coding	135253574	135258472	-1.28971	0	0.223564	0		0.599512	-1.06132	0	0.648087	0		0.999797	-1.12481	0	0.511827	0		0.99935	-1.36686	0	0.161364	0		0.473851
TC0100003124.mm.2	Rnpep	arginyl aminopeptidase (aminopeptidase B)	chr1	-	Multiple_Complex	135262699	135284084	-3.17852	1	0.00278083	1	Yes	0.0546616	1.08294	0	0.854821	0		0.999797	1.46609	0	0.774622	0		0.99935	-2.34783	1	0.00227767	1	Yes	0.0529987
TC0100003125.mm.2	Timm17a	translocase of inner mitochondrial membrane 17a	chr1	-	Multiple_Complex	135301532	135313778	1.27753	0	0.341609	0		0.707497	-1.25369	0	0.252102	0		0.999797	-1.13593	0	0.794514	0		0.99935	1.40998	0	0.0772719	0		0.337842
TC0100003127.mm.2	Shisa4	shisa family member 4	chr1	-	Multiple_Complex	135371057	135375237	1.16125	0	0.428994	0		0.768252	-1.00999	0	0.75848	0		0.999797	-1.14405	0	0.690027	0		0.99935	1.02517	0	0.926045	0		0.972978
TC0100003128.mm.2	Ipo9	importin 9	chr1	-	Multiple_Complex	135381615	135430499	1.24672	0	0.867849	0		0.961409	1.20443	0	0.96183	0		0.999797	1.23454	0	0.379972	0		0.99935	1.27789	0	0.444827	0		0.735021
TC0100003129.mm.2	Nav1	neuron navigator 1	chr1	-	Multiple_Complex	135434580	135688105	-1.2912	0	0.734058	0		0.916685	1.23484	0	0.871008	0		0.999797	2.05629	1	0.0398574	1	Yes	0.99935	1.28968	0	0.0284409	1		0.210621
TC0100003138.mm.2	Pkp1	plakophilin 1	chr1	-	Multiple_Complex	135871395	135919207	-1.89957	0	0.0022197	1		0.0472585	-1.26854	0	0.339001	0		0.999797	1.58213	0	0.0105087	1		0.99935	1.05655	0	0.862894	0		0.951271
TC0100003139.mm.2	Igfn1	immunoglobulin-like and fibronectin type III domain containing 1	chr1	-	Multiple_Complex	135953578	136006342	1.40211	0	0.276591	0		0.653125	1.18177	0	0.452843	0		0.999797	-1.22236	0	0.731405	0		0.99935	-1.03027	0	0.991106	0		0.99698
TC0100003140.mm.2	Gm15850	predicted gene 15850	chr1	-	NonCoding	136126178	136131272	-1.07335	0	0.614887	0		0.868418	-1.16561	0	0.287094	0		0.999797	-1.13713	0	0.63481	0		0.99935	-1.04712	0	0.915202	0		0.969561
TC0100003141.mm.2	Mroh3	maestro heat-like repeat family member 3	chr1	-	Multiple_Complex	136181474	136211376	1.00466	0	0.997487	0		0.998389	1.35973	0	0.155984	0		0.999797	1.26415	0	0.355016	0		0.99935	-1.07062	0	0.595396	0		0.827876
TC0100003142.mm.2	5730559C18Rik	RIKEN cDNA 5730559C18 gene	chr1	-	Coding	136213522	136234280	-1.3151	0	0.0537555	0		0.303276	-1.20186	0	0.321579	0		0.999797	1.05959	0	0.381367	0		0.99935	-1.03268	0	0.85511	0		0.947959
TC0100003145.mm.2	Gpr25	G protein-coupled receptor 25	chr1	-	Coding	136258914	136260873	1.19793	0	0.241858	0		0.618284	1.21833	0	0.292256	0		0.999797	-1.16196	0	0.729873	0		0.99935	-1.18175	0	0.826137	0		0.935836
TC0100003146.mm.2	Camsap2	calmodulin regulated spectrin-associated protein family, member 2	chr1	-	Multiple_Complex	136268123	136346104	-1.05336	0	0.739855	0		0.918995	-1.21122	0	0.159049	0		0.999797	1.13782	0	0.398516	0		0.99935	1.30833	0	0.0637348	0		0.306806
TC0100003155.mm.2	Nr5a2	nuclear receptor subfamily 5, group A, member 2	chr1	-	Coding	136843584	136960448	-1.24017	0	0.801771	0		0.939796	1.15441	0	0.240112	0		0.999797	-1.53617	0	0.0286279	1		0.99935	-2.19929	1	0.00169888	1	Yes	0.0448045
TC0100003167.mm.2	Ptprc	protein tyrosine phosphatase, receptor type, C	chr1	-	Multiple_Complex	138062859	138175706	1.93167	0	0.0191983	1		0.173675	1.37203	0	0.32023	0		0.999797	-1.17656	0	0.425034	0		0.99935	1.19662	0	0.427374	0		0.724265
TC0100003170.mm.2	Nek7	NIMA (never in mitosis gene a)-related expressed kinase 7	chr1	-	Multiple_Complex	138482875	138619696	1.28103	0	0.208089	0		0.582882	-1.29099	0	0.168096	0		0.999797	1.07711	0	0.835067	0		0.99935	1.78132	0	0.010409	1		0.122557
TC0100003175.mm.2	Lhx9	LIM homeobox protein 9	chr1	-	Multiple_Complex	138825186	138848576	-1.15763	0	0.272963	0		0.648695	-1.04449	0	0.664111	0		0.999797	-1.07665	0	0.654105	0		0.99935	-1.19326	0	0.267317	0		0.592275
TC0100003176.mm.2	2310009B15Rik	RIKEN cDNA 2310009B15 gene	chr1	-	Multiple_Complex	138851979	138856854	-1.21834	0	0.389278	0		0.744144	-1.61153	0	0.287351	0		0.999797	-1.12346	0	0.289727	0		0.99935	1.17737	0	0.392234	0		0.698976
TC0100003183.mm.2	Crb1	crumbs family member 1, photoreceptor morphogenesis associated	chr1	-	Multiple_Complex	139197056	139377100	-1.16879	0	0.324191	0		0.695576	-1.24526	0	0.696148	0		0.999797	-1.10441	0	0.940338	0		0.999554	-1.03659	0	0.495109	0		0.766053
TC0100003186.mm.2	Cfhr1	complement factor H-related 1	chr1	-	Multiple_Complex	139547062	139560258	-1.01116	0	0.315895	0		0.687544	1.18123	0	0.253885	0		0.999797	1.26911	0	0.926479	0		0.999554	1.06254	0	0.955601	0		0.983984
TC0100003190.mm.2	Gm4788	predicted gene 4788	chr1	-	Coding	139697635	139781239	-1.08731	0	0.781062	0		0.931285	1.0626	0	0.371409	0		0.999797	1.23084	0	0.308269	0		0.99935	1.06531	0	0.68245	0		0.873178
TC0100003191.mm.2	Cfhr2	complement factor H-related 2	chr1	-	Multiple_Complex	139810292	140018921	-2.38247	1	0.0150314	1	Yes	0.149345	-1.43013	0	0.241453	0		0.999797	2.03553	1	0.437714	0		0.99935	1.22187	0	0.451066	0		0.739162
TC0100003193.mm.2	Cfh	complement component factor h	chr1	-	Multiple_Complex	140085855	140183411	1.1446	0	0.478484	0		0.797778	1.35832	0	0.765535	0		0.999797	-1.06705	0	0.701285	0		0.99935	-1.26629	0	0.97407	0		0.990392
TC0100003202.mm.2	Cdc73	cell division cycle 73, Paf1/RNA polymerase II complex component	chr1	-	Multiple_Complex	143598797	143702893	2.05415	1	0.000355931	1	Yes	0.014896	1.03553	0	0.54957	0		0.999797	-1.05543	0	0.860428	0		0.99935	1.87948	0	0.00151127	1		0.0422661
TC0100003203.mm.2	Trove2	TROVE domain family, member 2	chr1	-	Multiple_Complex	143750790	143777068	4.64252	1	0.0125348	1	Yes	0.132568	2.03655	1	0.54273	0		0.999797	-1.95124	0	0.464249	0		0.99935	1.16828	0	0.15226	0		0.461021
TC0100003204.mm.2	Rgs2	regulator of G-protein signaling 2	chr1	-	Multiple_Complex	143999338	144004161	3.77208	1	0.15796	0		0.516046	1.62886	0	0.959177	0		0.999797	4.82903	1	0.0583591	0		0.99935	11.1829	1	0.00312452	1	Yes	0.0639476
TC0100003205.mm.2	Rgs13	regulator of G-protein signaling 13	chr1	-	Coding	144138654	144177372	-1.2758	0	0.913843	0		0.97581	1.05175	0	0.44088	0		0.999797	-1.12064	0	0.591478	0		0.99935	-1.50371	0	0.728156	0		0.894921
TC0100003207.mm.2	Rgs1	regulator of G-protein signaling 1	chr1	-	Multiple_Complex	144243972	144249242	1.57225	0	0.0295238	1		0.220371	1.51033	0	0.234308	0		0.999797	-1.71771	0	0.0515913	0		0.99935	-1.65006	0	0.361807	0		0.673455
TC0100003208.mm.2	Rgs21	regulator of G-protein signalling 21	chr1	-	Coding	144516673	144567667	-1.15054	0	0.588306	0		0.855472	-1.0351	0	0.99126	0		0.999797	-1.17364	0	0.472596	0		0.99935	-1.30454	0	0.214375	0		0.538713
TC0100003210.mm.2	Rgs18	regulator of G-protein signaling 18	chr1	-	Coding	144752683	144775435	1.16895	0	0.801739	0		0.939796	1.13386	0	0.597543	0		0.999797	1.02752	0	0.367622	0		0.99935	1.05933	0	0.244858	0		0.570018
TC0100003233.mm.2	Pla2g4a	phospholipase A2, group IVA (cytosolic, calcium-dependent)	chr1	-	Multiple_Complex	149829618	149961290	-1.67725	0	0.116076	0		0.448596	-1.35905	0	0.388602	0		0.999797	1.78987	0	0.0195854	1		0.99935	1.45029	0	0.0839291	0		0.349526
TC0100003239.mm.2	BC003331	cDNA sequence BC003331	chr1	-	Multiple_Complex	150361305	150393080	-1.28774	0	0.243874	0		0.620328	-1.26361	0	0.219213	0		0.999797	1.03806	0	0.959709	0		0.999836	1.0186	0	0.904904	0		0.966591
TC0100003240.mm.2	Prg4	proteoglycan 4 (megakaryocyte stimulating factor, articular superficial zone protein)	chr1	-	Coding	150449412	150466165	-1.12346	0	0.481685	0		0.798695	-1.49322	0	0.113692	0		0.999797	1.03145	0	0.868573	0		0.99935	1.37094	0	0.274344	0		0.598083
TC0100003241.mm.2	Hmcn1	hemicentin 1	chr1	-	Multiple_Complex	150562500	150993435	-1.11493	0	0.356438	0		0.717636	-1.01557	0	0.843241	0		0.999797	1.06158	0	0.55204	0		0.99935	-1.03416	0	0.887641	0		0.961066
TC0100003253.mm.2	Swt1	SWT1 RNA endoribonuclease homolog (S. cerevisiae)	chr1	-	Multiple_Complex	151367699	151428455	1.40637	0	0.24221	0		0.618506	-1.53333	0	0.107188	0		0.999797	1.45762	0	0.512745	0		0.99935	3.14325	1	0.00311518	1	Yes	0.0639476
TC0100003254.mm.2	Rnf2	ring finger protein 2	chr1	-	Coding	151469406	151500823	-1.40202	0	0.76796	0		0.927784	-1.29497	0	0.775304	0		0.999797	1.79564	0	0.208882	0		0.99935	1.65854	0	0.212079	0		0.536335
TC0100003258.mm.2	1700025G04Rik	RIKEN cDNA 1700025G04 gene	chr1	-	Multiple_Complex	151852403	152090320	-1.96696	0	0.0162475	1		0.157139	-1.44941	0	0.113518	0		0.999797	1.75724	0	0.22154	0		0.99935	1.29487	0	0.830786	0		0.937801
TC0100003262.mm.2	Tsen15	tRNA splicing endonuclease 15 homolog (S. cerevisiae)	chr1	-	Multiple_Complex	152370735	152386688	-1.11438	0	0.515341	0		0.81775	1.27336	0	0.648742	0		0.999797	1.24158	0	0.466195	0		0.99935	-1.1429	0	0.706972	0		0.885499
TC0100003264.mm.2	Rgl1	ral guanine nucleotide dissociation stimulator,-like 1	chr1	-	Multiple_Complex	152516759	152766351	1.90788	0	0.240617	0		0.616848	1.33177	0	0.77777	0		0.999797	1.05436	0	0.889159	0		0.99935	1.51046	0	0.43821	0		0.731135
TC0100003271.mm.2	Smg7	Smg-7 homolog, nonsense mediated mRNA decay factor (C. elegans)	chr1	-	Multiple_Complex	152836995	152902646	3.20394	1	0.00463496	1	Yes	0.0728249	1.16972	0	0.686169	0		0.999797	1.642	0	0.0984907	0		0.99935	4.49754	1	0.000368203	1	Yes	0.0180095
TC0100003272.mm.2	Lamc2	laminin, gamma 2	chr1	-	Coding	153122756	153186447	-1.1523	0	0.843749	0		0.953793	-1.11882	0	0.53325	0		0.999797	1.14757	0	0.443503	0		0.99935	1.11423	0	0.240856	0		0.565853
TC0100003273.mm.2	Lamc1	laminin, gamma 1	chr1	-	Multiple_Complex	153218922	153332786	-1.19192	0	0.812642	0		0.942916	-1.74148	0	0.15763	0		0.999797	2.0405	1	0.501375	0		0.99935	2.98133	1	0.0303276	1	Yes	0.216981
TC0100003276.mm.2	E330020D12Rik	Riken cDNA E330020D12 gene	chr1	-	Multiple_Complex	153404186	153414233	-1.14744	0	0.29062	0		0.666395	-1.16393	0	0.132173	0		0.999797	-1.08621	0	0.840145	0		0.99935	-1.07083	0	0.768964	0		0.910123
TC0100003279.mm.2	Dhx9	DEAH (Asp-Glu-Ala-His) box polypeptide 9	chr1	-	Multiple_Complex	153455758	153487660	1.89002	0	0.0100743	1		0.116129	1.14139	0	0.460221	0		0.999797	-1.43338	0	0.0945419	0		0.99935	1.15524	0	0.660599	0		0.86234
TC0100003280.mm.2	Npl	N-acetylneuraminate pyruvate lyase	chr1	-	Coding	153503015	153549714	-1.31142	0	0.103788	0		0.426485	1.25516	0	0.313027	0		0.999797	1.10429	0	0.624675	0		0.99935	-1.49058	0	0.0389265	1		0.243906
TC0100003282.mm.2	Rgsl1	regulator of G-protein signaling like 1	chr1	-	Multiple_Complex	153779381	153844142	-1.00037	0	0.702858	0		0.905742	-1.04887	0	0.742943	0		0.999797	-1.07547	0	0.36474	0		0.99935	-1.02574	0	0.338301	0		0.653257
TC0100003283.mm.2	Teddm2	transmembrane epididymal family member 2	chr1	-	Multiple_Complex	153849542	153900228	-1.03761	0	0.98728	0		0.995259	1.10696	0	0.812141	0		0.999797	-1.17303	0	0.252043	0		0.99935	-1.34733	0	0.177823	0		0.495918
TC0100003294.mm.2	Cacna1e	calcium channel, voltage-dependent, R type, alpha 1E subunit	chr1	-	Multiple_Complex	154392513	154726031	-1.14977	0	0.0749574	0		0.362869	-1.07945	0	0.527297	0		0.999797	-1.07049	0	0.773737	0		0.99935	-1.14023	0	0.338211	0		0.653257
TC0100003300.mm.2	Ier5	immediate early response 5	chr1	-	Coding	155096367	155099636	-1.03989	0	0.545968	0		0.834301	1.03039	0	0.894274	0		0.999797	1.07096	0	0.854741	0		0.99935	-1.0005	0	0.579188	0		0.818072
TC0100003301.mm.2	Mr1	major histocompatibility complex, class I-related	chr1	-	Coding	155127878	155146783	-4.33255	1	0.000225085	1	Yes	0.0110826	-1.76861	0	0.0532241	0		0.999797	2.09048	1	0.0299946	1	Yes	0.99935	-1.17184	0	0.624578	0		0.843793
TC0100003302.mm.2	BC034090	cDNA sequence BC034090	chr1	-	Multiple_Complex	155212471	155242323	1.16346	0	0.250314	0		0.626755	1.10349	0	0.567703	0		0.999797	-1.0424	0	0.329568	0		0.99935	1.01145	0	0.698679	0		0.880992
TC0100003304.mm.2	Xpr1	xenotropic and polytropic retrovirus receptor 1	chr1	-	Multiple_Complex	155275657	155417444	1.23924	0	0.168395	0		0.532215	1.00086	0	0.742731	0		0.999797	1.29055	0	0.255984	0		0.99935	1.59794	0	0.010708	1		0.124819
TC0100003308.mm.2	Lhx4	LIM homeobox protein 4	chr1	-	Multiple_Complex	155698036	155751710	-1.22775	0	0.969208	0		0.989644	-1.06191	0	0.361104	0		0.999797	1.24325	0	0.550809	0		0.99935	1.07531	0	0.714657	0		0.888859
TC0100003309.mm.2	Qsox1	quiescin Q6 sulfhydryl oxidase 1	chr1	-	Multiple_Complex	155776029	155812899	6.46537	1	0.00243047	1	Yes	0.0502399	1.7351	0	0.733613	0		0.999797	-1.55138	0	0.352579	0		0.99935	2.40187	1	0.0294346	1	Yes	0.213525
TC0100003310.mm.2	Cep350	centrosomal protein 350	chr1	-	Multiple_Complex	155844964	155973255	1.83361	0	0.00633587	1		0.0882049	-1.07567	0	0.613193	0		0.999797	-1.20328	0	0.40969	0		0.99935	1.63916	0	0.0818105	0		0.346739
TC0100003313.mm.2	Tor1aip1	torsin A interacting protein 1	chr1	-	Multiple_Complex	156004599	156036480	1.79118	0	0.0374719	1		0.250635	-1.26732	0	0.612986	0		0.999797	-1.14899	0	0.465589	0		0.99935	1.97565	0	0.00336366	1		0.0664195
TC0100003315.mm.2	Fam163a	family with sequence similarity 163, member A	chr1	-	Coding	156075956	156205026	-1.0364	0	0.871981	0		0.962434	1.14777	0	0.459757	0		0.999797	-1.18621	0	0.654921	0		0.99935	-1.41106	0	0.31077	0		0.631609
TC0100003316.mm.2	Tdrd5	tudor domain containing 5	chr1	-	Multiple_Complex	156255296	156303664	-2.15349	1	0.343393	0		0.709009	-1.64521	0	0.97863	0		0.999797	1.52551	0	0.192468	0		0.99935	1.16545	0	0.681973	0		0.872836
TC0100003318.mm.2	Axdnd1	axonemal dynein light chain domain containing 1	chr1	-	Multiple_Complex	156323509	156421159	1.11042	0	0.548276	0		0.835668	-1.10597	0	0.90377	0		0.999797	-1.01982	0	0.174071	0		0.99935	1.20422	0	0.361672	0		0.673426
TC0100003319.mm.2	Soat1	sterol O-acyltransferase 1	chr1	-	Multiple_Complex	156428108	156474328	1.67624	0	0.0326447	1		0.23279	1.31937	0	0.214761	0		0.999797	-1.05042	0	0.450887	0		0.99935	1.20951	0	0.0848789	0		0.351252
TC0100003320.mm.2	Tor3a	torsin family 3, member A	chr1	-	Multiple_Complex	156653617	156674356	-1.16708	0	0.27444	0		0.650342	1.02241	0	0.953647	0		0.999797	1.2927	0	0.0373968	1		0.99935	1.08336	0	0.237396	0		0.562606
TC0100003321.mm.2	Fam20b	family with sequence similarity 20, member B	chr1	-	Multiple_Complex	156678545	156719001	1.45761	0	0.10859	0		0.436134	1.13806	0	0.59348	0		0.999797	-1.48481	0	0.138788	0		0.99935	-1.15931	0	0.694852	0		0.878795
TC0100003323.mm.2	Ralgps2	Ral GEF with PH domain and SH3 binding motif 2	chr1	-	Multiple_Complex	156804166	156939626	-1.76339	0	0.100719	0		0.420724	1.23508	0	0.850362	0		0.999797	-1.50163	0	0.919798	0		0.999554	-3.27045	1	0.0862111	0		0.354126
TC0100003327.mm.2	Tex35	testis expressed 35	chr1	-	Coding	157099147	157108680	1.2085	0	0.32109	0		0.69258	1.3699	0	0.111344	0		0.999797	-1.01182	0	0.876352	0		0.99935	-1.14695	0	0.418075	0		0.717948
TC0100003328.mm.2	Rasal2	RAS protein activator like 2	chr1	-	Multiple_Complex	157135183	157412595	3.55702	1	0.00312686	1	Yes	0.0587934	1.18529	0	0.871736	0		0.999797	1.3868	0	0.549707	0		0.99935	4.16175	1	0.00134374	1	Yes	0.0400087
TC0100003338.mm.2	Brinp2	bone morphogenic protein/retinoic acid inducible neural-specific 2	chr1	-	Multiple_Complex	158245269	158356295	1.02584	0	0.677311	0		0.895306	1.13896	0	0.913401	0		0.999797	1.09122	0	0.983629	0		0.999836	-1.01747	0	0.614776	0		0.838609
TC0100003341.mm.2	Pappa2; 1600012P17Rik	pappalysin 2; RIKEN cDNA 1600012P17 gene	chr1	-	Multiple_Complex	158711727	158980490	-1.22898	0	0.230369	0		0.605682	1.06067	0	0.846235	0		0.999797	-1.069	0	0.74137	0		0.99935	-1.39348	0	0.481949	0		0.757567
TC0100003349.mm.2	4930562F07Rik	RIKEN cDNA 4930562F07 gene	chr1	-	Multiple_Complex	160074735	160077985	1.01126	0	0.960431	0		0.987592	1.00548	0	0.576908	0		0.999797	-1.10478	0	0.741511	0		0.99935	-1.09847	0	0.856277	0		0.948322
TC0100003350.mm.2	Tnn	tenascin N	chr1	-	Coding	160085029	160153580	-1.3944	0	0.589414	0		0.856123	-1.17002	0	0.688431	0		0.999797	1.15137	0	0.865946	0		0.99935	-1.0351	0	0.276778	0		0.600913
TC0100003351.mm.2	Cacybp	calcyclin binding protein	chr1	-	Coding	160202367	160212892	1.87119	0	0.450634	0		0.77987	1.01354	0	0.776933	0		0.999797	1.33153	0	0.721647	0		0.99935	2.45825	1	0.176197	0		0.493891
TC0100003352.mm.2	Rabgap1l	RAB GTPase activating protein 1-like	chr1	-	Multiple_Complex	160219174	160792938	-1.815	0	0.465114	0		0.789298	-1.19426	0	0.685755	0		0.999797	-1.25653	0	0.879538	0		0.99935	-1.90964	0	0.209475	0		0.534212
TC0100003361.mm.2	Gpr52	G protein-coupled receptor 52	chr1	-	Coding	160576668	160577753	-1.00531	0	0.536083	0		0.828698	1.03428	0	0.863828	0		0.999797	-1.1243	0	0.783653	0		0.99935	-1.16901	0	0.604893	0		0.833732
TC0100003370.mm.2	Zbtb37	zinc finger and BTB domain containing 37	chr1	-	Coding	161008794	161034849	1.11079	0	0.648639	0		0.882362	-1.02602	0	0.466645	0		0.999797	1.2783	0	0.128828	0		0.99935	1.45687	0	0.0791794	0		0.341875
TC0100003371.mm.2	Dars2	aspartyl-tRNA synthetase 2 (mitochondrial)	chr1	-	Multiple_Complex	161040601	161070658	-1.50003	0	0.174884	0		0.540806	-1.0131	0	0.928707	0		0.999797	-1.16686	0	0.622176	0		0.99935	-1.7277	0	0.416212	0		0.716376
TC0100003372.mm.2	Klhl20	kelch-like 20	chr1	-	Multiple_Complex	161088375	161131511	-1.31534	0	0.571956	0		0.845702	1.00996	0	0.749927	0		0.999797	2.08292	1	0.44053	0		0.99935	1.56795	0	0.112958	0		0.402022
TC0100003373.mm.2	4930469G21Rik	RIKEN cDNA 4930469G21 gene	chr1	-	Multiple_Complex	161154558	161159314	-1.17875	0	0.840718	0		0.953237	-1.23982	0	0.996641	0		0.999797	-1.0581	0	0.465644	0		0.99935	-1.00598	0	0.596708	0		0.828715
TC0100003374.mm.2	Prdx6	peroxiredoxin 6	chr1	-	Multiple_Complex	161240112	161251219	2.0412	1	0.00496091	1	Yes	0.0764201	-1.15051	0	0.757371	0		0.999797	-1.15676	0	0.612643	0		0.99935	2.03017	1	0.024311	1	Yes	0.194953
TC0100003378.mm.2	Fasl	Fas ligand (TNF superfamily, member 6)	chr1	-	Coding	161780691	161788495	-1.58203	0	0.0361763	1		0.246723	-1.32584	0	0.142032	0		0.999797	1.42952	0	0.163615	0		0.99935	1.19803	0	0.494857	0		0.765876
TC0100003380.mm.2	Suco	SUN domain containing ossification factor	chr1	-	Multiple_Complex	161816112	161876661	1.88084	0	0.0916151	0		0.401105	-1.37889	0	0.337811	0		0.999797	-1.0466	0	0.888908	0		0.99935	2.478	1	0.0111781	1	Yes	0.127555
TC0100003381.mm.2	4930558K02Rik	RIKEN cDNA 4930558K02 gene	chr1	-	Multiple_Complex	161942086	161979636	-1.31152	0	0.413111	0		0.757963	-1.07597	0	0.681597	0		0.999797	-1.01367	0	0.422285	0		0.99935	-1.23558	0	0.231849	0		0.557024
TC0100003382.mm.2	Dnm3	dynamin 3	chr1	-	Multiple_Complex	161982453	162478034	-2.5179	1	0.129948	0		0.474127	1.75871	0	0.284743	0		0.999797	2.07888	1	0.309757	0		0.99935	-2.13012	1	0.117748	0		0.409197
TC0100003393.mm.2	Mettl13	methyltransferase like 13	chr1	-	Multiple_Complex	162532127	162548551	-1.13206	0	0.406704	0		0.754933	-1.24122	0	0.174154	0		0.999797	1.23202	0	0.858438	0		0.99935	1.35082	0	0.459252	0		0.744608
TC0100003395.mm.2	7420461P10Rik	RIKEN cDNA 7420461P10 gene	chr1	-	Coding	162647203	162658219	-1.03457	0	0.723296	0		0.912841	-1.11624	0	0.368352	0		0.999797	-1.48277	0	0.0352341	1		0.99935	-1.37429	0	0.0981896	0		0.376131
TC0100003397.mm.2	Prrc2c	proline-rich coiled-coil 2C	chr1	-	Multiple_Complex	162670725	162740556	2.32032	1	0.0420685	1	Yes	0.26844	1.09983	0	0.680902	0		0.999797	1.56958	0	0.206843	0		0.99935	3.31136	1	0.00153376	1	Yes	0.0423615
TC0100003399.mm.2	Fmo4	flavin containing monooxygenase 4	chr1	-	Multiple_Complex	162793883	162813972	-1.45704	0	0.222421	0		0.598531	1.04826	0	0.97714	0		0.999797	1.15046	0	0.531951	0		0.99935	-1.3276	0	0.0729033	0		0.328709
TC0100003401.mm.2	Fmo1	flavin containing monooxygenase 1	chr1	-	Multiple_Complex	162829561	162866548	-1.13451	0	0.534715	0		0.828086	-1.06367	0	0.733374	0		0.999797	1.42766	0	0.324451	0		0.99935	1.3385	0	0.475633	0		0.754253
TC0100003402.mm.2	Fmo2	flavin containing monooxygenase 2	chr1	-	Multiple_Complex	162874317	162898726	1.54549	0	0.037906	1		0.252245	1.17121	0	0.848744	0		0.999797	-2.02941	1	0.0228849	1	Yes	0.99935	-1.53793	0	0.64995	0		0.85726
TC0100003404.mm.2	Fmo6	flavin containing monooxygenase 6	chr1	-	Coding	162916551	162937515	-1.16401	0	0.701251	0		0.905032	1.01045	0	0.69912	0		0.999797	1.05313	0	0.309207	0		0.99935	-1.11683	0	0.0880577	0		0.357622
TC0100003406.mm.2	Fmo3	flavin containing monooxygenase 3	chr1	-	Multiple_Complex	162953800	162984528	-1.18309	0	0.0584234	0		0.316668	1.1884	0	0.859311	0		0.999797	1.07117	0	0.0718796	0		0.99935	-1.31256	0	0.771407	0		0.911035
TC0100003407.mm.2	Mroh9	maestro heat-like repeat family member 9	chr1	-	Coding	163024302	163085670	1.17901	0	0.530867	0		0.82581	-1.12734	0	0.512245	0		0.999797	-1.24821	0	0.302924	0		0.99935	1.06483	0	0.810465	0		0.92896
TC0100003409.mm.2	Prrx1	paired related homeobox 1	chr1	-	Multiple_Complex	163245116	163313710	-1.39603	0	0.94004	0		0.982879	1.47662	0	0.225901	0		0.999797	2.60661	1	0.0760683	0		0.99935	1.26449	0	0.4759	0		0.754253
TC0100003412.mm.2	Gorab	golgin, RAB6-interacting	chr1	-	Multiple_Complex	163384909	163403641	1.58473	0	0.034484	1		0.240277	1.09948	0	0.663223	0		0.999797	-1.0417	0	0.340458	0		0.99935	1.38365	0	0.0919916	0		0.365599
TC0100003414.mm.2	Mettl11b	methyltransferase like 11B	chr1	-	Coding	163702257	163725232	1.06935	0	0.196173	0		0.567842	-1.2088	0	0.698555	0		0.999797	-1.35035	0	0.0541167	0		0.99935	-1.04465	0	0.724307	0		0.89286
TC0100003416.mm.2	BC055324	cDNA sequence BC055324	chr1	-	Multiple_Complex	163945993	163994796	1.32562	0	0.803534	0		0.940761	1.93584	0	0.141188	0		0.999797	1.38077	0	0.260836	0		0.99935	-1.05762	0	0.892459	0		0.962924
TC0100003421.mm.2	Blzf1	basic leucine zipper nuclear factor 1	chr1	-	Multiple_Complex	164289800	164307489	2.03831	1	0.00342908	1	Yes	0.0614377	-1.0575	0	0.709341	0		0.999797	1.34248	0	0.59943	0		0.99935	2.89371	1	0.000619949	1	Yes	0.0255437
TC0100003422.mm.2	Atp1b1	ATPase, Na+/K+ transporting, beta 1 polypeptide	chr1	-	Coding	164437099	164458355	3.36856	1	7.62462e-06	1	Yes	0.00129246	1.06002	0	0.989072	0		0.999797	1.04992	0	0.717735	0		0.99935	3.33646	1	1.28662e-05	1	Yes	0.00218096
TC0100003432.mm.2	Xcl1	chemokine (C motif) ligand 1	chr1	-	Coding	164931644	164935527	-1.02762	0	0.850268	0		0.956231	1.19777	0	0.198968	0		0.999797	1.08418	0	0.787647	0		0.99935	-1.13528	0	0.225936	0		0.549136
TC0100003437.mm.2	Tbx19	T-box 19	chr1	-	Multiple_Complex	165137853	165160773	-1.07951	0	0.858589	0		0.958875	-1.13798	0	0.154671	0		0.999797	-1.16481	0	0.257653	0		0.99935	-1.10497	0	0.88612	0		0.960516
TC0100003439.mm.2	Sft2d2	SFT2 domain containing 2	chr1	-	Coding	165174341	165194433	-1.58612	0	0.0482013	1		0.287405	-1.1905	0	0.527344	0		0.999797	1.00562	0	0.793998	0		0.99935	-1.32487	0	0.227511	0		0.550999
TC0100003440.mm.2	Tiprl	TIP41, TOR signalling pathway regulator-like (S. cerevisiae)	chr1	-	Multiple_Complex	165212286	165236958	-1.27675	0	0.617609	0		0.869445	-1.28693	0	0.491523	0		0.999797	-1.02276	0	0.850972	0		0.99935	-1.01466	0	0.996222	0		0.998838
TC0100003443.mm.2	Dcaf6	DDB1 and CUL4 associated factor 6	chr1	-	Multiple_Complex	165327327	165460465	-1.3121	0	0.154408	0		0.511576	-1.62772	0	0.0598509	0		0.999797	1.21771	0	0.285744	0		0.99935	1.51062	0	0.120207	0		0.41372
TC0100003449.mm.2	Mpzl1	myelin protein zero-like 1	chr1	-	Multiple_Complex	165592181	165634541	-1.46745	0	0.0827305	0		0.38154	-1.051	0	0.332599	0		0.999797	1.08164	0	0.974287	0		0.999836	-1.29085	0	0.380555	0		0.689557
TC0100003451.mm.2	Rcsd1	RCSD domain containing 1	chr1	-	Multiple_Complex	165648945	165710068	1.23663	0	0.92047	0		0.977446	1.21802	0	0.39866	0		0.999797	-1.27974	0	0.678853	0		0.99935	-1.26048	0	0.185689	0		0.506872
TC0100003457.mm.2	Pou2f1	POU domain, class 2, transcription factor 1	chr1	-	Multiple_Complex	165865154	166002678	-1.07848	0	0.832812	0		0.950882	1.12098	0	0.693817	0		0.999797	-1.04451	0	0.911346	0		0.999554	-1.26277	0	0.477532	0		0.75533
TC0100003463.mm.2	Dusp27	dual specificity phosphatase 27 (putative)	chr1	-	Coding	166098148	166127898	1.02973	0	0.62243	0		0.871111	-1.07285	0	0.682332	0		0.999797	-1.12986	0	0.875771	0		0.99935	-1.02273	0	0.810107	0		0.928857
TC0100003464.mm.2	Mael	maelstrom homolog (Drosophila)	chr1	-	Coding	166201385	166238744	1.07627	0	0.394389	0		0.747224	1.20487	0	0.31052	0		0.999797	-1.35902	0	0.757345	0		0.99935	-1.5214	0	0.0424841	1		0.254355
TC0100003468.mm.2	Pogk	pogo transposable element with KRAB domain	chr1	-	Multiple_Complex	166384622	166409863	6.81606	1	0.000101498	1	Yes	0.0065519	1.21757	0	0.355781	0		0.999797	-1.39026	0	0.341112	0		0.99935	4.02662	1	0.00336323	1	Yes	0.0664195
TC0100003471.mm.2	Gm4846	predicted gene 4846	chr1	-	Coding	166483613	166497588	-1.05249	0	0.757556	0		0.924757	1.11404	0	0.227796	0		0.999797	1.10512	0	0.570646	0		0.99935	-1.06098	0	0.717878	0		0.889775
TC0100003472.mm.2	Gm4847	predicted gene 4847	chr1	-	Coding	166628971	166647693	-1.38627	0	0.43992	0		0.77494	-1.06727	0	0.853991	0		0.999797	-1.01932	0	0.839282	0		0.99935	-1.32399	0	0.254944	0		0.579042
TC0100003473.mm.2	Fmo9	flavin containing monooxygenase 9	chr1	-	Coding	166662055	166681845	1.44161	0	0.109145	0		0.436961	1.37637	0	0.179944	0		0.999797	-1.0594	0	0.482798	0		0.99935	-1.01146	0	0.68193	0		0.872836
TC0100003477.mm.2	Uck2	uridine-cytidine kinase 2	chr1	-	Coding	167223827	167223919	2.27735	1	0.0353657	1	Yes	0.244043	1.36211	0	0.373496	0		0.999797	-1.07507	0	0.440104	0		0.99935	1.55518	0	0.044568	1		0.259384
TC0100003478.mm.2	Uck2	uridine-cytidine kinase 2	chr1	-	Coding	167226083	167285127	1.44435	0	0.0325913	1		0.232559	1.05753	0	0.793266	0		0.999797	1.05729	0	0.769594	0		0.99935	1.44402	0	0.0307277	1		0.21848
TC0100003483.mm.2	Mgst3	microsomal glutathione S-transferase 3	chr1	-	Multiple_Complex	167371966	167393841	-1.51687	0	0.0457215	1		0.280778	-1.18133	0	0.145746	0		0.999797	-1.26831	0	0.4008	0		0.99935	-1.62856	0	0.149629	0		0.457604
TC0100003485.mm.2	Lrrc52	leucine rich repeat containing 52	chr1	-	Coding	167445675	167466780	46.7455	1	6.73567e-06	1	Yes	0.00117774	2.76012	1	0.101727	0		0.999797	-1.10653	0	0.637087	0		0.99935	15.3055	1	4.72314e-05	1	Yes	0.00519218
TC0100003487.mm.2	Pbx1	pre B cell leukemia homeobox 1	chr1	-	Multiple_Complex	168119364	168432270	-2.45874	1	7.00368e-05	1	Yes	0.00532615	1.07663	0	0.686069	0		0.999797	1.76779	0	0.0105742	1		0.99935	-1.49743	0	0.0350229	1		0.233339
TC0100003500.mm.2	Nuf2	NUF2, NDC80 kinetochore complex component, homolog (S. cerevisiae)	chr1	-	Multiple_Complex	169497934	169531464	1.38482	0	0.777857	0		0.930433	1.12959	0	0.551668	0		0.999797	-1.03069	0	0.681948	0		0.99935	1.18945	0	0.47118	0		0.752127
TC0100003502.mm.2	Rgs4	regulator of G-protein signaling 4	chr1	-	Multiple_Complex	169741477	169747642	-1.23802	0	0.1711	0		0.536644	-1.1221	0	0.220448	0		0.999797	-1.81543	0	0.521423	0		0.99935	-2.00298	1	0.426657	0		0.723821
TC0100003505.mm.2	Hsd17b7	hydroxysteroid (17-beta) dehydrogenase 7	chr1	-	Multiple_Complex	169949535	169969241	1.32201	0	0.0899595	0		0.398583	-1.01435	0	0.864392	0		0.999797	-1.13467	0	0.448373	0		0.99935	1.18183	0	0.242116	0		0.566836
TC0100003506.mm.2	Ddr2	discoidin domain receptor family, member 2	chr1	-	Multiple_Complex	169972280	170110730	1.24681	0	0.24897	0		0.625487	-1.04212	0	0.615123	0		0.999797	-1.46445	0	0.0768345	0		0.99935	-1.12708	0	0.843647	0		0.943685
TC0100003507.mm.2	Uap1	UDP-N-acetylglucosamine pyrophosphorylase 1	chr1	-	Multiple_Complex	170141938	170174957	-1.16608	0	0.372067	0		0.731355	-1.31403	0	0.0939001	0		0.999797	-1.0471	0	0.451231	0		0.99935	1.07619	0	0.12087	0		0.414525
TC0100003508.mm.2	Uhmk1	U2AF homology motif (UHM) kinase 1	chr1	-	Multiple_Complex	170193420	170215397	1.24977	0	0.289232	0		0.665632	1.14471	0	0.536358	0		0.999797	1.05284	0	0.200053	0		0.99935	1.14947	0	0.0920007	0		0.365599
TC0100003513.mm.2	Atf6	activating transcription factor 6	chr1	-	Multiple_Complex	170704457	170867771	4.23531	1	7.88352e-05	1	Yes	0.00562691	1.0541	0	0.850024	0		0.999797	-1.07454	0	0.930497	0		0.999554	3.73922	1	6.64359e-05	1	Yes	0.00658605
TC0100003518.mm.2	Dusp12	dual specificity phosphatase 12	chr1	-	Coding	170873498	170885540	-1.1446	0	0.0979233	0		0.414424	-1.00814	0	0.635997	0		0.999797	1.07849	0	0.117483	0		0.99935	-1.05273	0	0.56443	0		0.807952
TC0100003519.mm.2	Fcrlb	Fc receptor-like B	chr1	-	Coding	170907273	170912941	-1.35213	0	0.287631	0		0.663863	-1.25989	0	0.613751	0		0.999797	-1.14766	0	0.68982	0		0.99935	-1.23168	0	0.0631045	0		0.305218
TC0100003520.mm.2	Fcrla	Fc receptor-like A	chr1	-	Multiple_Complex	170917576	170927583	1.27185	0	0.620671	0		0.87065	1.27263	0	0.605854	0		0.999797	-1.10265	0	0.921739	0		0.999554	-1.10333	0	0.938763	0		0.978615
TC0100003522.mm.2	Fcgr2b	Fc receptor, IgG, low affinity IIb	chr1	-	Multiple_Complex	170960558	170976547	1.42342	0	0.15944	0		0.518529	-1.19231	0	0.802421	0		0.999797	-1.13815	0	0.438377	0		0.99935	1.49115	0	0.359943	0		0.672039
TC0100003524.mm.2	Fcgr3	Fc receptor, IgG, low affinity III	chr1	-	Multiple_Complex	171051169	171064935	2.21782	1	0.00214009	1	Yes	0.0464544	1.63769	0	0.106434	0		0.999797	1.00161	0	0.850307	0		0.99935	1.35642	0	0.0799805	0		0.343397
TC0100003528.mm.2	Sdhc	succinate dehydrogenase complex, subunit C, integral membrane protein	chr1	-	Coding	171127165	171150603	1.25546	0	0.875371	0		0.963762	1.38443	0	0.815272	0		0.999797	1.06316	0	0.627886	0		0.99935	-1.03722	0	0.92337	0		0.972047
TC0100003531.mm.2	Pcp4l1	Purkinje cell protein 4-like 1	chr1	-	Coding	171173262	171197035	1.26975	0	0.92731	0		0.979318	-1.66131	0	0.135816	0		0.999797	-1.33078	0	0.930415	0		0.999554	1.58512	0	0.182459	0		0.501818
TC0100003532.mm.2	Tomm40l	translocase of outer mitochondrial membrane 40 homolog-like (yeast)	chr1	-	Multiple_Complex	171217802	171222514	-1.28936	0	0.0279893	1		0.213952	1.12608	0	0.872472	0		0.999797	1.1306	0	0.893129	0		0.999554	-1.28421	0	0.0488297	1		0.270267
TC0100003533.mm.2	Fcer1g	Fc receptor, IgE, high affinity I, gamma polypeptide	chr1	-	Multiple_Complex	171229572	171234365	1.2657	0	0.30578	0		0.679083	1.51095	0	0.0922287	0		0.999797	1.47016	0	0.111084	0		0.99935	1.23153	0	0.355604	0		0.668783
TC0100003534.mm.2	Ndufs2	NADH dehydrogenase (ubiquinone) Fe-S protein 2	chr1	-	Multiple_Complex	171234853	171247122	-1.68832	0	0.216355	0		0.592038	-1.23543	0	0.942155	0		0.999797	-1.23403	0	0.306875	0		0.99935	-1.68641	0	0.039623	1		0.245343
TC0100003536.mm.2	Ppox	protoporphyrinogen oxidase	chr1	-	Multiple_Complex	171275990	171281186	-1.57791	0	0.042977	1		0.27143	-1.47568	0	0.330479	0		0.999797	-1.24614	0	0.958985	0		0.999836	-1.33247	0	0.258463	0		0.582623
TC0100003537.mm.2	Usp21	ubiquitin specific peptidase 21	chr1	-	Multiple_Complex	171281945	171287991	-1.00971	0	0.87104	0		0.962119	-1.02167	0	0.919174	0		0.999797	1.18793	0	0.294986	0		0.99935	1.202	0	0.425668	0		0.72317
TC0100003538.mm.2	Ufc1	ubiquitin-fold modifier conjugating enzyme 1	chr1	-	Multiple_Complex	171288563	171295024	-1.64926	0	0.174565	0		0.540696	-1.47936	0	0.296956	0		0.999797	1.04664	0	0.853798	0		0.99935	-1.06516	0	0.599623	0		0.830957
TC0100003541.mm.2	Nit1	nitrilase 1	chr1	-	Multiple_Complex	171338008	171345646	1.05386	0	0.713885	0		0.909183	-1.10784	0	0.413768	0		0.999797	-1.0773	0	0.291814	0		0.99935	1.08374	0	0.14096	0		0.446272
TC0100003542.mm.2	Klhdc9	kelch domain containing 9	chr1	-	Coding	171358446	171360798	-1.22288	0	0.432173	0		0.770521	1.02975	0	0.666472	0		0.999797	-1.1058	0	0.762369	0		0.99935	-1.3925	0	0.36301	0		0.674336
TC0100003546.mm.2	Itln1	intelectin 1 (galactofuranose binding)	chr1	-	Coding	171518122	171535294	-2.50941	1	0.0492033	1	Yes	0.290665	-1.63225	0	0.659402	0		0.999797	1.30594	0	0.558321	0		0.99935	-1.17724	0	0.283078	0		0.606526
TC0100003549.mm.2	Ly9	lymphocyte antigen 9	chr1	-	Multiple_Complex	171588613	171607410	-1.06171	0	0.296479	0		0.672068	-1.25679	0	0.790216	0		0.999797	1.15925	0	0.147704	0		0.99935	1.37225	0	0.482022	0		0.757575
TC0100003550.mm.2	Slamf7	SLAM family member 7	chr1	-	Coding	171632403	171653037	1.01105	0	0.171841	0		0.537906	-1.00647	0	0.143138	0		0.999797	-1.07617	0	0.783881	0		0.99935	-1.05757	0	0.700984	0		0.882429
TC0100003558.mm.2	Vangl2	vang-like 2 (van gogh, Drosophila)	chr1	-	Multiple_Complex	172000960	172028444	-1.22338	0	0.107943	0		0.434865	-1.11922	0	0.648393	0		0.999797	1.33751	0	0.21783	0		0.99935	1.22363	0	0.972952	0		0.989991
TC0100003559.mm.2	Nhlh1	nescient helix loop helix 1	chr1	-	Coding	172052292	172057596	1.32999	0	0.222405	0		0.598531	1.47838	0	0.102908	0		0.999797	1.02742	0	0.939337	0		0.999554	-1.08191	0	0.59079	0		0.824933
TC0100003560.mm.2	Ncstn	nicastrin	chr1	-	Multiple_Complex	172066013	172082795	3.33424	1	0.078038	0		0.370201	1.68994	0	0.960584	0		0.999797	1.28388	0	0.645058	0		0.99935	2.5331	1	0.0363858	1	Yes	0.237513
TC0100003563.mm.2	Pea15a	phosphoprotein enriched in astrocytes 15A	chr1	-	Multiple_Complex	172196728	172206804	1.07439	0	0.858444	0		0.958847	-1.0977	0	0.905153	0		0.999797	1.16483	0	0.26476	0		0.99935	1.37375	0	0.242001	0		0.566836
TC0100003564.mm.2	Casq1	calsequestrin 1	chr1	-	Multiple_Complex	172209894	172219895	-1.02404	0	0.19462	0		0.566793	5.13072	1	0.53418	0		0.999797	3.81238	1	0.354366	0		0.99935	-1.37816	0	0.820915	0		0.933945
TC0100003565.mm.2	Atp1a4	ATPase, Na+/K+ transporting, alpha 4 polypeptide	chr1	-	Coding	172223508	172258424	-1.5574	0	0.0518138	0		0.298	1.04157	0	0.614421	0		0.999797	1.55907	0	0.143443	0		0.99935	-1.04045	0	0.290783	0		0.613971
TC0100003566.mm.2	Atp1a2	ATPase, Na+/K+ transporting, alpha 2 polypeptide	chr1	-	Multiple_Complex	172271709	172298064	1.52338	0	0.361863	0		0.722581	1.35296	0	0.578877	0		0.999797	1.00923	0	0.786585	0		0.99935	1.13635	0	0.525563	0		0.78532
TC0100003568.mm.2	Kcnj9	potassium inwardly-rectifying channel, subfamily J, member 9	chr1	-	Multiple_Complex	172320504	172329263	-1.25382	0	0.960247	0		0.987592	1.05428	0	0.780362	0		0.999797	1.04015	0	0.599109	0		0.99935	-1.27085	0	0.453562	0		0.74151
TC0100003575.mm.2	Slamf8	SLAM family member 8	chr1	-	Coding	172581377	172590568	-1.26971	0	0.914493	0		0.976028	-1.20449	0	0.690875	0		0.999797	1.14816	0	0.410716	0		0.99935	1.08918	0	0.743703	0		0.900944
TC0100003576.mm.2	Fcrl6	Fc receptor-like 6	chr1	-	Coding	172596640	172602551	-1.87548	0	0.0554687	0		0.308462	1.04194	0	0.778874	0		0.999797	-1.10924	0	0.59843	0		0.99935	-2.1676	1	0.0118041	1	Yes	0.131258
TC0100003577.mm.2	Dusp23	dual specificity phosphatase 23	chr1	-	Coding	172630769	172632974	-1.54166	0	0.427972	0		0.767595	-1.3328	0	0.302447	0		0.999797	1.17398	0	0.543328	0		0.99935	1.01493	0	0.39495	0		0.700657
TC0100003580.mm.2	Apcs	serum amyloid P-component	chr1	-	Coding	172893961	172895054	-1.26131	0	0.333153	0		0.702033	1.19441	0	0.386294	0		0.999797	-1.02347	0	0.952603	0		0.999554	-1.54189	0	0.0887419	0		0.359023
TC0100003582.mm.2	Olfr1408	olfactory receptor 1408	chr1	-	Coding	173130200	173131236	1.6485	0	0.13726	0		0.486434	1.71402	0	0.186999	0		0.999797	-1.05544	0	0.73045	0		0.99935	-1.09739	0	0.874683	0		0.956178
TC0100003583.mm.2	Olfr1406	olfactory receptor 1406	chr1	-	Coding	173183442	173184504	1.06686	0	0.258733	0		0.635205	-1.02001	0	0.426342	0		0.999797	-1.45078	0	0.110349	0		0.99935	-1.33318	0	0.198797	0		0.522549
TC0100003584.mm.2	Fcer1a	Fc receptor, IgE, high affinity I, alpha polypeptide	chr1	-	Coding	173221271	173227229	1.03052	0	0.344131	0		0.709357	1.16785	0	0.324803	0		0.999797	1.1019	0	0.151016	0		0.99935	-1.02846	0	0.639993	0		0.852275
TC0100003585.mm.2	Mptx2	mucosal pentraxin 2	chr1	-	Coding	173274461	173277756	1.0857	0	0.740408	0		0.918995	1.14277	0	0.667425	0		0.999797	-1.1695	0	0.257333	0		0.99935	-1.23097	0	0.0716388	0		0.325925
TC0100003586.mm.2	Ackr1	atypical chemokine receptor 1 (Duffy blood group)	chr1	-	Coding	173331886	173333503	-1.2178	0	0.179884	0		0.547192	-1.25904	0	0.59186	0		0.999797	1.05449	0	0.779361	0		0.99935	1.09019	0	0.570229	0		0.812064
TC0100003587.mm.2	Cadm3	cell adhesion molecule 3	chr1	-	Multiple_Complex	173334254	173367695	-1.18924	0	0.437145	0		0.774187	1.11589	0	0.969561	0		0.999797	1.20571	0	0.824931	0		0.99935	-1.10065	0	0.305783	0		0.626867
TC0100003589.mm.2	Gm4955	predicted gene 4955 [Source:MGI Symbol;Acc:MGI:3646410]; predicted gene 4955	chr1	-	Coding	173468413	173491041	-1.377	0	0.155284	0		0.512964	-1.41737	0	0.292164	0		0.999797	-1.12102	0	0.525089	0		0.99935	-1.08908	0	0.30659	0		0.627768
TC0100003590.mm.2	BC094916	cDNA sequence BC094916	chr1	-	Coding	173519717	173535957	1.25705	0	0.714093	0		0.909269	1.13533	0	0.617657	0		0.999797	1.27481	0	0.753244	0		0.99935	1.41148	0	0.654504	0		0.859853
TC0100003591.mm.2	Pydc4	pyrin domain containing 4	chr1	-	Multiple_Complex	173566284	173599274	1.02079	0	0.544782	0		0.83392	-1.27734	0	0.982216	0		0.999797	-1.45817	0	0.086202	0		0.99935	-1.11832	0	0.246691	0		0.570948
TC0100003593.mm.2	AI607873	expressed sequence AI607873	chr1	-	Coding	173723427	173741809	5.15457	1	0.00252906	1	Yes	0.051196	1.25995	0	0.710445	0		0.999797	1.76825	0	0.279143	0		0.99935	7.23407	1	0.000629396	1	Yes	0.0256447
TC0100003597.mm.2	Gm7897	PREDICTED: predicted gene 7897 (Gm7897), mRNA.	chr1	-	Coding	173824576	173830026	1.58154	0	0.324675	0		0.695678	1.64756	0	0.284031	0		0.999797	1.05079	0	0.94616	0		0.999554	1.00869	0	0.980393	0		0.992866
TC0100003599.mm.2	Ifi202b; Ifi205	interferon activated gene 202B; interferon activated gene 205	chr1	-	Coding	173962568	174031755	-1.09411	0	0.762633	0		0.926477	1.14726	0	0.409067	0		0.999797	1.17473	0	0.486831	0		0.99935	-1.06852	0	0.0833478	0		0.349061
TC0100003600.mm.2	Olfr231	olfactory receptor 231	chr1	-	Coding	174117091	174118047	-1.24714	0	0.383146	0		0.739645	-1.27075	0	0.232225	0		0.999797	1.0784	0	0.970562	0		0.999836	1.09882	0	0.703935	0		0.883404
TC0100003601.mm.2	Olfr419	olfactory receptor 419	chr1	-	Coding	174249889	174250976	-1.55955	0	0.0573218	0		0.314447	-1.42407	0	0.298132	0		0.999797	-1.39771	0	0.362712	0		0.99935	-1.53068	0	0.0737125	0		0.33057
TC0100003603.mm.2	Grem2	gremlin 2 homolog, cysteine knot superfamily (Xenopus laevis)	chr1	-	Coding	174833785	174921819	-1.07857	0	0.734972	0		0.917308	-1.10401	0	0.935112	0		0.999797	1.16449	0	0.388147	0		0.99935	1.19195	0	0.268677	0		0.593361
TC0100003604.mm.2	Rgs7	regulator of G protein signaling 7	chr1	-	Multiple_Complex	175059076	175492545	-1.57777	0	0.0101142	1		0.116227	1.06821	0	0.627228	0		0.999797	1.24227	0	0.260713	0		0.99935	-1.35669	0	0.203513	0		0.527821
TC0100003610.mm.2	Fh1	fumarate hydratase 1	chr1	-	Multiple_Complex	175600374	175625635	-1.06289	0	0.801119	0		0.93966	-1.26268	0	0.277624	0		0.999797	-1.31446	0	0.216151	0		0.99935	-1.10647	0	0.67831	0		0.87119
TC0100003611.mm.2	Opn3	opsin 3	chr1	-	Coding	175662421	175692776	-1.26165	0	0.0972129	0		0.413229	-1.16523	0	0.220977	0		0.999797	1.04046	0	0.773831	0		0.99935	-1.04064	0	0.837528	0		0.941201
TC0100003612.mm.2	Chml	choroideremia-like	chr1	-	Multiple_Complex	175682237	175688353	-1.29021	0	0.961761	0		0.987911	-1.72278	0	0.178656	0		0.999797	1.30089	0	0.613754	0		0.99935	1.73704	0	0.0814198	0		0.346049
TC0100003614.mm.2	Pld5	phospholipase D family, member 5	chr1	-	Multiple_Complex	175962306	176275312	-1.14953	0	0.550323	0		0.836846	1.02278	0	0.87442	0		0.999797	1.54526	0	0.10294	0		0.99935	1.31432	0	0.34452	0		0.658724
TC0100003615.mm.2	Rbm8a2; Rbm8a	RNA binding motif protein 8A2; RNA binding motif protein 8a	chr1	-	Coding	175977777	175979114	-1.25226	0	0.837808	0		0.952437	-1.38679	0	0.949322	0		0.999797	1.14415	0	0.463307	0		0.99935	1.26707	0	0.55128	0		0.800113
TC0100003620.mm.2	Cep170	centrosomal protein 170	chr1	-	Coding	176733653	176807124	1.09342	0	0.766295	0		0.927411	1.29212	0	0.533	0		0.999797	-1.23985	0	0.621156	0		0.99935	-1.46516	0	0.868183	0		0.9536
TC0100003627.mm.2	Akt3	thymoma viral proto-oncogene 3	chr1	-	Coding	177020073	177258203	2.27512	1	0.000748798	1	Yes	0.0238221	1.12502	0	0.105283	0		0.999797	-1.36745	0	0.140013	0		0.99935	1.47887	0	0.299743	0		0.622355
TC0100003639.mm.2	Adss	adenylosuccinate synthetase, non muscle	chr1	-	Multiple_Complex	177762962	177796511	1.21679	0	0.228938	0		0.604445	-1.27204	0	0.70341	0		0.999797	-1.05357	0	0.764813	0		0.99935	1.4691	0	0.201269	0		0.524926
TC0100003645.mm.2	Hnrnpu	heterogeneous nuclear ribonucleoprotein U	chr1	-	Multiple_Complex	178321108	178337797	2.8029	1	9.06105e-05	1	Yes	0.00607215	-1.26567	0	0.183579	0		0.999797	-1.22372	0	0.29898	0		0.99935	2.89897	1	5.32908e-05	1	Yes	0.00563512
TC0100003649.mm.2	Smyd3	SET and MYND domain containing 3	chr1	-	Multiple_Complex	178950183	179518041	-1.64592	0	0.00652641	1		0.0893499	-1.1948	0	0.259257	0		0.999797	1.50724	0	0.0181309	1		0.99935	1.09413	0	0.530388	0		0.788182
TC0100003657.mm.2	Tfb2m	transcription factor B2, mitochondrial	chr1	-	Multiple_Complex	179528055	179546267	1.60307	0	0.397513	0		0.749272	-1.13834	0	0.583962	0		0.999797	1.03373	0	0.797286	0		0.99935	1.88638	0	0.113407	0		0.402649
TC0100003662.mm.2	Adck3	aarF domain containing kinase 3	chr1	-	Multiple_Complex	180165238	180199602	-20.8728	1	7.62577e-10	1	Yes	2.41911e-06	-1.83629	0	0.00837817	1		0.999797	1.15773	0	0.463562	0		0.99935	-9.81825	1	2.12787e-08	1	Yes	3.37511e-05
TC0100003664.mm.2	Psen2	presenilin 2	chr1	-	Multiple_Complex	180227004	180263438	-1.21416	0	0.625803	0		0.87247	1.42265	0	0.39313	0		0.999797	1.20881	0	0.388754	0		0.99935	-1.42895	0	0.631602	0		0.847856
TC0100003665.mm.2	Gm5069	glyceraldehyde-3-phosphate dehydrogenase pseudogene	chr1	-	Multiple_Complex	180326969	180330550	-1.00405	0	0.402936	0		0.752849	1.18206	0	0.624079	0		0.999797	-1.00986	0	0.82411	0		0.99935	-1.19855	0	0.565623	0		0.808777
TC0100003666.mm.2	6330403A02Rik	RIKEN cDNA 6330403A02 gene	chr1	-	Coding	180432373	180483504	1.05596	0	0.699707	0		0.903806	1.41055	0	0.498455	0		0.999797	-1.25501	0	0.376324	0		0.99935	-1.67644	0	0.0662689	0		0.313499
TC0100003670.mm.2	Mixl1	Mix1 homeobox-like 1 (Xenopus laevis)	chr1	-	Coding	180693043	180697034	-1.32212	0	0.0839361	0		0.384465	1.14514	0	0.911885	0		0.999797	-1.07605	0	0.454977	0		0.99935	-1.62915	0	0.245791	0		0.570409
TC0100003671.mm.2	H3f3a	H3 histone, family 3A	chr1	-	Multiple_Complex	180800832	180813943	-1.37221	0	0.012612	1		0.13301	1.16379	0	0.896788	0		0.999797	1.04125	0	0.903452	0		0.999554	-1.53371	0	0.0205141	1		0.176701
TC0100003679.mm.2	Ephx1	epoxide hydrolase 1, microsomal	chr1	-	Coding	180976155	181020904	-1.69901	0	0.119567	0		0.455108	1.80486	0	0.00417455	1		0.999797	1.46221	0	0.264702	0		0.99935	-2.09715	1	0.00161955	1	Yes	0.0437298
TC0100003682.mm.2	Nvl	nuclear VCP-like	chr1	-	Multiple_Complex	181093423	181144157	-1.10409	0	0.724516	0		0.913388	-1.05651	0	0.559815	0		0.999797	2.01102	1	0.0606816	0		0.99935	1.92436	0	0.0392924	1		0.244474
TC0100003683.mm.2	Wdr26	WD repeat domain 26	chr1	-	Multiple_Complex	181173226	181211978	1.42914	0	0.0484627	1		0.288052	-1.55993	0	0.180704	0		0.999797	-1.04859	0	0.951129	0		0.999554	2.12606	1	0.00374965	1	Yes	0.0708034
TC0100003689.mm.2	Ccdc121	coiled-coil domain containing 121	chr1	-	Coding	181509633	181511451	-1.65922	0	0.111511	0		0.440998	1.04587	0	0.760427	0		0.999797	1.78027	0	0.270411	0		0.99935	1.0259	0	0.400893	0		0.706638
TC0100003697.mm.2	Lbr	lamin B receptor	chr1	-	Coding	181815315	181842401	1.22524	0	0.456249	0		0.78424	-1.37463	0	0.614789	0		0.999797	1.06825	0	0.155271	0		0.99935	1.79921	0	0.0153889	1		0.152216
TC0100003700.mm.2	Enah	enabled homolog (Drosophila)	chr1	-	Multiple_Complex	181896386	182019980	-1.04718	0	0.32534	0		0.696137	1.07277	0	0.765467	0		0.999797	-1.23865	0	0.379331	0		0.99935	-1.39148	0	0.127737	0		0.425139
TC0100003708.mm.2	Vmn1r1	vomeronasal 1 receptor 1	chr1	-	Coding	182157144	182158319	-1.14816	0	0.151254	0		0.507438	-1.12389	0	0.579254	0		0.999797	-1.19399	0	0.791532	0		0.99935	-1.21978	0	0.241793	0		0.566649
TC0100003709.mm.2	Degs1	degenerative spermatocyte homolog 1 (Drosophila)	chr1	-	Multiple_Complex	182275770	182282804	1.02056	0	0.414006	0		0.758407	1.17645	0	0.779613	0		0.999797	1.34569	0	0.694713	0		0.99935	1.16738	0	0.354863	0		0.668371
TC0100003710.mm.2	Fbxo28	F-box protein 28	chr1	-	Multiple_Complex	182313102	182341606	2.18749	1	0.00255585	1	Yes	0.0515019	-1.82475	0	0.170087	0		0.999797	1.18939	0	0.804406	0		0.99935	4.74757	1	0.000119096	1	Yes	0.0091195
TC0100003714.mm.2	Gm10517	predicted gene 10517	chr1	-	Coding	182408619	182409020	1.06631	0	0.584283	0		0.85345	1.14276	0	0.347945	0		0.999797	1.0298	0	0.989106	0		0.999836	-1.04068	0	0.696388	0		0.879535
TC0100003715.mm.2	Capn2	calpain 2	chr1	-	Coding	182467256	182517495	-1.75254	0	0.0054476	1		0.0811875	-1.4044	0	0.111877	0		0.999797	1.12112	0	0.200133	0		0.99935	-1.11307	0	0.783963	0		0.916294
TC0100003719.mm.2	Ccdc185	coiled-coil domain containing 185	chr1	-	Coding	182747126	182749180	-1.52642	0	0.106565	0		0.432455	1.28439	0	0.617756	0		0.999797	-1.1248	0	0.603952	0		0.99935	-2.20519	1	0.0158375	1	Yes	0.15452
TC0100003721.mm.2	Disp1	dispatched homolog 1 (Drosophila)	chr1	-	Coding	183086264	183221529	1.44432	0	0.497194	0		0.806478	1.10527	0	0.66615	0		0.999797	-2.1929	1	0.00983024	1	Yes	0.99935	-1.67812	0	0.0817675	0		0.346667
TC0100003723.mm.2	Brox	BRO1 domain and CAAX motif containing	chr1	-	Coding	183276342	183297256	2.52214	1	0.134542	0		0.481874	1.09655	0	0.482717	0		0.999797	-1.23512	0	0.501919	0		0.99935	1.86222	0	0.12757	0		0.424779
TC0100003725.mm.2	Mia3	melanoma inhibitory activity 3	chr1	-	Multiple_Complex	183326236	183369565	2.0361	1	0.0423945	1	Yes	0.269844	1.06573	0	0.996883	0		0.999797	-1.23809	0	0.661549	0		0.99935	1.54313	0	0.0181935	1		0.166112
TC0100003727.mm.2	Gm8214	predicted gene 8214 [Source:MGI Symbol;Acc:MGI:3646554]	chr1	-	Coding	183681778	183682194	1.35711	0	0.378951	0		0.736671	1.14271	0	0.639987	0		0.999797	1.05425	0	0.476939	0		0.99935	1.25205	0	0.768699	0		0.910123
TC0100003731.mm.2	1700056E22Rik	RIKEN cDNA 1700056E22 gene	chr1	-	Coding	184033032	184033998	-1.46013	0	0.179268	0		0.546593	-1.3116	0	0.326417	0		0.999797	-1.01022	0	0.610854	0		0.99935	-1.12461	0	0.373583	0		0.683287
TC0100003736.mm.2	Hlx	H2.0-like homeobox	chr1	-	Coding	184727140	184732619	2.90491	1	0.000122584	1	Yes	0.00735703	1.42099	0	0.161048	0		0.999797	-1.12077	0	0.302092	0		0.99935	1.82401	0	0.0134992	1		0.141726
TC0100003738.mm.2	2020-03-01	mitochondrial amidoxime reducing component 1	chr1	-	Coding	184786767	184811313	-1.45905	0	0.910426	0		0.974912	-1.2728	0	0.374806	0		0.999797	-1.45423	0	0.667989	0		0.99935	-1.66702	0	0.720462	0		0.891236
TC0100003739.mm.2	2020-03-02	mitochondrial amidoxime reducing component 2	chr1	-	Multiple_Complex	184813068	184846451	-1.76757	0	0.184446	0		0.554611	1.13444	0	0.849334	0		0.999797	-1.14847	0	0.88647	0		0.99935	-2.30292	1	0.198955	0		0.522749
TC0100003742.mm.2	C130074G19Rik	RIKEN cDNA C130074G19 gene	chr1	-	Coding	184871926	184883218	-2.27917	1	0.00769616	1	Yes	0.098502	1.07401	0	0.777405	0		0.999797	1.08372	0	0.660265	0		0.99935	-2.25875	1	0.0312515	1	Yes	0.220122
TC0100003743.mm.2	Mark1	MAP/microtubule affinity regulating kinase 1	chr1	-	Multiple_Complex	184896424	184999549	-1.35656	0	0.382928	0		0.739618	-1.15404	0	0.999653	0		0.999878	-1.30299	0	0.842847	0		0.99935	-1.53164	0	0.288957	0		0.611801
TC0100003747.mm.2	Iars2	isoleucine-tRNA synthetase 2, mitochondrial	chr1	-	Multiple_Complex	185284726	185329401	-1.35376	0	0.166924	0		0.529651	-1.09619	0	0.652418	0		0.999797	1.29828	0	0.389342	0		0.99935	1.05126	0	0.911574	0		0.968416
TC0100003749.mm.2	9630028B13Rik	RIKEN cDNA 9630028B13 gene	chr1	-	Multiple_Complex	185429357	185441819	-1.25841	0	0.103397	0		0.425705	-1.03852	0	0.678963	0		0.999797	1.12589	0	0.302167	0		0.99935	-1.07625	0	0.802764	0		0.925405
TC0100003751.mm.2	Lyplal1	lysophospholipase-like 1	chr1	-	Coding	186087731	186117310	-1.98577	0	0.499538	0		0.807861	-1.50745	0	0.836434	0		0.999797	1.46108	0	0.281145	0		0.99935	1.10914	0	0.532798	0		0.789183
TC0100003754.mm.2	Tgfb2	transforming growth factor, beta 2	chr1	-	Coding	186623186	186705992	-1.24998	0	0.485515	0		0.800374	1.19172	0	0.695954	0		0.999797	1.66847	0	0.561453	0		0.99935	1.12006	0	0.610734	0		0.836976
TC0100003757.mm.2	Rrp15	ribosomal RNA processing 15 homolog (S. cerevisiae)	chr1	-	Multiple_Complex	186720978	186749358	1.65376	0	0.0523872	0		0.299748	1.12047	0	0.755623	0		0.999797	1.12196	0	0.788625	0		0.99935	1.65597	0	0.0567536	0		0.290779
TC0100003761.mm.2	Spata17	spermatogenesis associated 17	chr1	-	Multiple_Complex	187044648	187215465	1.01493	0	0.567039	0		0.844273	1.16185	0	0.404981	0		0.999797	-1.15023	0	0.540007	0		0.99935	-1.31674	0	0.383079	0		0.691598
TC0100003776.mm.2	Kctd3	potassium channel tetramerisation domain containing 3	chr1	-	Multiple_Complex	188971096	189007840	-1.15611	0	0.578864	0		0.85043	-1.08134	0	0.954589	0		0.999797	1.53362	0	0.362481	0		0.99935	1.43444	0	0.672291	0		0.868313
TC0100003778.mm.2	Kcnk2	potassium channel, subfamily K, member 2	chr1	-	Coding	189207930	189402273	-1.3696	0	0.0578932	0		0.315324	-1.03364	0	0.840778	0		0.999797	1.09298	0	0.577952	0		0.99935	-1.21231	0	0.214176	0		0.538434
TC0100003780.mm.2	Gm3837	PREDICTED: predicted gene 3837 (Gm3837), mRNA.	chr1	-	Coding	189277308	189277823	-2.41079	1	0.0182079	1	Yes	0.167909	-2.24974	1	0.20286	0		0.999797	-1.35325	0	0.801334	0		0.99935	-1.45012	0	0.129499	0		0.427798
TC0100003783.mm.2	Cenpf	centromere protein F	chr1	-	Multiple_Complex	189640599	189688086	1.09655	0	0.887158	0		0.96712	1.02758	0	0.751471	0		0.999797	-1.16297	0	0.790817	0		0.99935	-1.08982	0	0.473121	0		0.753575
TC0100003786.mm.2	Smyd2	SET and MYND domain containing 2	chr1	-	Multiple_Complex	189880492	189922363	-1.29359	0	0.143182	0		0.495673	1.21017	0	0.654141	0		0.999797	1.5348	0	0.175073	0		0.99935	-1.01998	0	0.570151	0		0.812004
TC0100003791.mm.2	Prox1	prospero homeobox 1	chr1	-	Multiple_Complex	190118038	190170680	-1.20824	0	0.373074	0		0.731983	-1.01409	0	0.988026	0		0.999797	-1.31135	0	0.362622	0		0.99935	-1.56242	0	0.0827235	0		0.348386
TC0100003795.mm.2	Rps6kc1	ribosomal protein S6 kinase polypeptide 1	chr1	-	Multiple_Complex	190700202	190911770	3.32243	1	0.00330781	1	Yes	0.0603899	1.82872	0	0.110657	0		0.999797	1.07543	0	0.750658	0		0.99935	1.95384	0	0.0458626	1		0.262075
TC0100003796.mm.2	Vash2	vasohibin 2	chr1	-	Multiple_Complex	190947646	190979296	1.00985	0	0.938648	0		0.982448	-1.12053	0	0.52389	0		0.999797	-1.24095	0	0.210036	0		0.99935	-1.09666	0	0.568066	0		0.810632
TC0100003797.mm.2	Mfsd7b	major facilitator superfamily domain containing 7B	chr1	-	Multiple_Complex	191005832	191026190	1.17502	0	0.601023	0		0.862054	-1.15989	0	0.726449	0		0.999797	1.31948	0	0.0808931	0		0.99935	1.79832	0	0.0588762	0		0.295257
TC0100003799.mm.2	Tatdn3	TatD DNase domain containing 3	chr1	-	Multiple_Complex	191045826	191062932	-1.41864	0	0.0436081	1		0.274012	1.31966	0	0.104969	0		0.999797	1.10905	0	0.410053	0		0.99935	-1.68803	0	0.0080812	1		0.106626
TC0100003803.mm.2	Fam71a	family with sequence similarity 71, member A	chr1	-	Coding	191162584	191164817	1.15655	0	0.914466	0		0.976028	1.56426	0	0.0586449	0		0.999797	-1.09344	0	0.654891	0		0.99935	-1.4789	0	0.0309483	1		0.219195
TC0100003804.mm.2	Atf3	activating transcription factor 3	chr1	-	Multiple_Complex	191170296	191218039	2.59766	1	0.000596029	1	Yes	0.0207699	1.03483	0	0.678578	0		0.999797	1.21986	0	0.96936	0		0.999836	3.06215	1	0.000299846	1	Yes	0.0157781
TC0100003805.mm.2	Nenf	neuron derived neurotrophic factor	chr1	-	Coding	191306789	191318194	-1.05523	0	0.620321	0		0.870558	1.1618	0	0.308425	0		0.999797	-1.10288	0	0.353751	0		0.99935	-1.3521	0	0.154002	0		0.463282
TC0100003806.mm.2	Ppp2r5a	protein phosphatase 2, regulatory subunit B, alpha; protein phosphatase 2, regulatory subunit B', alpha	chr1	-	Multiple_Complex	191351981	191397041	-1.22963	0	0.0673594	0		0.342886	-1.22634	0	0.217513	0		0.999797	-1.05859	0	0.87908	0		0.99935	-1.06143	0	0.594229	0		0.827135
TC0100003814.mm.2	Dtl	denticleless homolog (Drosophila)	chr1	-	Multiple_Complex	191537365	191575534	-1.15822	0	0.317322	0		0.688802	1.04355	0	0.885367	0		0.999797	1.08356	0	0.622564	0		0.99935	-1.11545	0	0.506603	0		0.77291
TC0100003820.mm.2	1700034H15Rik	RIKEN cDNA 1700034H15 gene	chr1	-	Multiple_Complex	191886144	191907527	1.00067	0	0.94792	0		0.984634	1.06804	0	0.674962	0		0.999797	-1.12486	0	0.43141	0		0.99935	-1.2006	0	0.660313	0		0.86232
TC0100003823.mm.2	Traf5	TNF receptor-associated factor 5	chr1	-	Coding	191997203	192092599	-1.1682	0	0.462278	0		0.787864	1.16508	0	0.515708	0		0.999797	1.08386	0	0.199044	0		0.99935	-1.25574	0	0.943791	0		0.980758
TC0100003825.mm.2	Gm3934	PREDICTED: predicted gene 3934 (Gm3934), mRNA.	chr1	-	Coding	192073733	192074452	-1.26027	0	0.24884	0		0.625487	1.35095	0	0.0936093	0		0.999797	1.22421	0	0.223866	0		0.99935	-1.39075	0	0.105601	0		0.389379
TC0100003826.mm.2	Rcor3	REST corepressor 3	chr1	-	Multiple_Complex	192098656	192138010	-1.7392	0	0.0368751	1		0.249036	-1.2253	0	0.428045	0		0.999797	1.68205	0	0.0434495	1		0.99935	1.18503	0	0.478818	0		0.755941
TC0100003827.mm.2	Hhat	hedgehog acyltransferase	chr1	-	Multiple_Complex	192496711	192771219	-1.40917	0	0.410202	0		0.756431	-1.20923	0	0.915415	0		0.999797	1.28638	0	0.327157	0		0.99935	1.10387	0	0.787122	0		0.917668
TC0100003830.mm.2	Sertad4	SERTA domain containing 4	chr1	-	Multiple_Complex	192844428	192855752	1.17226	0	0.716988	0		0.909859	1.11212	0	0.904948	0		0.999797	1.03934	0	0.95431	0		0.999774	1.09554	0	0.851995	0		0.946065
TC0100003832.mm.2	Syt14	synaptotagmin XIV	chr1	-	Coding	192897210	193035717	-1.37446	0	0.45891	0		0.786613	1.0401	0	0.854797	0		0.999797	1.31291	0	0.599151	0		0.99935	-1.08886	0	0.687566	0		0.875078
TC0100003834.mm.2	Diexf	digestive organ expansion factor homolog (zebrafish)	chr1	-	Multiple_Complex	193104403	193130251	1.11555	0	0.645509	0		0.880803	-1.0854	0	0.577124	0		0.999797	-1.14381	0	0.704466	0		0.99935	1.05859	0	0.523849	0		0.783709
TC0100003835.mm.2	Traf3ip3	TRAF3 interacting protein 3	chr1	-	Multiple_Complex	193175504	193201703	-1.22665	0	0.0984406	0		0.41564	1.04394	0	0.961014	0		0.999797	-1.0204	0	0.929781	0		0.999554	-1.30667	0	0.0918616	0		0.365504
TC0100003836.mm.2	Hsd11b1	hydroxysteroid 11-beta dehydrogenase 1	chr1	-	Multiple_Complex	193221630	193264054	-1.4842	0	0.515714	0		0.817973	-1.2336	0	0.918609	0		0.999797	2.37681	1	0.23933	0		0.99935	1.9755	0	0.514813	0		0.777748
TC0100003838.mm.2	G0s2	G0/G1 switch gene 2	chr1	-	Coding	193272160	193273188	-2.66892	1	0.265398	0		0.641753	-2.44234	1	0.775013	0		0.999797	-2.35731	1	0.179015	0		0.99935	-2.576	1	0.0393537	1	Yes	0.244513
TC0100003840.mm.2	Camk1g	calcium/calmodulin-dependent protein kinase I gamma	chr1	-	Multiple_Complex	193346346	193370297	-1.31542	0	0.288638	0		0.664955	1.09925	0	0.932717	0		0.999797	-1.33535	0	0.285825	0		0.99935	-1.93088	0	0.0384533	1		0.242515
TC0100003853.mm.2	Cd46	CD46 antigen, complement regulatory protein	chr1	-	Multiple_Complex	195041285	195092248	1.99387	0	0.248097	0		0.624393	1.4514	0	0.266286	0		0.999797	-1.4688	0	0.418721	0		0.99935	-1.06918	0	0.445142	0		0.735084
TC0100003855.mm.2	Cr1l	complement component (3b/4b) receptor 1-like	chr1	-	Coding	195097382	195131570	-1.78388	0	0.00535261	1		0.0804196	1.04371	0	0.519407	0		0.999797	-1.20793	0	0.452114	0		0.99935	-2.24898	1	0.00431494	1	Yes	0.0762272
TC0100003856.mm.2	Cr2	complement receptor 2	chr1	-	Multiple_Complex	195136811	195176715	-1.86499	0	0.0708107	0		0.353115	-1.0808	0	0.588875	0		0.999797	1.79638	0	0.19972	0		0.99935	1.04104	0	0.950024	0		0.982325
TC0100003857.mm.2	Cr2	complement receptor 2	chr1	-	Coding	195165745	195171168	-1.47145	0	0.304719	0		0.678477	1.07087	0	0.814388	0		0.999797	1.58449	0	0.130407	0		0.99935	1.00556	0	0.763478	0		0.907497
TC0100003860.mm.2	Lypla1	lysophospholipase 1	chr1	+	Multiple_Complex	4807788	4848410	-1.26693	0	0.0724689	0		0.357213	-1.16403	0	0.559626	0		0.999797	-1.16109	0	0.726112	0		0.99935	-1.26372	0	0.335666	0		0.651398
TC0100003861.mm.2	Tcea1	transcription elongation factor A (SII) 1	chr1	+	Multiple_Complex	4857694	4897909	1.35316	0	0.684111	0		0.89764	-1.04375	0	0.508911	0		0.999797	-1.2082	0	0.820378	0		0.99935	1.16899	0	0.403484	0		0.707874
TC0100003864.mm.2	Psmd1	proteasome (prosome, macropain) 26S subunit, non-ATPase, 1	chr1	+	Multiple_Complex	86064387	86139295	-1.13027	0	0.404533	0		0.753319	1.05534	0	0.67814	0		0.999797	1.20654	0	0.234936	0		0.99935	1.0115	0	0.433259	0		0.728033
TC0100003865.mm.2	Armc9	armadillo repeat containing 9	chr1	+	Multiple_Complex	86154780	86278284	-1.11736	0	0.997182	0		0.99836	1.12362	0	0.870981	0		0.999797	1.02271	0	0.519194	0		0.99935	-1.22761	0	0.424518	0		0.723154
TC0100003866.mm.2	Serpinb2	serine (or cysteine) peptidase inhibitor, clade B, member 2	chr1	+	Coding	107511423	107525600	1.15383	0	0.546952	0		0.834692	1.12918	0	0.610646	0		0.999797	-1.03966	0	0.935203	0		0.999554	-1.01744	0	0.860179	0		0.94994
TC0100003867.mm.2	Serpinb10	serine (or cysteine) peptidase inhibitor, clade B (ovalbumin), member 10	chr1	+	Multiple_Complex	107529003	107549271	1.07433	0	0.964978	0		0.9886	1.1052	0	0.769474	0		0.999797	-1.08152	0	0.900396	0		0.999554	-1.11259	0	0.645013	0		0.854734
TC0100003869.mm.2	Tnni1	troponin I, skeletal, slow 1	chr1	+	Multiple_Complex	135799402	135810989	-1.08769	0	0.558096	0		0.840437	1.19855	0	0.571477	0		0.999797	-1.68735	0	0.505975	0		0.99935	-2.1997	1	0.51864	0		0.779943
TC0100003870.mm.2	Usf1	upstream transcription factor 1	chr1	+	Multiple_Complex	171411313	171418757	1.06238	0	0.939273	0		0.982639	1.02318	0	0.688103	0		0.999797	-1.55995	0	0.0856809	0		0.99935	-1.50238	0	0.193054	0		0.514523
TC0100003871.mm.2	Tstd1	thiosulfate sulfurtransferase (rhodanese)-like domain containing 1	chr1	+	Coding	171419033	171420352	1.09293	0	0.73988	0		0.918995	1.19176	0	0.834466	0		0.999797	-1.01651	0	0.910368	0		0.999554	-1.10843	0	0.991233	0		0.99698
TC0100003872.mm.2	Irf6	interferon regulatory factor 6	chr1	+	Multiple_Complex	193153112	193172042	-1.0993	0	0.422405	0		0.764321	-1.05785	0	0.818871	0		0.999797	-1.06064	0	0.931719	0		0.999554	-1.1022	0	0.620324	0		0.841964
TC0100003873.mm.2	A130010J15Rik	RIKEN cDNA A130010J15 gene	chr1	+	Multiple_Complex	193173469	193177832	-1.13343	0	0.499224	0		0.807589	1.01968	0	0.931834	0		0.999797	1.06228	0	0.694145	0		0.99935	-1.08798	0	0.709873	0		0.886682
TC0100003874.mm.2	Ankrd23	ankyrin repeat domain 23	chr1	-	Multiple_Complex	36530194	36536556	-2.87325	1	0.154148	0		0.511576	-1.00823	0	0.914871	0		0.999797	2.13602	1	0.475976	0		0.99935	-1.33417	0	0.51393	0		0.777184
TC0100003875.mm.2	Ankrd39	ankyrin repeat domain 39	chr1	-	Multiple_Complex	36538173	36547231	-1.23977	0	0.264555	0		0.641414	1.17372	0	0.732704	0		0.999797	-1.25698	0	0.224864	0		0.99935	-1.82909	0	0.0154803	1		0.152713
TC0100003876.mm.2	Tex30	testis expressed 30	chr1	-	Multiple_Complex	44085970	44102441	2.11783	1	0.0814599	0		0.378055	-1.24797	0	0.251072	0		0.999797	-1.77734	0	0.386425	0		0.99935	1.48705	0	0.0471054	1		0.26495
TC0100003877.mm.2	Kdelc1	KDEL (Lys-Asp-Glu-Leu) containing 1	chr1	-	Multiple_Complex	44106546	44118808	-1.32274	0	0.573452	0		0.846715	-1.29907	0	0.616304	0		0.999797	1.29034	0	0.134914	0		0.99935	1.26726	0	0.14995	0		0.458035
TC0100003878.mm.2	Mpp4	membrane protein, palmitoylated 4 (MAGUK p55 subfamily member 4)	chr1	-	Multiple_Complex	59120935	59161636	-1.48098	0	0.696041	0		0.90238	-1.1282	0	0.593649	0		0.999797	1.03594	0	0.960149	0		0.999836	-1.26716	0	0.386873	0		0.694002
TC0100003879.mm.2	Als2	amyotrophic lateral sclerosis 2 (juvenile)	chr1	-	Multiple_Complex	59162756	59237231	2.61317	1	0.00100841	1	Yes	0.0290437	-1.06563	0	0.994258	0		0.999797	-1.21131	0	0.0872553	0		0.99935	2.29888	1	0.0329453	1	Yes	0.226426
TC0100003880.mm.2	Cryga	crystallin, gamma A	chr1	-	Multiple_Complex	65100389	65103373	1.05616	0	0.695103	0		0.90192	1.07949	0	0.736544	0		0.999797	-1.24775	0	0.240874	0		0.99935	-1.27531	0	0.262236	0		0.586485
TC0100003881.mm.2	D630023F18Rik	RIKEN cDNA D630023F18 gene	chr1	-	Coding	65105285	65123214	-1.16753	0	0.336383	0		0.703629	1.16732	0	0.281919	0		0.999797	1.17176	0	0.426024	0		0.99935	-1.1631	0	0.216526	0		0.540244
TC0100003882.mm.2	Chpf	chondroitin polymerizing factor	chr1	-	Multiple_Complex	75474569	75479471	4.05815	1	0.000506249	1	Yes	0.0187989	1.70732	0	0.35286	0		0.999797	1.346	0	0.35176	0		0.99935	3.19933	1	0.0190146	1	Yes	0.17012
TC0100003883.mm.2	Obsl1	obscurin-like 1	chr1	-	Multiple_Complex	75485825	75506452	1.08519	0	0.881364	0		0.966051	1.10416	0	0.811819	0		0.999797	1.25342	0	0.221419	0		0.99935	1.23189	0	0.253904	0		0.578039
TC0100003884.mm.2	Serpinb3b	serine (or cysteine) peptidase inhibitor, clade B (ovalbumin), member 3B	chr1	-	Coding	107153940	107161114	-1.06142	0	0.505398	0		0.812604	1.19958	0	0.850559	0		0.999797	-1.20355	0	0.305017	0		0.99935	-1.53243	0	0.142778	0		0.448637
TC0100003885.mm.2	Serpinb3c	serine (or cysteine) peptidase inhibitor, clade B, member 3C	chr1	-	Coding	107271201	107278371	-1.14357	0	0.858984	0		0.958895	1.20646	0	0.8376	0		0.999797	1.60278	0	0.537271	0		0.99935	1.16171	0	0.811476	0		0.929517
TC0100003886.mm.2	Gm7694	predicted gene 7694	chr1	-	Coding	170298193	170306332	-1.17993	0	0.0961529	0		0.411	-1.16791	0	0.134088	0		0.999797	-1.30729	0	0.442682	0		0.99935	-1.32074	0	0.341217	0		0.656079
TC0100003887.mm.2	Nos1ap	nitric oxide synthase 1 (neuronal) adaptor protein	chr1	-	Multiple_Complex	170317459	170589861	-1.00087	0	0.720058	0		0.911349	-1.16021	0	0.874588	0		0.999797	-1.49245	0	0.210146	0		0.99935	-1.28748	0	0.442781	0		0.734364
TC0100003888.mm.2	Ifi204	interferon activated gene 204	chr1	-	Coding	173747293	173766919	1.39231	0	0.115282	0		0.447674	-1.1879	0	0.981758	0		0.999797	-1.14783	0	0.338044	0		0.99935	1.44091	0	0.51407	0		0.777184
TC0100003889.mm.2	Mnda	myeloid cell nuclear differentiation antigen	chr1	-	Multiple_Complex	173848972	173914179	4.62648	1	0.00145174	1	Yes	0.0361811	1.08537	0	0.95698	0		0.999797	1.1255	0	0.58814	0		0.99935	4.79756	1	0.0045935	1	Yes	0.0793014
TC0100003890.mm.2	Mndal	myeloid nuclear differentiation antigen like	chr1	-	Multiple_Complex	173857220	173880187	-1.04811	0	0.479798	0		0.798115	1.07351	0	0.807728	0		0.999797	-1.11521	0	0.215948	0		0.99935	-1.25478	0	0.425943	0		0.723292
TC0100003891.mm.2	Ifi203	interferon activated gene 203	chr1	-	Multiple_Complex	173920400	173942672	-1.59626	0	0.144636	0		0.498139	1.3957	0	0.653154	0		0.999797	-1.08818	0	0.429598	0		0.99935	-2.42435	1	0.252594	0		0.576594
TC0100003892.mm.2	Gm1305	predicted gene 1305	chr1	-	Coding	179695297	179745185	-1.0193	0	0.685792	0		0.898384	1.09074	0	0.613271	0		0.999797	1.16041	0	0.68911	0		0.99935	1.04374	0	0.765165	0		0.908551
TC0100003893.mm.2	Ahctf1	AT hook containing transcription factor 1	chr1	-	Multiple_Complex	179744894	179804015	-1.37076	0	0.868073	0		0.961472	-1.06884	0	0.695474	0		0.999797	2.20423	1	0.410999	0		0.99935	1.71873	0	0.179581	0		0.498161
TC0200000002.mm.2	Fam171a1	family with sequence similarity 171, member A1	chr2	+	Coding	3114224	3227809	1.2158	0	0.423583	0		0.764894	-1.16363	0	0.613618	0		0.999797	-1.48499	0	0.77239	0		0.99935	-1.04964	0	0.31371	0		0.634427
TC0200000004.mm.2	Nmt2	N-myristoyltransferase 2	chr2	+	Multiple_Complex	3284212	3328877	-1.5437	0	0.00915587	1		0.109722	-1.23445	0	0.532802	0		0.999797	1.00878	0	0.288971	0		0.99935	-1.23963	0	0.210207	0		0.534737
TC0200000005.mm.2	Acbd7	acyl-Coenzyme A binding domain containing 7	chr2	+	Coding	3336168	3340997	-1.23791	0	0.119078	0		0.454103	1.1265	0	0.840948	0		0.999797	-1.16172	0	0.369146	0		0.99935	-1.62003	0	0.0325662	1		0.224795
TC0200000006.mm.2	Dclre1c	DNA cross-link repair 1C, PSO2 homolog (S. cerevisiae)	chr2	+	Multiple_Complex	3424131	3464130	1.01317	0	0.762951	0		0.926535	-1.1828	0	0.429134	0		0.999797	1.08271	0	0.677663	0		0.99935	1.29749	0	0.367722	0		0.678317
TC0200000007.mm.2	Phxr1	per-hexamer repeat gene 1	chr2	+	Multiple_Complex	3431868	3432385	1.0612	0	0.726591	0		0.91425	1.19608	0	0.916157	0		0.999797	1.02178	0	0.392383	0		0.99935	-1.10308	0	0.681177	0		0.872506
TC0200000009.mm.2	Cdnf	cerebral dopamine neurotrophic factor	chr2	+	Multiple_Complex	3513030	3526376	-2.37595	1	0.00388789	1	Yes	0.0657035	-1.1292	0	0.541866	0		0.999797	1.35498	0	0.220676	0		0.99935	-1.55286	0	0.133767	0		0.434846
TC0200000013.mm.2	Fam107b	family with sequence similarity 107, member B	chr2	+	Coding	3613758	3782142	-2.89882	1	0.000197102	1	Yes	0.0100849	-1.35703	0	0.200479	0		0.999797	-1.13876	0	0.977775	0		0.999836	-2.43257	1	0.0021562	1	Yes	0.0511983
TC0200000019.mm.2	Frmd4a	FERM domain containing 4A	chr2	+	Multiple_Complex	4017717	4614043	1.21544	0	0.337131	0		0.704463	1.13829	0	0.583362	0		0.999797	-1.21132	0	0.241856	0		0.99935	-1.13443	0	0.442438	0		0.734178
TC0200000033.mm.2	Bend7	BEN domain containing 7	chr2	+	Multiple_Complex	4717831	4802146	1.16561	0	0.652478	0		0.884442	-1.19921	0	0.723202	0		0.999797	1.47558	0	0.409169	0		0.99935	2.06258	1	0.117893	0		0.409341
TC0200000036.mm.2	Sephs1	selenophosphate synthetase 1	chr2	+	Multiple_Complex	4881564	4910557	1.06327	0	0.682954	0		0.897217	1.27845	0	0.481006	0		0.999797	1.11371	0	0.833692	0		0.99935	-1.07961	0	0.610424	0		0.836794
TC0200000037.mm.2	Phyh	phytanoyl-CoA hydroxylase	chr2	+	Multiple_Complex	4918996	4938743	-1.26037	0	0.117132	0		0.450628	1.11732	0	0.324178	0		0.999797	-1.21	0	0.151977	0		0.99935	-1.70397	0	0.00101923	1		0.0335802
TC0200000040.mm.2	Ucma	upper zone of growth plate and cartilage matrix associated	chr2	+	Multiple_Complex	4976122	4985748	-1.11521	0	0.412182	0		0.757802	-1.0396	0	0.637087	0		0.999797	-1.69315	0	0.599585	0		0.99935	-1.81629	0	0.383317	0		0.691656
TC0200000048.mm.2	Ccdc3	coiled-coil domain containing 3	chr2	+	Coding	5137776	5230878	-3.79146	1	0.000184813	1	Yes	0.00965599	-1.73644	0	0.0737494	0		0.999797	-1.375	0	0.686211	0		0.99935	-3.00226	1	0.00300341	1	Yes	0.0625644
TC0200000055.mm.2	Nudt5	nudix (nucleoside diphosphate linked moiety X)-type motif 5	chr2	+	Multiple_Complex	5845019	5871895	1.01778	0	0.706421	0		0.906945	-1.88208	0	0.391486	0		0.999797	1.0291	0	0.763688	0		0.99935	1.97129	0	0.352434	0		0.666116
TC0200000057.mm.2	Upf2	UPF2 regulator of nonsense transcripts homolog (yeast)	chr2	+	Multiple_Complex	5951469	6056703	1.43759	0	0.0859645	0		0.389787	-1.07452	0	0.372562	0		0.999797	-1.13552	0	0.52849	0		0.99935	1.36037	0	0.0525533	0		0.280084
TC0200000060.mm.2	Usp6nl	USP6 N-terminal like	chr2	+	Multiple_Complex	6322667	6446390	1.72293	0	0.0226745	1		0.190973	1.0955	0	0.820191	0		0.999797	-1.23866	0	0.486535	0		0.99935	1.26971	0	0.125089	0		0.42092
TC0200000079.mm.2	4930412O13Rik	RIKEN cDNA 4930412O13 gene	chr2	+	Multiple_Complex	9881246	9886767	-1.60804	0	0.173627	0		0.539843	1.20061	0	0.982202	0		0.999797	1.06831	0	0.901991	0		0.999554	-1.80717	0	0.147004	0		0.453593
TC0200000082.mm.2	Kin	antigenic determinant of rec-A protein	chr2	+	Multiple_Complex	10080593	10092806	1.87751	0	0.0205548	1		0.180126	-1.18809	0	0.596813	0		0.999797	1.00497	0	0.941674	0		0.999554	2.24174	1	0.00843285	1	Yes	0.10881
TC0200000083.mm.2	Itih5	inter-alpha (globulin) inhibitor H5	chr2	+	Multiple_Complex	10153543	10256529	-4.58731	1	0.000131367	1	Yes	0.00773779	-1.54486	0	0.0411718	1		0.999797	1.23273	0	0.851957	0		0.99935	-2.4088	1	0.0120005	1	Yes	0.132361
TC0200000087.mm.2	Sfmbt2	Scm-like with four mbt domains 2	chr2	+	Multiple_Complex	10370451	10595253	1.03085	0	0.278829	0		0.655273	1.12535	0	0.108288	0		0.999797	-1.4918	0	0.294504	0		0.99935	-1.62856	0	0.115475	0		0.405606
TC0200000211.mm.2	Prkcq	protein kinase C, theta	chr2	+	Coding	11172113	11301226	-2.06623	1	0.148437	0		0.503004	-1.46312	0	0.222175	0		0.999797	1.71212	0	0.186694	0		0.99935	1.21237	0	0.274951	0		0.598525
TC0200000220.mm.2	Il2ra	interleukin 2 receptor, alpha chain	chr2	+	Multiple_Complex	11642792	11693194	1.13387	0	0.966115	0		0.988815	-1.19839	0	0.149243	0		0.999797	-1.18002	0	0.405402	0		0.99935	1.15152	0	0.485968	0		0.760531
TC0200000222.mm.2	Il15ra	interleukin 15 receptor, alpha chain	chr2	+	Multiple_Complex	11705287	11733986	1.16657	0	0.440654	0		0.775408	-1.25378	0	0.241273	0		0.999797	-1.38262	0	0.309374	0		0.99935	1.05787	0	0.351929	0		0.665648
TC0200000223.mm.2	Ankrd16	ankyrin repeat domain 16	chr2	+	Multiple_Complex	11777753	11790325	1.07777	0	0.720367	0		0.911487	1.04764	0	0.773458	0		0.999797	1.00204	0	0.970648	0		0.999836	1.03086	0	0.914526	0		0.969515
TC0200000228.mm.2	Pter	phosphotriesterase related	chr2	+	Multiple_Complex	12924041	13003453	-1.6769	0	0.00450496	1		0.0719397	-1.01154	0	0.250547	0		0.999797	-1.13041	0	0.862069	0		0.99935	-1.87395	0	0.0606614	0		0.298947
TC0200000240.mm.2	Vim	vimentin	chr2	+	Multiple_Complex	13573927	13582826	3.23028	1	0.00337814	1	Yes	0.0610223	1.46449	0	0.824324	0		0.999797	-1.09908	0	0.741688	0		0.99935	2.0069	1	0.00989603	1	Yes	0.118849
TC0200000242.mm.2	Stam	signal transducing adaptor molecule (SH3 domain and ITAM motif) 1	chr2	+	Multiple_Complex	14074100	14148338	2.85693	1	0.0342804	1	Yes	0.239757	-1.19383	0	0.17704	0		0.999797	-1.00143	0	0.962639	0		0.999836	3.40582	1	0.00208204	1	Yes	0.0502036
TC0200000244.mm.2	Tmem236	transmembrane protein 236	chr2	+	Multiple_Complex	14174524	14221993	1.01543	0	0.841711	0		0.953268	1.03257	0	0.740055	0		0.999797	-1.46212	0	0.0236739	1		0.99935	-1.48679	0	0.06437	0		0.308643
TC0200000245.mm.2	Mrc1	mannose receptor, C type 1	chr2	+	Multiple_Complex	14229414	14332057	-1.26027	0	0.885904	0		0.966949	-1.92654	0	0.144247	0		0.999797	1.25793	0	0.25673	0		0.99935	1.92296	0	0.0224043	1		0.185603
TC0200000247.mm.2	Slc39a12	solute carrier family 39 (zinc transporter), member 12	chr2	+	Coding	14388316	14494977	1.20684	0	0.31169	0		0.683348	1.41556	0	0.235982	0		0.999797	-1.03562	0	0.520831	0		0.99935	-1.21473	0	0.410724	0		0.712375
TC0200000250.mm.2	Cacnb2	calcium channel, voltage-dependent, beta 2 subunit	chr2	+	Multiple_Complex	14604306	14987908	-1.16136	0	0.271022	0		0.64648	-1.02113	0	0.653431	0		0.999797	1.03504	0	0.958475	0		0.999786	-1.09883	0	0.534978	0		0.790421
TC0200000261.mm.2	Arl5b	ADP-ribosylation factor-like 5B	chr2	+	Multiple_Complex	15049395	15082456	1.55095	0	0.0610653	0		0.324771	-1.49136	0	0.172864	0		0.999797	1.17579	0	0.945015	0		0.999554	2.71964	1	0.00352156	1	Yes	0.0681183
TC0200000272.mm.2	Malrd1	MAM and LDL receptor class A domain containing 1	chr2	+	Coding	16042126	16150806	-1.266	0	0.421444	0		0.763732	1.01425	0	0.930168	0		0.999797	-1.14814	0	0.607832	0		0.99935	-1.47427	0	0.227639	0		0.551063
TC0200000274.mm.2	Plxdc2	plexin domain containing 2	chr2	+	Multiple_Complex	16356304	16755839	-1.12683	0	0.713828	0		0.909183	1.52976	0	0.374637	0		0.999797	-1.04228	0	0.306371	0		0.99935	-1.79667	0	0.822157	0		0.934043
TC0200000293.mm.2	Mllt10	myeloid/lymphoid or mixed-lineage leukemia (trithorax homolog, Drosophila); translocated to, 10	chr2	+	Multiple_Complex	18055237	18212390	-1.83161	0	0.0396257	1		0.259184	-1.33678	0	0.60844	0		0.999797	1.19383	0	0.804918	0		0.99935	-1.14772	0	0.154474	0		0.464106
TC0200000301.mm.2	Commd3	COMM domain containing 3	chr2	+	Multiple_Complex	18672384	18676231	-1.3602	0	0.0221235	1		0.188806	-1.10104	0	0.193925	0		0.999797	1.12237	0	0.527504	0		0.99935	-1.10069	0	0.570506	0		0.812145
TC0200000302.mm.2	Bmi1	Bmi1 polycomb ring finger oncogene	chr2	+	Multiple_Complex	18677018	18686629	2.54928	1	0.00476331	1	Yes	0.0742274	1.17378	0	0.643164	0		0.999797	-1.27488	0	0.424387	0		0.99935	1.70358	0	0.0552363	0		0.286851
TC0200000303.mm.2	Spag6l	sperm associated antigen 6 like	chr2	+	Coding	18694032	18750413	1.12838	0	0.912158	0		0.975299	1.10382	0	0.55985	0		0.999797	-1.33933	0	0.427275	0		0.99935	-1.31018	0	0.21453	0		0.538799
TC0200000306.mm.2	4930426L09Rik	RIKEN cDNA 4930426L09 gene	chr2	+	Multiple_Complex	18998319	18999804	1.10148	0	0.984262	0		0.994012	1.16022	0	0.429736	0		0.999797	-1.0037	0	0.803376	0		0.99935	-1.05723	0	0.295917	0		0.619773
TC0200000309.mm.2	Armc3	armadillo repeat containing 3	chr2	+	Coding	19199118	19310243	1.10825	0	0.321818	0		0.693276	1.1747	0	0.647466	0		0.999797	1.01763	0	0.431214	0		0.99935	-1.04159	0	0.504891	0		0.772097
TC0200000312.mm.2	Msrb2	methionine sulfoxide reductase B2	chr2	+	Multiple_Complex	19371440	19394976	-1.36763	0	0.209018	0		0.583912	1.04408	0	0.860394	0		0.999797	1.04483	0	0.166379	0		0.99935	-1.36664	0	0.972748	0		0.989957
TC0200000314.mm.2	Ptf1a	pancreas specific transcription factor, 1a	chr2	+	Coding	19445663	19447501	-1.42836	0	0.133554	0		0.480196	1.05284	0	0.637325	0		0.999797	1.54631	0	0.246938	0		0.99935	1.02825	0	0.926385	0		0.973053
TC0200000316.mm.2	Otud1	OTU domain containing 1	chr2	+	Coding	19657752	19660590	1.04929	0	0.696873	0		0.902621	1.03522	0	0.603057	0		0.999797	-1.06074	0	0.902996	0		0.999554	-1.04652	0	0.799724	0		0.92368
TC0200000319.mm.2	Etl4	enhancer trap locus 4	chr2	+	Multiple_Complex	19909780	20810713	1.2228	0	0.824188	0		0.947304	1.53919	0	0.982882	0		0.999797	1.85208	0	0.185038	0		0.99935	1.47136	0	0.132716	0		0.43314
TC0200000339.mm.2	Thnsl1	threonine synthase-like 1 (bacterial)	chr2	+	Coding	21205724	21215009	-1.9919	0	0.24474	0		0.621196	-1.25241	0	0.478263	0		0.999797	1.36512	0	0.584612	0		0.99935	-1.16506	0	0.313316	0		0.633882
TC0200000342.mm.2	Gpr158	G protein-coupled receptor 158	chr2	+	Multiple_Complex	21367542	21830547	1.24148	0	0.234247	0		0.609903	-1.03865	0	0.877635	0		0.999797	-1.13266	0	0.377488	0		0.99935	1.13844	0	0.862228	0		0.95106
TC0200000346.mm.2	Myo3a	myosin IIIA	chr2	+	Multiple_Complex	22227503	22618252	-1.05235	0	0.998791	0		0.999331	1.30377	0	0.461893	0		0.999797	1.28934	0	0.74442	0		0.99935	-1.06412	0	0.678739	0		0.871369
TC0200000347.mm.2	Gad2	glutamic acid decarboxylase 2	chr2	+	Multiple_Complex	22622205	22693877	1.11225	0	0.448913	0		0.779566	1.0546	0	0.648504	0		0.999797	-1.32211	0	0.075723	0		0.99935	-1.25357	0	0.129982	0		0.428692
TC0200000352.mm.2	Apbb1ip	amyloid beta (A4) precursor protein-binding, family B, member 1 interacting protein	chr2	+	Multiple_Complex	22774094	22875653	1.19395	0	0.899444	0		0.971688	1.3288	0	0.830245	0		0.999797	1.32837	0	0.470102	0		0.99935	1.19357	0	0.294935	0		0.61862
TC0200000354.mm.2	Pdss1	prenyl (solanesyl) diphosphate synthase, subunit 1	chr2	+	Multiple_Complex	22895522	22940266	1.06133	0	0.748081	0		0.921681	-1.23672	0	0.345166	0		0.999797	1.03442	0	0.781779	0		0.99935	1.35774	0	0.135946	0		0.43821
TC0200000361.mm.2	Acbd5	acyl-Coenzyme A binding domain containing 5	chr2	+	Multiple_Complex	23068168	23114513	-1.51777	0	0.118799	0		0.453603	-1.27657	0	0.23299	0		0.999797	1.03521	0	0.782926	0		0.99935	-1.14851	0	0.891907	0		0.962868
TC0200000363.mm.2	Yme1l1	YME1-like 1 (S. cerevisiae)	chr2	+	Multiple_Complex	23156369	23199260	1.50907	0	0.116111	0		0.448596	-1.48124	0	0.611733	0		0.999797	1.14191	0	0.966388	0		0.999836	2.55249	1	0.0500996	0		0.273077
TC0200000365.mm.2	4931423N10Rik	RIKEN cDNA 4931423N10 gene	chr2	+	Coding	23207476	23267129	-1.03327	0	0.231613	0		0.606607	-1.18294	0	0.135921	0		0.999797	-1.00775	0	0.943956	0		0.999554	1.13605	0	0.690591	0		0.876259
TC0200000368.mm.2	Nxph2	neurexophilin 2	chr2	+	Coding	23321246	23401973	1.03611	0	0.12168	0		0.459059	-1.06957	0	0.36399	0		0.999797	-1.16895	0	0.313831	0		0.99935	-1.05483	0	0.745238	0		0.901303
TC0200000373.mm.2	Il1f8	interleukin 1 family, member 8	chr2	+	Coding	24153161	24160519	-1.15679	0	0.865983	0		0.960617	-1.47998	0	0.658289	0		0.999797	1.02466	0	0.943367	0		0.999554	1.31092	0	0.590113	0		0.824517
TC0200000376.mm.2	Il1f9	interleukin 1 family, member 9	chr2	+	Coding	24186476	24193568	1.06377	0	0.913873	0		0.97581	1.82781	0	0.0797799	0		0.999797	2.17291	1	0.0384157	1	Yes	0.99935	1.26462	0	0.773301	0		0.911816
TC0200000377.mm.2	Il1f6	interleukin 1 family, member 6	chr2	+	Multiple_Complex	24215417	24225702	1.05105	0	0.718137	0		0.91048	-1.22953	0	0.461994	0		0.999797	-1.21232	0	0.328763	0		0.99935	1.06597	0	0.912539	0		0.968749
TC0200000379.mm.2	Il1f5	interleukin 1 family, member 5 (delta)	chr2	+	Multiple_Complex	24276954	24283426	1.0942	0	0.359688	0		0.720564	1.02314	0	0.585127	0		0.999797	-1.26363	0	0.558193	0		0.99935	-1.18157	0	0.339946	0		0.65477
TC0200000380.mm.2	Il1f10	interleukin 1 family, member 10	chr2	+	Coding	24291196	24293820	-1.57362	0	0.0441489	1		0.275927	-1.15362	0	0.653607	0		0.999797	1.45292	0	0.128944	0		0.99935	1.06513	0	0.883502	0		0.959613
TC0200000382.mm.2	Il1rn	interleukin 1 receptor antagonist	chr2	+	Multiple_Complex	24336853	24351494	1.04855	0	0.97834	0		0.992193	-1.00143	0	0.505233	0		0.999797	-1.19921	0	0.977488	0		0.999836	-1.14206	0	0.540365	0		0.793869
TC0200000383.mm.2	Psd4	pleckstrin and Sec7 domain containing 4	chr2	+	Multiple_Complex	24367580	24409182	-1.05357	0	0.98862	0		0.99575	-1.22303	0	0.695713	0		0.999797	1.05408	0	0.857907	0		0.99935	1.22363	0	0.820272	0		0.933709
TC0200000391.mm.2	Zmynd19	zinc finger, MYND domain containing 19	chr2	+	Multiple_Complex	24949792	24962075	1.11699	0	0.286897	0		0.663273	1.00903	0	0.548072	0		0.999797	1.31218	0	0.243638	0		0.99935	1.45256	0	0.11015	0		0.398261
TC0200000392.mm.2	Dph7	diphthamine biosynethesis 7	chr2	+	Multiple_Complex	24962400	24973471	1.15487	0	0.990071	0		0.996081	1.15174	0	0.650523	0		0.999797	-1.20163	0	0.721525	0		0.99935	-1.19837	0	0.415814	0		0.716043
TC0200000393.mm.2	Pnpla7	patatin-like phospholipase domain containing 7	chr2	+	Multiple_Complex	24976033	25054072	1.27327	0	0.891176	0		0.969099	1.42061	0	0.33072	0		0.999797	1.28057	0	0.435148	0		0.99935	1.14775	0	0.948526	0		0.982011
TC0200000395.mm.2	Nsmf	NMDA receptor synaptonuclear signaling and neuronal migration factor	chr2	+	Multiple_Complex	25054355	25062881	1.09938	0	0.87527	0		0.963762	1.10823	0	0.879444	0		0.999797	-1.04264	0	0.362755	0		0.99935	-1.05103	0	0.230632	0		0.555589
TC0200000397.mm.2	Entpd8	ectonucleoside triphosphate diphosphohydrolase 8	chr2	+	Multiple_Complex	25080304	25085719	1.04483	0	0.873738	0		0.963273	-1.03722	0	0.840714	0		0.999797	-1.00589	0	0.809391	0		0.99935	1.07737	0	0.842119	0		0.943267
TC0200000398.mm.2	Nrarp	Notch-regulated ankyrin repeat protein	chr2	+	Coding	25180758	25183339	1.08339	0	0.979099	0		0.992326	1.16342	0	0.618475	0		0.999797	1.50832	0	0.379273	0		0.99935	1.40456	0	0.714788	0		0.888871
TC0200000401.mm.2	Fam166a	family with sequence similarity 166, member A	chr2	+	Multiple_Complex	25218745	25222281	-1.33582	0	0.101778	0		0.422604	1.20019	0	0.303589	0		0.999797	1.10818	0	0.409644	0		0.99935	-1.44672	0	0.0693477	0		0.32082
TC0200000403.mm.2	Rnf208	ring finger protein 208	chr2	+	Coding	25242255	25244262	1.23502	0	0.136938	0		0.486109	1.10712	0	0.332963	0		0.999797	-1.27007	0	0.129968	0		0.99935	-1.13854	0	0.318635	0		0.637571
TC0200000404.mm.2	Tmem203	transmembrane protein 203	chr2	+	Coding	25255439	25256352	1.07021	0	0.917855	0		0.976712	1.14834	0	0.52649	0		0.999797	1.1528	0	0.940551	0		0.999554	1.07438	0	0.646352	0		0.855561
TC0200000405.mm.2	Tprn	taperin	chr2	+	Multiple_Complex	25262598	25269886	1.18518	0	0.378598	0		0.736506	1.23848	0	0.147519	0		0.999797	-1.04606	0	0.899193	0		0.999554	-1.0931	0	0.461709	0		0.74617
TC0200000406.mm.2	Anapc2	anaphase promoting complex subunit 2	chr2	+	Multiple_Complex	25272466	25285916	-1.1225	0	0.115076	0		0.447527	1.21813	0	0.716731	0		0.999797	-1.06204	0	0.291809	0		0.99935	-1.45217	0	0.353749	0		0.667288
TC0200000407.mm.2	Tmem210	transmembrane protein 210	chr2	+	Multiple_Complex	25288145	25289189	1.16991	0	0.695511	0		0.902133	1.4386	0	0.186308	0		0.999797	-1.059	0	0.863161	0		0.99935	-1.30221	0	0.262536	0		0.587001
TC0200000408.mm.2	Lrrc26	leucine rich repeat containing 26	chr2	+	Coding	25289911	25291193	1.07685	0	0.92929	0		0.979763	1.23325	0	0.46726	0		0.999797	1.27698	0	0.40964	0		0.99935	1.11503	0	0.849452	0		0.945371
TC0200000409.mm.2	Grin1os	glutamate receptor, ionotropic, NMDA1 (zeta 1), opposite strand	chr2	+	Multiple_Complex	25291220	25298928	-1.88306	0	0.180254	0		0.547686	-1.34592	0	0.900816	0		0.999797	-1.27229	0	0.30296	0		0.99935	-1.78004	0	0.0215053	1		0.181281
TC0200000410.mm.2	Man1b1	mannosidase, alpha, class 1B, member 1	chr2	+	Multiple_Complex	25332338	25352213	-1.52917	0	0.0211472	1		0.182943	1.25415	0	0.933526	0		0.999797	1.01744	0	0.806634	0		0.99935	-1.88494	0	0.0154717	1		0.152713
TC0200000413.mm.2	Sapcd2	suppressor APC domain containing 2	chr2	+	Multiple_Complex	25372321	25378213	-1.09303	0	0.752893	0		0.923666	1.01635	0	0.301284	0		0.999797	1.11284	0	0.345803	0		0.99935	1.00175	0	0.681431	0		0.872506
TC0200000416.mm.2	Fut7	fucosyltransferase 7	chr2	+	Multiple_Complex	25423242	25426374	-1.01082	0	0.468003	0		0.790602	1.06479	0	0.695163	0		0.999797	-1.15075	0	0.894555	0		0.999554	-1.23856	0	0.22191	0		0.545578
TC0200000417.mm.2	Abca2	ATP-binding cassette, sub-family A (ABC1), member 2	chr2	+	Multiple_Complex	25428674	25448540	1.85621	0	0.0490681	1		0.290066	1.34588	0	0.452087	0		0.999797	-1.19545	0	0.455638	0		0.99935	1.1537	0	0.540231	0		0.793782
TC0200000419.mm.2	Clic3	chloride intracellular channel 3	chr2	+	Multiple_Complex	25456838	25458776	-1.01194	0	0.905147	0		0.97349	1.1029	0	0.590094	0		0.999797	1.04292	0	0.369008	0		0.99935	-1.07014	0	0.801214	0		0.924487
TC0200000420.mm.2	Fbxw5	F-box and WD-40 domain protein 5	chr2	+	Multiple_Complex	25500750	25505471	3.61898	1	0.621335	0		0.870919	1.00817	0	0.931341	0		0.999797	1.10937	0	0.639541	0		0.99935	3.98224	1	0.302771	0		0.62477
TC0200000422.mm.2	Edf1	endothelial differentiation-related factor 1	chr2	+	Multiple_Complex	25557847	25562082	-1.02413	0	0.39171	0		0.745801	1.01653	0	0.695807	0		0.999797	-1.10956	0	0.585746	0		0.99935	-1.15512	0	0.480129	0		0.756871
TC0200000427.mm.2	Lcn8	lipocalin 8	chr2	+	Coding	25653118	25656220	1.25236	0	0.775984	0		0.930226	1.22922	0	0.470239	0		0.999797	1.05495	0	0.336965	0		0.99935	1.07481	0	0.970922	0		0.989511
TC0200000428.mm.2	Lcn5	lipocalin 5	chr2	+	Multiple_Complex	25657952	25662230	1.33139	0	0.161918	0		0.52172	1.17658	0	0.403346	0		0.999797	1.0666	0	0.511902	0		0.99935	1.20694	0	0.957355	0		0.984295
TC0200000429.mm.2	Lcn6	lipocalin 6	chr2	+	Multiple_Complex	25676786	25681608	-1.04809	0	0.498885	0		0.807484	-1.00345	0	0.691683	0		0.999797	1.01044	0	0.0919009	0		0.99935	-1.0337	0	0.149937	0		0.458035
TC0200000430.mm.2	Lcn10	lipocalin 10	chr2	+	Coding	25682726	25686081	1.03571	0	0.585501	0		0.854188	-1.03235	0	0.834013	0		0.999797	-1.02247	0	0.992619	0		0.999836	1.04573	0	0.742198	0		0.900773
TC0200000431.mm.2	Obp2a	odorant binding protein 2A	chr2	+	Coding	25700043	25703326	1.01647	0	0.941822	0		0.983366	1.54323	0	0.208335	0		0.999797	1.22148	0	0.575627	0		0.99935	-1.24294	0	0.42447	0		0.723154
TC0200000432.mm.2	Bmyc	brain expressed myelocytomatosis oncogene	chr2	+	Coding	25706739	25707721	-3.60452	1	0.000148651	1	Yes	0.00836522	-1.68813	0	0.0593847	0		0.999797	1.22688	0	0.137931	0		0.99935	-1.74036	0	0.120961	0		0.414642
TC0200000433.mm.2	Obp2b	odorant binding protein 2B	chr2	+	Coding	25737009	25740097	-1.09382	0	0.638503	0		0.878404	-1.26977	0	0.629917	0		0.999797	1.05659	0	0.282313	0		0.99935	1.22655	0	0.277247	0		0.601285
TC0200000434.mm.2	Lcn3	lipocalin 3	chr2	+	Coding	25765548	25768099	1.15935	0	0.97731	0		0.992076	1.01973	0	0.517907	0		0.999797	-1.18388	0	0.876028	0		0.99935	-1.04131	0	0.641572	0		0.853383
TC0200000435.mm.2	Lcn11	lipocalin 11	chr2	+	Coding	25777017	25780279	-1.04577	0	0.866363	0		0.960758	-1.06432	0	0.964852	0		0.999797	-1.34726	0	0.0374688	1		0.99935	-1.32377	0	0.0473042	1		0.26553
TC0200000437.mm.2	Lcn9	lipocalin 9	chr2	+	Coding	25823153	25825537	-1.24834	0	0.939948	0		0.982879	1.01591	0	0.404583	0		0.999797	1.12807	0	0.758907	0		0.99935	-1.12422	0	0.232858	0		0.558195
TC0200000438.mm.2	Kcnt1	potassium channel, subfamily T, member 1	chr2	+	Multiple_Complex	25863795	25918273	-1.06849	0	0.568552	0		0.844657	-1.02109	0	0.813398	0		0.999797	-1.07533	0	0.556859	0		0.99935	-1.12525	0	0.360898	0		0.672438
TC0200000445.mm.2	Gpsm1	G-protein signalling modulator 1 (AGS3-like, C. elegans)	chr2	+	Multiple_Complex	26315515	26348237	1.01883	0	0.930877	0		0.98017	-1.08448	0	0.454051	0		0.999797	1.09287	0	0.425978	0		0.99935	1.20752	0	0.156363	0		0.466696
TC0200000450.mm.2	Pmpca	peptidase (mitochondrial processing) alpha	chr2	+	Multiple_Complex	26389339	26397122	1.78636	0	0.351244	0		0.714149	1.3553	0	0.780324	0		0.999797	1.01106	0	0.99117	0		0.999836	1.33263	0	0.500142	0		0.769717
TC0200000456.mm.2	Gm2240	PREDICTED: predicted gene 2240 (Gm2240), mRNA.	chr2	+	Coding	26646594	26651820	-1.19003	0	0.66482	0		0.889927	1.05539	0	0.128602	0		0.999797	-1.10509	0	0.559873	0		0.99935	-1.38794	0	0.0988576	0		0.376894
TC0200000457.mm.2	Rpl7a	ribosomal protein L7A	chr2	+	Multiple_Complex	26910764	26913318	-1.15406	0	0.755937	0		0.924119	-1.28262	0	0.951771	0		0.999797	1.12907	0	0.977695	0		0.999836	1.25485	0	0.690194	0		0.876144
TC0200000459.mm.2	Surf2	surfeit gene 2	chr2	+	Multiple_Complex	26916367	26920183	1.41848	0	0.00737379	1		0.095924	-1.57018	0	0.0874375	0		0.999797	-1.32497	0	0.0578457	0		0.99935	1.681	0	0.0115054	1		0.129887
TC0200000460.mm.2	Stkld1	serine/threonine kinase-like domain containing 1	chr2	+	Coding	26934047	26953496	1.21963	0	0.792398	0		0.936177	-1.00288	0	0.981738	0		0.999797	-1.29033	0	0.883607	0		0.99935	-1.05493	0	0.699516	0		0.881455
TC0200000461.mm.2	Adamts13	a disintegrin-like and metallopeptidase (reprolysin type) with thrombospondin type 1 motif, 13	chr2	+	Multiple_Complex	26971682	27009628	-1.15196	0	0.409298	0		0.75612	1.27878	0	0.181538	0		0.999797	1.13357	0	0.55713	0		0.99935	-1.29953	0	0.120571	0		0.414038
TC0200000462.mm.2	Cacfd1	calcium channel flower domain containing 1	chr2	+	Multiple_Complex	27009926	27021089	1.08563	0	0.377685	0		0.735525	1.17794	0	0.322484	0		0.999797	1.11994	0	0.602351	0		0.99935	1.03217	0	0.527522	0		0.786554
TC0200000465.mm.2	Adamtsl2	ADAMTS-like 2	chr2	+	Multiple_Complex	27079379	27108981	-1.03586	0	0.618441	0		0.869679	1.22275	0	0.266536	0		0.999797	-1.05824	0	0.666136	0		0.99935	-1.34037	0	0.054761	0		0.285428
TC0200000467.mm.2	Dbh	dopamine beta hydroxylase	chr2	+	Multiple_Complex	27165233	27183204	1.57307	0	0.127657	0		0.469531	1.51571	0	0.192357	0		0.999797	-1.14283	0	0.508072	0		0.99935	-1.10116	0	0.675728	0		0.869986
TC0200000473.mm.2	Wdr5	WD repeat domain 5	chr2	+	Multiple_Complex	27515147	27536538	1.25316	0	0.0389214	1		0.256265	1.09063	0	0.452743	0		0.999797	1.23985	0	0.598475	0		0.99935	1.42462	0	0.34238	0		0.656959
TC0200000477.mm.2	Rxra	retinoid X receptor alpha	chr2	+	Multiple_Complex	27676440	27763319	1.38656	0	0.224982	0		0.601342	1.28432	0	0.369945	0		0.999797	1.25429	0	0.16366	0		0.99935	1.35413	0	0.0916714	0		0.36514
TC0200000478.mm.2	Col5a1	collagen, type V, alpha 1	chr2	+	Multiple_Complex	27886425	28039514	1.04748	0	0.683269	0		0.897217	1.2349	0	0.293224	0		0.999797	1.24452	0	0.364312	0		0.99935	1.05564	0	0.79753	0		0.922441
TC0200000480.mm.2	Olfm1	olfactomedin 1	chr2	+	Multiple_Complex	28192992	28230736	-1.53787	0	0.465754	0		0.789812	1.13775	0	0.555489	0		0.999797	1.10988	0	0.589183	0		0.99935	-1.57649	0	0.0786471	0		0.340702
TC0200000481.mm.2	Ppp1r26	protein phosphatase 1, regulatory subunit 26	chr2	+	Multiple_Complex	28446800	28455508	-1.07699	0	0.724997	0		0.913486	-1.16968	0	0.371756	0		0.999797	-1.00817	0	0.677679	0		0.99935	1.07726	0	0.890274	0		0.96254
TC0200000482.mm.2	Mrps2	mitochondrial ribosomal protein S2	chr2	+	Multiple_Complex	28467961	28471178	1.69365	0	0.0204341	1		0.179423	1.01227	0	0.552798	0		0.999797	2.70229	1	0.139059	0		0.99935	4.52127	1	0.00323077	1	Yes	0.0649841
TC0200000484.mm.2	Gbgt1	globoside alpha-1,3-N-acetylgalactosaminyltransferase 1	chr2	+	Multiple_Complex	28496891	28505415	1.02295	0	0.708746	0		0.907794	-1.02544	0	0.194045	0		0.999797	-1.00637	0	0.747329	0		0.99935	1.04234	0	0.210648	0		0.534972
TC0200000485.mm.2	Gm10134	predicted gene 10134 [Source:MGI Symbol;Acc:MGI:3642322]	chr2	+	Coding	28506095	28506475	1.20877	0	0.574298	0		0.847142	1.33019	0	0.938411	0		0.999797	-1.22516	0	0.32027	0		0.99935	-1.34823	0	0.711072	0		0.887231
TC0200000486.mm.2	Ralgds	ral guanine nucleotide dissociation stimulator	chr2	+	Multiple_Complex	28513125	28553082	-1.18451	0	0.220834	0		0.596877	-1.06615	0	0.444975	0		0.999797	-1.40542	0	0.549177	0		0.99935	-1.56145	0	0.0187421	1		0.168565
TC0200000490.mm.2	Tsc1	tuberous sclerosis 1	chr2	+	Multiple_Complex	28641228	28691172	2.26992	1	0.145567	0		0.498989	1.12584	0	0.818755	0		0.999797	1.20829	0	0.566724	0		0.99935	2.43615	1	0.0341079	1	Yes	0.230493
TC0200000492.mm.2	Ak8	adenylate kinase 8	chr2	+	Multiple_Complex	28700161	28813165	1.14855	0	0.590305	0		0.856305	1.30529	0	0.408693	0		0.999797	-1.10074	0	0.703284	0		0.99935	-1.25096	0	0.32804	0		0.644699
TC0200000495.mm.2	Ddx31	DEAD/H (Asp-Glu-Ala-Asp/His) box polypeptide 31	chr2	+	Multiple_Complex	28840406	28905575	1.09212	0	0.737872	0		0.918401	-1.08659	0	0.529667	0		0.999797	1.00844	0	0.5616	0		0.99935	1.19671	0	0.137582	0		0.440796
TC0200000499.mm.2	Ttf1	transcription termination factor, RNA polymerase I	chr2	+	Multiple_Complex	29060262	29087656	1.5902	0	0.37269	0		0.731965	1.19012	0	0.413834	0		0.999797	-1.59594	0	0.101663	0		0.99935	-1.19442	0	0.996171	0		0.998838
TC0200000501.mm.2	Setx	senataxin	chr2	+	Multiple_Complex	29122735	29182471	1.6116	0	0.0314979	1		0.228686	1.12852	0	0.635578	0		0.999797	-1.48699	0	0.0682926	0		0.99935	-1.04127	0	0.951694	0		0.982991
TC0200000503.mm.2	Med27	mediator complex subunit 27	chr2	+	Multiple_Complex	29346819	29524793	2.18863	1	0.253646	0		0.629997	1.22704	0	0.651038	0		0.999797	1.12193	0	0.464292	0		0.99935	2.00115	1	0.161361	0		0.473851
TC0200000507.mm.2	Rapgef1	Rap guanine nucleotide exchange factor (GEF) 1	chr2	+	Multiple_Complex	29619720	29740978	1.15679	0	0.428374	0		0.76782	1.13608	0	0.647788	0		0.999797	-1.07912	0	0.44567	0		0.99935	-1.0598	0	0.626367	0		0.844645
TC0200000509.mm.2	Gm13547	predicted gene 13547	chr2	+	Multiple_Complex	29759312	29768998	6.48026	1	0.00264369	1	Yes	0.0525096	-2.926	1	0.187177	0		0.999797	-1.00178	0	0.909872	0		0.999554	18.9276	1	0.000256428	1	Yes	0.0144524
TC0200000510.mm.2	Coq4	coenzyme Q4 homolog (yeast)	chr2	+	Multiple_Complex	29787493	29896014	-1.31541	0	0.58964	0		0.856123	-1.1072	0	0.794857	0		0.999797	1.38847	0	0.746078	0		0.99935	1.1687	0	0.547013	0		0.797782
TC0200000511.mm.2	Slc27a4	solute carrier family 27 (fatty acid transporter), member 4	chr2	+	Multiple_Complex	29802634	29817522	1.90846	0	0.0345317	1		0.240455	1.2922	0	0.258823	0		0.999797	-1.83833	0	0.0116502	1		0.99935	-1.24471	0	0.102801	0		0.384978
TC0200000512.mm.2	Urm1	ubiquitin related modifier 1 homolog (S. cerevisiae)	chr2	+	Multiple_Complex	29820075	29845002	1.13276	0	0.0876353	0		0.393614	1.19877	0	0.333285	0		0.999797	1.03225	0	0.349359	0		0.99935	-1.02521	0	0.900501	0		0.965095
TC0200000514.mm.2	Cercam	cerebral endothelial cell adhesion molecule	chr2	+	Multiple_Complex	29869164	29882840	-1.08179	0	0.352465	0		0.714742	1.25513	0	0.394822	0		0.999797	1.05673	0	0.483941	0		0.99935	-1.2849	0	0.281435	0		0.605049
TC0200000515.mm.2	Odf2	outer dense fiber of sperm tails 2	chr2	+	Multiple_Complex	29889221	29931746	-1.20281	0	0.909506	0		0.974564	1.52075	0	0.564767	0		0.999797	1.28063	0	0.742285	0		0.99935	-1.42833	0	0.716734	0		0.88949
TC0200000517.mm.2	Gle1	GLE1 RNA export mediator (yeast)	chr2	+	Multiple_Complex	29935409	29960371	1.05658	0	0.967537	0		0.989275	-1.00792	0	0.929488	0		0.999797	-1.20499	0	0.805309	0		0.99935	-1.1315	0	0.70772	0		0.885913
TC0200000518.mm.2	Sptan1	spectrin alpha, non-erythrocytic 1	chr2	+	Multiple_Complex	29965560	30031451	3.52422	1	3.27986e-06	1	Yes	0.000800359	1.11282	0	0.548339	0		0.999797	-1.36052	0	0.073229	0		0.99935	2.32773	1	0.00017173	1	Yes	0.0113412
TC0200000522.mm.2	Set	SET nuclear oncogene	chr2	+	Multiple_Complex	30057378	30072577	-1.59587	0	0.0377746	1		0.251672	1.07896	0	0.530995	0		0.999797	1.07496	0	0.982967	0		0.999836	-1.60181	0	0.123061	0		0.418007
TC0200000523.mm.2	Pkn3	protein kinase N3	chr2	+	Multiple_Complex	30077684	30091022	-1.22193	0	0.161681	0		0.521466	-1.0634	0	0.778734	0		0.999797	1.13126	0	0.525443	0		0.99935	-1.01575	0	0.594756	0		0.827256
TC0200000525.mm.2	Tbc1d13	TBC1 domain family, member 13	chr2	+	Multiple_Complex	30133746	30152013	-1.9699	0	0.172191	0		0.538251	-1.05674	0	0.82453	0		0.999797	1.08915	0	0.678495	0		0.99935	-1.71156	0	0.124517	0		0.420344
TC0200000528.mm.2	Endog	endonuclease G	chr2	+	Coding	30171493	30174069	1.16871	0	0.206001	0		0.579999	-1.31984	0	0.198139	0		0.999797	-1.49709	0	0.0503424	0		0.99935	1.03035	0	0.605547	0		0.833961
TC0200000532.mm.2	Fam73b	family with sequence similarity 73, member B	chr2	+	Multiple_Complex	30364233	30385521	-2.06027	1	0.055561	0		0.308601	-1.31364	0	0.367801	0		0.999797	1.50278	0	0.632984	0		0.99935	-1.04364	0	0.506757	0		0.772953
TC0200000533.mm.2	Dolpp1	dolichyl pyrophosphate phosphatase 1	chr2	+	Multiple_Complex	30392254	30400529	-1.10469	0	0.770192	0		0.929454	1.25091	0	0.246175	0		0.999797	1.10654	0	0.848633	0		0.99935	-1.24882	0	0.210289	0		0.534737
TC0200000535.mm.2	Ppp2r4	protein phosphatase 2A activator, regulatory subunit B	chr2	+	Multiple_Complex	30416039	30447807	1.45294	0	0.140869	0		0.492155	1.5845	0	0.301714	0		0.999797	-1.68957	0	0.159914	0		0.99935	-1.84255	0	0.336516	0		0.652066
TC0200000538.mm.2	Cstad	CSA-conditional, T cell activation-dependent protein	chr2	+	Multiple_Complex	30595040	30608945	-1.25797	0	0.868209	0		0.961472	-1.01209	0	0.913527	0		0.999797	-1.01928	0	0.673676	0		0.99935	-1.2669	0	0.632779	0		0.84852
TC0200000542.mm.2	Ntmt1	N-terminal Xaa-Pro-Lys N-methyltransferase 1	chr2	+	Multiple_Complex	30807826	30823033	-1.83461	0	0.0874354	0		0.393176	-1.10755	0	0.937497	0		0.999797	1.17894	0	0.990607	0		0.999836	-1.40504	0	0.0983623	0		0.376267
TC0200000543.mm.2	Prrx2	paired related homeobox 2	chr2	+	Multiple_Complex	30834972	30881255	-1.30566	0	0.180456	0		0.548033	-1.54418	0	0.0403577	1		0.999797	1.0326	0	0.784945	0		0.99935	1.22124	0	0.568411	0		0.810865
TC0200000545.mm.2	Tor1b	torsin family 1, member B	chr2	+	Multiple_Complex	30952959	30959015	-1.26812	0	0.459649	0		0.786705	-1.00676	0	0.826428	0		0.999797	1.22906	0	0.457717	0		0.99935	-1.02485	0	0.828986	0		0.937199
TC0200000546.mm.2	Usp20	ubiquitin specific peptidase 20	chr2	+	Multiple_Complex	30982279	31023586	1.34845	0	0.336041	0		0.703377	1.09982	0	0.304679	0		0.999797	1.12191	0	0.766883	0		0.99935	1.37553	0	0.819382	0		0.933377
TC0200000547.mm.2	Gpr107	G protein-coupled receptor 107	chr2	+	Multiple_Complex	31152316	31219548	1.73697	0	0.124829	0		0.464166	-1.24856	0	0.404864	0		0.999797	1.31878	0	0.884332	0		0.99935	2.86004	1	0.0201494	1	Yes	0.175054
TC0200000549.mm.2	Ncs1	neuronal calcium sensor 1	chr2	+	Multiple_Complex	31245823	31295989	-1.19269	0	0.625187	0		0.872174	-1.08435	0	0.670373	0		0.999797	1.30975	0	0.280935	0		0.99935	1.19078	0	0.308377	0		0.629743
TC0200000550.mm.2	Hmcn2	hemicentin 2	chr2	+	Multiple_Complex	31314415	31460738	1.22689	0	0.394272	0		0.747161	1.13779	0	0.569715	0		0.999797	-1.2649	0	0.277357	0		0.99935	-1.17303	0	0.418221	0		0.717948
TC0200000551.mm.2	Ass1; Gm5424	argininosuccinate synthetase 1; argininosuccinate synthase pseudogene	chr2	+	Multiple_Complex	31470207	31520672	1.54468	0	0.0203352	1		0.179145	1.32052	0	0.747375	0		0.999797	-1.27737	0	0.0590586	0		0.99935	-1.09201	0	0.80934	0		0.928365
TC0200000552.mm.2	Fubp3	far upstream element (FUSE) binding protein 3	chr2	+	Multiple_Complex	31572651	31617526	1.09205	0	0.815676	0		0.944256	-1.02528	0	0.726507	0		0.999797	1.22775	0	0.394675	0		0.99935	1.37466	0	0.164048	0		0.478127
TC0200000555.mm.2	Prdm12	PR domain containing 12	chr2	+	Coding	31640037	31655795	1.08096	0	0.677761	0		0.895429	1.18277	0	0.686713	0		0.999797	-1.14464	0	0.375002	0		0.99935	-1.25244	0	0.381366	0		0.690122
TC0200000557.mm.2	Exosc2	exosome component 2	chr2	+	Multiple_Complex	31670715	31681350	1.21309	0	0.810808	0		0.942916	-1.09104	0	0.354451	0		0.999797	-1.17434	0	0.747701	0		0.99935	1.12704	0	0.704584	0		0.883954
TC0200000558.mm.2	Abl1	c-abl oncogene 1, non-receptor tyrosine kinase	chr2	+	Multiple_Complex	31688376	31804362	-1.02874	0	0.867647	0		0.961329	1.05267	0	0.557652	0		0.999797	-1.01168	0	0.951113	0		0.999554	-1.09558	0	0.490702	0		0.763116
TC0200000559.mm.2	Lamc3	laminin gamma 3	chr2	+	Multiple_Complex	31887281	31946539	1.18682	0	0.666625	0		0.891042	-1.45744	0	0.414113	0		0.999797	-1.60667	0	0.143873	0		0.99935	1.07658	0	0.790044	0		0.919033
TC0200000561.mm.2	Aif1l	allograft inflammatory factor 1-like	chr2	+	Multiple_Complex	31950260	31973442	-1.39711	0	0.430782	0		0.769432	-1.0993	0	0.85004	0		0.999797	-1.58	0	0.0782753	0		0.99935	-2.00802	1	0.0121059	1	Yes	0.132884
TC0200000562.mm.2	Nup214; Mir7674	nucleoporin 214; microRNA 7674	chr2	+	Multiple_Complex	31974436	32053975	1.30485	0	0.502851	0		0.810996	1.17094	0	0.521141	0		0.999797	-1.05123	0	0.793888	0		0.99935	1.06006	0	0.771585	0		0.91113
TC0200000566.mm.2	Plpp7	phospholipid phosphatase 7 (inactive)	chr2	+	Multiple_Complex	32095528	32110820	-1.01193	0	0.886517	0		0.966984	-1.16529	0	0.508666	0		0.999797	-1.1457	0	0.468016	0		0.99935	1.0051	0	0.939375	0		0.978779
TC0200000567.mm.2	Prrc2b	proline-rich coiled-coil 2B	chr2	+	Multiple_Complex	32151082	32234537	1.07392	0	0.811147	0		0.942916	1.36207	0	0.954961	0		0.999797	1.18696	0	0.765593	0		0.99935	-1.06855	0	0.907725	0		0.967432
TC0200000572.mm.2	Pomt1	protein-O-mannosyltransferase 1	chr2	+	Multiple_Complex	32236590	32255005	-1.22783	0	0.149807	0		0.50511	1.49455	0	0.976224	0		0.999797	-1.29859	0	0.792277	0		0.99935	-2.38297	1	0.239771	0		0.564726
TC0200000574.mm.2	Golga2	golgi autoantigen, golgin subfamily a, 2	chr2	+	Multiple_Complex	32287384	32307921	-1.11666	0	0.619473	0		0.870138	-1.1194	0	0.848212	0		0.999797	1.03092	0	0.723943	0		0.99935	1.03345	0	0.737044	0		0.899355
TC0200000577.mm.2	Ciz1	CDKN1A interacting zinc finger protein 1	chr2	+	Multiple_Complex	32352327	32380968	1.17131	0	0.543015	0		0.83292	1.15523	0	0.978074	0		0.999797	1.71602	0	0.591179	0		0.99935	1.73989	0	0.27206	0		0.59541
TC0200000578.mm.2	Ptges2	prostaglandin E synthase 2	chr2	+	Multiple_Complex	32395890	32402740	-1.46856	0	0.109071	0		0.436961	1.13938	0	0.756616	0		0.999797	-1.09169	0	0.749875	0		0.99935	-1.82667	0	0.0345534	1		0.231924
TC0200000581.mm.2	Naif1	nuclear apoptosis inducing factor 1	chr2	+	Coding	32450457	32456953	1.13382	0	0.199149	0		0.571207	1.09339	0	0.542465	0		0.999797	-1.18111	0	0.501025	0		0.99935	-1.13899	0	0.97196	0		0.989715
TC0200000585.mm.2	Fam102a	family with sequence similarity 102, member A	chr2	+	Multiple_Complex	32535332	32569756	-5.46619	1	0.000373617	1	Yes	0.0153356	1.06655	0	0.43358	0		0.999797	1.83471	0	0.137443	0		0.99935	-3.1776	1	0.00153811	1	Yes	0.042429
TC0200000587.mm.2	St6galnac6; St6galnac4	ST6 (alpha-N-acetyl-neuraminyl-2,3-beta-galactosyl-1,3)-N-acetylgalactosaminide alpha-2,6-sialyltransferase 6; ST6 (alpha-N-acetyl-neuraminyl-2,3-beta-galactosyl-1,3)-N-acetylgalactosaminide alpha-2,6-sialyltransferase 4	chr2	+	Multiple_Complex	32587078	32620809	1.72531	0	0.248749	0		0.625421	1.16201	0	0.643716	0		0.999797	1.60221	0	0.840624	0		0.99935	2.37891	1	0.082014	0		0.347248
TC0200000591.mm.2	Sh2d3c	SH2 domain containing 3C	chr2	+	Multiple_Complex	32721055	32755512	1.50641	0	0.106975	0		0.43345	-1.51493	0	0.147069	0		0.999797	-1.47952	0	0.155347	0		0.99935	1.54246	0	0.101003	0		0.381119
TC0200000592.mm.2	Tor2a	torsin family 2, member A	chr2	+	Multiple_Complex	32757234	32762244	-1.65137	0	0.0431887	1		0.272326	-1.4363	0	0.0928921	0		0.999797	1.17848	0	0.69349	0		0.99935	1.025	0	0.980436	0		0.992866
TC0200000593.mm.2	Ptrh1	peptidyl-tRNA hydrolase 1 homolog (S. cerevisiae)	chr2	+	Multiple_Complex	32775786	32790171	1.23849	0	0.124437	0		0.463859	1.10803	0	0.545879	0		0.999797	1.14945	0	0.972061	0		0.999836	1.28479	0	0.341359	0		0.656183
TC0200000597.mm.2	Fam129b	family with sequence similarity 129, member B	chr2	+	Multiple_Complex	32876114	32925254	1.81666	0	0.0327322	1		0.233189	1.10885	0	0.694134	0		0.999797	-1.12603	0	0.155578	0		0.99935	1.45496	0	0.637537	0		0.850879
TC0200000600.mm.2	Rpl12; Snora65	ribosomal protein L12; small nucleolar RNA, H/ACA box 65	chr2	+	Multiple_Complex	32961559	32964496	-1.91517	0	0.180855	0		0.548443	-2.06604	1	0.585121	0		0.999797	1.23141	0	0.543009	0		0.99935	1.32842	0	0.821456	0		0.933953
TC0200000603.mm.2	Angptl2	angiopoietin-like 2	chr2	+	Multiple_Complex	33215961	33247717	-4.64479	1	3.09816e-05	1	Yes	0.00311302	-1.55755	0	0.110014	0		0.999797	1.54438	0	0.0729676	0		0.99935	-1.93094	0	0.0222929	1		0.184853
TC0200000612.mm.2	Mapkap1	mitogen-activated protein kinase associated protein 1	chr2	+	Multiple_Complex	34406771	34624950	1.33349	0	0.390281	0		0.744834	1.08857	0	0.420884	0		0.999797	-1.32002	0	0.634613	0		0.99935	-1.07757	0	0.239383	0		0.56472
TC0200000620.mm.2	Hspa5	heat shock protein 5	chr2	+	Multiple_Complex	34771970	34776531	6.15217	1	0.00143175	1	Yes	0.0358842	-1.00914	0	0.958137	0		0.999797	-1.13376	0	0.71113	0		0.99935	5.47595	1	0.00322696	1	Yes	0.064972
TC0200000626.mm.2	Cutal	cutA divalent cation tolerance homolog-like	chr2	+	Multiple_Complex	34874396	34892133	1.10525	0	0.991458	0		0.996371	1.13302	0	0.400174	0		0.999797	-1.21317	0	0.679732	0		0.99935	-1.24365	0	0.222658	0		0.546336
TC0200000634.mm.2	Cntrl	centriolin	chr2	+	Multiple_Complex	35109492	35178822	-1.21059	0	0.423493	0		0.764809	1.18301	0	0.551663	0		0.999797	-1.12302	0	0.473739	0		0.99935	-1.60832	0	0.496444	0		0.766699
TC0200000636.mm.2	Gsn	gelsolin	chr2	+	Multiple_Complex	35256359	35307902	2.32943	1	0.0423768	1	Yes	0.269844	1.7156	0	0.459801	0		0.999797	1.0539	0	0.865066	0		0.99935	1.43098	0	0.210346	0		0.534737
TC0200000641.mm.2	Dab2ip	disabled 2 interacting protein	chr2	+	Multiple_Complex	35558266	35730994	1.21111	0	0.616174	0		0.869142	1.06159	0	0.634799	0		0.999797	-1.3564	0	0.442883	0		0.99935	-1.18894	0	0.458355	0		0.743958
TC0200000646.mm.2	Morn5	MORN repeat containing 5	chr2	+	Coding	36049458	36079718	-1.05166	0	0.740291	0		0.918995	1.16294	0	0.131765	0		0.999797	-1.52245	0	0.187797	0		0.99935	-1.86199	0	0.0197521	1		0.173321
TC0200000647.mm.2	Mrrf	mitochondrial ribosome recycling factor	chr2	+	Multiple_Complex	36136389	36190647	1.11177	0	0.403981	0		0.753319	1.12061	0	0.904246	0		0.999797	-1.13392	0	0.299745	0		0.99935	-1.14294	0	0.925789	0		0.972978
TC0200000651.mm.2	Ptgs1	prostaglandin-endoperoxide synthase 1	chr2	+	Multiple_Complex	36230426	36252272	1.21443	0	0.0792689	0		0.372556	-1.26414	0	0.683751	0		0.999797	1.10581	0	0.627379	0		0.99935	1.69764	0	0.0687345	0		0.319669
TC0200000657.mm.2	Olfr338	olfactory receptor 338	chr2	+	Coding	36376778	36377698	1.04433	0	0.904779	0		0.973338	1.25242	0	0.759848	0		0.999797	1.14403	0	0.376529	0		0.99935	-1.04827	0	0.28891	0		0.611801
TC0200000659.mm.2	Olfr339	olfactory receptor 339	chr2	+	Coding	36421400	36422329	1.19438	0	0.277214	0		0.653659	1.04833	0	0.735648	0		0.999797	-1.19577	0	0.643626	0		0.99935	-1.04955	0	0.757039	0		0.90558
TC0200000660.mm.2	Olfr340	olfactory receptor 340	chr2	+	Coding	36452587	36453525	-1.28809	0	0.479261	0		0.79785	1.0522	0	0.847059	0		0.999797	-1.84829	0	0.285522	0		0.99935	-2.50505	1	0.062531	0		0.303511
TC0200000661.mm.2	Olfr342	olfactory receptor 342	chr2	+	Coding	36527388	36528441	1.13861	0	0.865621	0		0.960561	1.57492	0	0.0395618	1		0.999797	-1.24313	0	0.405077	0		0.99935	-1.71949	0	0.00558452	1		0.0882632
TC0200000663.mm.2	Olfr344	olfactory receptor 344	chr2	+	Coding	36568600	36569529	1.10945	0	0.569563	0		0.844775	1.1228	0	0.476699	0		0.999797	1.128	0	0.561027	0		0.99935	1.11458	0	0.662051	0		0.86278
TC0200000664.mm.2	Olfr345	olfactory receptor 345	chr2	+	Coding	36640041	36640976	1.13111	0	0.794186	0		0.936467	1.44873	0	0.164839	0		0.999797	-1.13182	0	0.636168	0		0.99935	-1.44964	0	0.483065	0		0.758112
TC0200000665.mm.2	Olfr346	olfactory receptor 346	chr2	+	Coding	36688004	36688933	-1.26026	0	0.226347	0		0.602589	-1.02907	0	0.658278	0		0.999797	1.23415	0	0.214237	0		0.99935	1.00775	0	0.633308	0		0.84892
TC0200000666.mm.2	Olfr347	olfactory receptor 347	chr2	+	Coding	36734319	36735261	-1.02414	0	0.538079	0		0.830503	1.3079	0	0.968696	0		0.999797	-1.01418	0	0.609368	0		0.99935	-1.35847	0	0.284749	0		0.60772
TC0200000668.mm.2	Olfr348	olfactory receptor 348	chr2	+	Coding	36784276	36787468	-1.27968	0	0.250455	0		0.6268	1.07246	0	0.877973	0		0.999797	-1.21209	0	0.102114	0		0.99935	-1.66348	0	0.0149916	1		0.15016
TC0200000669.mm.2	Olfr50	olfactory receptor 50	chr2	+	Coding	36793238	36794176	1.11977	0	0.14599	0		0.499437	1.16941	0	0.213904	0		0.999797	1.1384	0	0.419531	0		0.99935	1.09007	0	0.302591	0		0.624505
TC0200000671.mm.2	Olfr350	olfactory receptor 350	chr2	+	Coding	36850048	36850986	-1.01853	0	0.721963	0		0.912303	1.17308	0	0.665743	0		0.999797	-1.18148	0	0.689003	0		0.99935	-1.41164	0	0.246177	0		0.570595
TC0200000672.mm.2	Olfr352	olfactory receptor 352	chr2	+	Coding	36869568	36870515	-1.26297	0	0.294352	0		0.669986	1.0136	0	0.83792	0		0.999797	-1.04206	0	0.400657	0		0.99935	-1.33398	0	0.103324	0		0.385866
TC0200000673.mm.2	Olfr354	olfactory receptor 354	chr2	+	Coding	36906911	36907994	-1.65781	0	0.0417002	1		0.266967	-1.15921	0	0.473501	0		0.999797	1.4551	0	0.472226	0		0.99935	1.01747	0	0.447433	0		0.736598
TC0200000675.mm.2	Olfr356	olfactory receptor 356	chr2	+	Coding	36937121	36938068	-1.2805	0	0.140175	0		0.490929	-1.17451	0	0.498258	0		0.999797	1.2448	0	0.21374	0		0.99935	1.14176	0	0.672413	0		0.868319
TC0200000676.mm.2	Olfr357	olfactory receptor 357	chr2	+	Coding	36996727	36997818	-1.37592	0	0.945654	0		0.984037	1.12755	0	0.215409	0		0.999797	1.48452	0	0.320743	0		0.99935	-1.04506	0	0.739427	0		0.899805
TC0200000678.mm.2	Olfr360	olfactory receptor 360	chr2	+	Coding	37065746	37069260	-1.10659	0	0.310609	0		0.682576	-1.02644	0	0.882002	0		0.999797	-1.24382	0	0.525545	0		0.99935	-1.34095	0	0.143864	0		0.4495
TC0200000680.mm.2	Olfr365	olfactory receptor 365	chr2	+	Coding	37201243	37202181	-1.16969	0	0.34618	0		0.710455	-1.05515	0	0.934873	0		0.999797	1.12447	0	0.69871	0		0.99935	1.01436	0	0.626365	0		0.844645
TC0200000682.mm.2	Olfr366	olfactory receptor 366	chr2	+	Coding	37219491	37220420	-1.24472	0	0.816901	0		0.944789	-1.31065	0	0.635901	0		0.999797	1.23645	0	0.741558	0		0.99935	1.30194	0	0.568304	0		0.810831
TC0200000683.mm.2	Olfr367-ps	olfactory receptor 367, pseudogene	chr2	+	Multiple_Complex	37266951	37271387	-1.37483	0	0.39536	0		0.747865	1.01658	0	0.479686	0		0.999797	-1.09753	0	0.867741	0		0.99935	-1.53393	0	0.0992597	0		0.377554
TC0200000685.mm.2	Olfr368	olfactory receptor 368	chr2	+	Coding	37331749	37332733	-1.58863	0	0.168475	0		0.532215	1.07063	0	0.248676	0		0.999797	1.55627	0	0.0341451	1		0.99935	-1.09289	0	0.771098	0		0.910994
TC0200000686.mm.2	Rabgap1; Gpr21	RAB GTPase activating protein 1; G protein-coupled receptor 21	chr2	+	Multiple_Complex	37443279	37566454	1.70498	0	0.0659759	0		0.339056	1.05084	0	0.349642	0		0.999797	1.21707	0	0.807471	0		0.99935	1.97469	0	0.220477	0		0.543441
TC0200000694.mm.2	Crb2	crumbs family member 2	chr2	+	Multiple_Complex	37776249	37799103	-1.19013	0	0.265051	0		0.64175	-1.13624	0	0.373071	0		0.999797	-1.03707	0	0.950893	0		0.999554	-1.08626	0	0.86016	0		0.94994
TC0200000697.mm.2	Lhx2	LIM homeobox protein 2	chr2	+	Multiple_Complex	38339281	38369733	1.01197	0	0.337855	0		0.704518	1.02053	0	0.975199	0		0.999797	-1.01118	0	0.391973	0		0.99935	-1.01974	0	0.889743	0		0.962263
TC0200000702.mm.2	Nek6	NIMA (never in mitosis gene a)-related expressed kinase 6	chr2	+	Coding	38511643	38588041	1.41838	0	0.696605	0		0.902621	1.77899	0	0.447454	0		0.999797	-2.51012	1	0.115761	0		0.99935	-3.1483	1	0.0590343	0		0.295413
TC0200000714.mm.2	Olfml2a	olfactomedin-like 2A	chr2	+	Multiple_Complex	38931978	38963753	-1.44181	0	0.033078	1		0.234375	-1.30602	0	0.181178	0		0.999797	-1.1541	0	0.668834	0		0.99935	-1.27409	0	0.181848	0		0.500997
TC0200000718.mm.2	Wdr38	WD repeat domain 38	chr2	+	Multiple_Complex	38997476	39006678	1.09448	0	0.727658	0		0.914607	1.10699	0	0.598501	0		0.999797	-1.21003	0	0.371385	0		0.99935	-1.22386	0	0.287272	0		0.610329
TC0200000719.mm.2	Arpc5l	actin related protein 2/3 complex, subunit 5-like	chr2	+	Multiple_Complex	39008076	39015877	-1.05726	0	0.552331	0		0.837478	1.11173	0	0.54922	0		0.999797	1.0948	0	0.235907	0		0.99935	-1.07361	0	0.985746	0		0.994931
TC0200000740.mm.2	Kynu	kynureninase (L-kynurenine hydrolase)	chr2	+	Multiple_Complex	43555325	43683048	-1.03657	0	0.836468	0		0.951958	1.11965	0	0.440423	0		0.999797	-1.00328	0	0.995569	0		0.999836	-1.1644	0	0.33004	0		0.646349
TC0200000741.mm.2	Arhgap15	Rho GTPase activating protein 15	chr2	+	Multiple_Complex	43748824	44395953	1.31686	0	0.20914	0		0.584024	-1.11476	0	0.386646	0		0.999797	-1.0834	0	0.662697	0		0.99935	1.35497	0	0.100134	0		0.379348
TC0200000759.mm.2	Zeb2os; ZEB2_AS1_4; ZEB2_AS1_2; ZEB2_AS1_1; ZEB2_AS1_3; Gm13476; RP23-431O5.1	zinc finger E-box binding homeobox 2, opposite strand (Zeb2os), transcript variant 1, mRNA.; zinc finger E-box binding homeobox 2, opposite strand (Zeb2os), transcript variant 2, mRNA.; zinc finger E-box binding homeobox 2, opposite strand [Source:MGI Symbol;Acc:MGI:3652108]; ZEB2 antisense RNA 1 conserved region 4; ZEB2 antisense RNA 1 conserved region 2; ZEB2 antisense RNA 1 conserved region 1;…	chr2	+	Multiple_Complex	45111138	45114087	-1.50183	0	0.0238045	1		0.195735	1.27156	0	0.681114	0		0.999797	-1.08573	0	0.318703	0		0.99935	-2.07338	1	0.0738371	0		0.33057
TC0200000778.mm.2	Gm19922	PREDICTED: predicted gene, 19922 (Gm19922), mRNA.	chr2	+	Coding	48553915	48567819	-1.30166	0	0.820302	0		0.945778	-1.12467	0	0.917442	0		0.999797	-1.0126	0	0.892601	0		0.999554	-1.17196	0	0.796076	0		0.921538
TC0200000781.mm.2	Acvr2a	activin receptor IIA	chr2	+	Multiple_Complex	48814109	48903269	3.47677	1	0.13179	0		0.476946	1.47408	0	0.882395	0		0.999797	-1.33187	0	0.991978	0		0.999836	1.7709	0	0.103934	0		0.386881
TC0200000783.mm.2	Mbd5	methyl-CpG binding domain protein 5	chr2	+	Multiple_Complex	48949508	49322284	1.20645	0	0.77818	0		0.930433	-1.01046	0	0.895281	0		0.999797	-1.2248	0	0.989914	0		0.999836	-1.0047	0	0.670908	0		0.867131
TC0200000798.mm.2	Epc2	enhancer of polycomb homolog 2 (Drosophila)	chr2	+	Coding	49451486	49551948	1.27517	0	0.18388	0		0.55366	-2.08371	1	0.0334516	1	Yes	0.999797	1.16388	0	0.463731	0		0.99935	3.09255	1	0.000575409	1	Yes	0.0244801
TC0200000801.mm.2	Kif5c	kinesin family member 5C	chr2	+	Multiple_Complex	49619298	49774778	-1.06431	0	0.780205	0		0.930958	1.07786	0	0.71496	0		0.999797	1.08689	0	0.409257	0		0.99935	-1.05547	0	0.154946	0		0.464462
TC0200000803.mm.2	Lypd6b	LY6/PLAUR domain containing 6B	chr2	+	Multiple_Complex	49787686	49948849	-1.41008	0	0.480764	0		0.798604	1.07317	0	0.739799	0		0.999797	1.18084	0	0.892624	0		0.999554	-1.28152	0	0.250632	0		0.575012
TC0200000804.mm.2	Lypd6	LY6/PLAUR domain containing 6	chr2	+	Multiple_Complex	50066429	50193569	-1.17684	0	0.109965	0		0.438592	1.01555	0	0.530681	0		0.999797	1.09084	0	0.590478	0		0.99935	-1.09562	0	0.61114	0		0.837045
TC0200000816.mm.2	Tas2r134	taste receptor, type 2, member 134	chr2	+	Coding	51627511	51628408	1.05393	0	0.694388	0		0.901571	1.24909	0	0.497175	0		0.999797	-1.23762	0	0.357961	0		0.99935	-1.4668	0	0.233505	0		0.558882
TC0200000819.mm.2	Tnfaip6	tumor necrosis factor alpha induced protein 6	chr2	+	Coding	52038009	52056686	-1.08633	0	0.733148	0		0.916373	-1.123	0	0.423477	0		0.999797	1.29154	0	0.620998	0		0.99935	1.33514	0	0.116801	0		0.407683
TC0200000821.mm.2	Rif1	Rap1 interacting factor 1 homolog (yeast)	chr2	+	Multiple_Complex	52072837	52122383	-1.20884	0	0.773252	0		0.930017	1.1921	0	0.593495	0		0.999797	1.33607	0	0.516867	0		0.99935	-1.07858	0	0.686118	0		0.874247
TC0200000833.mm.2	Fmnl2	formin-like 2	chr2	+	Multiple_Complex	52857860	53412542	-1.53149	0	0.0762543	0		0.36659	-1.28673	0	0.0740194	0		0.999797	1.09072	0	0.768439	0		0.99935	-1.09122	0	0.755926	0		0.905281
TC0200000843.mm.2	Arl6ip6	ADP-ribosylation factor-like 6 interacting protein 6	chr2	+	Multiple_Complex	53191432	53219221	1.48225	0	0.106005	0		0.431103	1.24105	0	0.331145	0		0.999797	1.75595	0	0.00739851	1		0.99935	2.09722	1	0.00185511	1	Yes	0.0471335
TC0200000850.mm.2	Galnt13	UDP-N-acetyl-alpha-D-galactosamine:polypeptide N-acetylgalactosaminyltransferase 13	chr2	+	Multiple_Complex	54436317	55118309	-1.109	0	0.789408	0		0.934813	1.11129	0	0.309101	0		0.999797	1.16837	0	0.54984	0		0.99935	-1.05483	0	0.865941	0		0.952846
TC0200000856.mm.2	Kcnj3	potassium inwardly-rectifying channel, subfamily J, member 3	chr2	+	Coding	55435970	55598145	-1.06217	0	0.559067	0		0.840893	1.13358	0	0.345331	0		0.999797	-1.08303	0	0.678083	0		0.99935	-1.30402	0	0.0666624	0		0.31449
TC0200000868.mm.2	Gpd2	glycerol phosphate dehydrogenase 2, mitochondrial	chr2	+	Multiple_Complex	57237635	57370719	-1.04241	0	0.880096	0		0.965669	1.1892	0	0.327944	0		0.999797	1.01944	0	0.761001	0		0.99935	-1.21599	0	0.405471	0		0.709302
TC0200000872.mm.2	Galnt5	UDP-N-acetyl-alpha-D-galactosamine:polypeptide N-acetylgalactosaminyltransferase 5	chr2	+	Multiple_Complex	57997884	58045860	-1.81102	0	0.0743845	0		0.361718	-1.09715	0	0.931034	0		0.999797	1.86962	0	0.0429575	1		0.99935	1.13265	0	0.70119	0		0.882476
TC0200000878.mm.2	Gm17409	predicted gene, 17409 [Source:MGI Symbol;Acc:MGI:4937043]	chr2	+	Coding	58470116	58471077	1.02108	0	0.173009	0		0.539273	1.04413	0	0.243846	0		0.999797	-1.08755	0	0.72083	0		0.99935	-1.1121	0	0.88783	0		0.961066
TC0200000879.mm.2	Upp2	uridine phosphorylase 2	chr2	+	Multiple_Complex	58567298	58792971	-2.36572	1	0.0950445	0		0.408548	1.03411	0	0.830784	0		0.999797	1.78625	0	0.832476	0		0.99935	-1.36959	0	0.0946808	0		0.370234
TC0200000886.mm.2	Gm11099	predicted gene 11099 [Source:MGI Symbol;Acc:MGI:3779335]	chr2	+	Coding	58859434	58907618	-1.37635	0	0.600121	0		0.861645	-1.04005	0	0.977712	0		0.999797	1.32832	0	0.743585	0		0.99935	1.00375	0	0.863995	0		0.951963
TC0200000888.mm.2	Pkp4	plakophilin 4	chr2	+	Multiple_Complex	59160850	59355208	3.03012	1	0.00567501	1	Yes	0.0830458	-1.07351	0	0.939797	0		0.999797	1.68659	0	0.284624	0		0.99935	5.48624	1	0.000609349	1	Yes	0.0253394
TC0200000894.mm.2	Dapl1	death associated protein-like 1	chr2	+	Multiple_Complex	59484653	59505020	-1.11609	0	0.958637	0		0.987548	1.12055	0	0.553533	0		0.999797	-1.1089	0	0.317115	0		0.99935	-1.38683	0	0.134741	0		0.436406
TC0200000897.mm.2	Tanc1	tetratricopeptide repeat, ankyrin repeat and coiled-coil containing 1	chr2	+	Multiple_Complex	59612042	59846213	1.24151	0	0.194674	0		0.566793	-1.08494	0	0.621944	0		0.999797	1.30783	0	0.772825	0		0.99935	1.76159	0	0.267952	0		0.592584
TC0200000909.mm.2	2020-03-07	membrane-associated ring finger (C3HC4) 7	chr2	+	Multiple_Complex	60209887	60250676	1.01922	0	0.627474	0		0.872649	-1.27467	0	0.172182	0		0.999797	-1.11047	0	0.499219	0		0.99935	1.16993	0	0.12443	0		0.420179
TC0200000923.mm.2	Tank	TRAF family member-associated Nf-kappa B activator	chr2	+	Multiple_Complex	61578585	61654171	1.62218	0	0.00987808	1		0.114771	-1.29045	0	0.224566	0		0.999797	-1.36627	0	0.0984063	0		0.99935	1.53216	0	0.0258278	1		0.199837
TC0200000924.mm.2	Psmd14	proteasome (prosome, macropain) 26S subunit, non-ATPase, 14	chr2	+	Multiple_Complex	61711694	61800376	-1.24096	0	0.940921	0		0.983066	-1.12317	0	0.977453	0		0.999797	-1.45751	0	0.696253	0		0.99935	-1.61037	0	0.772798	0		0.911642
TC0200000927.mm.2	Tbr1	T-box brain gene 1	chr2	+	Multiple_Complex	61802930	61814114	1.17297	0	0.51428	0		0.817098	1.34907	0	0.358345	0		0.999797	-1.17349	0	0.215782	0		0.99935	-1.34967	0	0.137528	0		0.440796
TC0200000929.mm.2	Slc4a10	solute carrier family 4, sodium bicarbonate cotransporter-like, member 10	chr2	+	Multiple_Complex	62046462	62326743	1.15393	0	0.130657	0		0.475061	1.0429	0	0.897392	0		0.999797	-1.36564	0	0.0329026	1		0.99935	-1.23424	0	0.380918	0		0.689811
TC0200000933.mm.2	Gca	grancalcin	chr2	+	Multiple_Complex	62664285	62694109	-1.18517	0	0.768255	0		0.928024	-1.1619	0	0.998656	0		0.999797	1.23654	0	0.874391	0		0.99935	1.21227	0	0.652847	0		0.859422
TC0200000953.mm.2	Scn2a1	sodium channel, voltage-gated, type II, alpha 1	chr2	+	Multiple_Complex	65620811	65767447	-2.18921	1	0.457425	0		0.785501	-1.48744	0	0.713339	0		0.999797	1.44259	0	0.418264	0		0.99935	-1.02024	0	0.764916	0		0.908474
TC0200000955.mm.2	Csrnp3	cysteine-serine-rich nuclear protein 3	chr2	+	Multiple_Complex	65845767	66031546	-1.47609	0	0.0531129	0		0.301335	-1.03695	0	0.729108	0		0.999797	-1.23833	0	0.454189	0		0.99935	-1.76276	0	0.0245026	1		0.195581
TC0200000965.mm.2	Gm1322	predicted gene 1322	chr2	+	Multiple_Complex	67173834	67186212	-1.38969	0	0.0895917	0		0.397815	-1.00586	0	0.99241	0		0.999797	1.42654	0	0.0749497	0		0.99935	1.03254	0	0.928064	0		0.973895
TC0200000966.mm.2	Xirp2	xin actin-binding repeat containing 2	chr2	+	Multiple_Complex	67194756	67526614	1.13216	0	0.573989	0		0.847074	3.85572	1	0.99215	0		0.999797	3.52129	1	0.212449	0		0.99935	1.03396	0	0.46946	0		0.751082
TC0200000967.mm.2	Gm21830	predicted gene, 21830 [Source:MGI Symbol;Acc:MGI:5433994]	chr2	+	Coding	67413725	67433086	1.42659	0	0.0370285	1		0.249292	1.3358	0	0.144355	0		0.999797	-1.0859	0	0.19063	0		0.99935	-1.0168	0	0.552923	0		0.800979
TC0200000969.mm.2	B3galt1	UDP-Gal:betaGlcNAc beta 1,3-galactosyltransferase, polypeptide 1	chr2	+	Multiple_Complex	67565826	68122882	1.37729	0	0.87638	0		0.964249	-1.20135	0	0.469673	0		0.999797	-1.32555	0	0.737176	0		0.99935	1.24824	0	0.811541	0		0.929545
TC0200000989.mm.2	4933409G03Rik	RIKEN cDNA 4933409G03 gene	chr2	+	Coding	68582413	68616463	-1.15496	0	0.415489	0		0.759745	-1.15667	0	0.664461	0		0.999797	-1.23749	0	0.594569	0		0.99935	-1.23565	0	0.362954	0		0.674287
TC0200000990.mm.2	4932414N04Rik	RIKEN cDNA 4932414N04 gene	chr2	+	Multiple_Complex	68656486	68748467	-1.49375	0	0.263692	0		0.64072	-1.57873	0	0.170727	0		0.999797	-2.04384	1	0.015646	1	Yes	0.99935	-1.93382	0	0.0266808	1		0.203739
TC0200000994.mm.2	Cers6	ceramide synthase 6	chr2	+	Multiple_Complex	68861441	69114282	1.0701	0	0.463049	0		0.788258	1.02762	0	0.587984	0		0.999797	-1.07365	0	0.878012	0		0.99935	-1.03104	0	0.965435	0		0.987447
TC0200001002.mm.2	Nostrin	nitric oxide synthase trafficker	chr2	+	Multiple_Complex	69135800	69189330	-1.05113	0	0.957032	0		0.987035	-1.0524	0	0.950812	0		0.999797	-1.07421	0	0.716946	0		0.99935	-1.07291	0	0.804424	0		0.926073
TC0200001003.mm.2	G6pc2	glucose-6-phosphatase, catalytic, 2	chr2	+	Multiple_Complex	69211073	69227993	-1.21005	0	0.692932	0		0.900788	-1.28869	0	0.739391	0		0.999797	-1.60857	0	0.393512	0		0.99935	-1.51042	0	0.361192	0		0.672871
TC0200001006.mm.2	Dhrs9	dehydrogenase/reductase (SDR family) member 9	chr2	+	Coding	69380445	69404533	329.01	1	6.20396e-10	1	Yes	2.29608e-06	1.02256	0	0.940358	0		0.999797	-1.73664	0	0.258695	0		0.99935	185.271	1	1.65332e-09	1	Yes	6.11894e-06
TC0200001007.mm.2	Bbs5	Bardet-Biedl syndrome 5 (human)	chr2	+	Multiple_Complex	69647171	69667571	-1.05976	0	0.625199	0		0.872174	-1.00317	0	0.2322	0		0.999797	-1.12575	0	0.396588	0		0.99935	-1.18925	0	0.903665	0		0.966329
TC0200001008.mm.2	Klhl41	kelch-like 41	chr2	+	Coding	69670035	69684239	-2.00628	1	0.552721	0		0.837618	1.13187	0	0.739757	0		0.999797	2.27832	1	0.608523	0		0.99935	1.00329	0	0.678504	0		0.87119
TC0200001009.mm.2	Ppig	peptidyl-prolyl isomerase G (cyclophilin G)	chr2	+	Multiple_Complex	69722545	69754059	1.95572	0	0.179638	0		0.547079	1.05009	0	0.768763	0		0.999797	1.45422	0	0.0960647	0		0.99935	2.7084	1	0.0038809	1	Yes	0.0718482
TC0200001011.mm.2	Phospho2	phosphatase, orphan 2	chr2	+	Multiple_Complex	69789623	69800005	3.94195	1	0.00104391	1	Yes	0.0297587	1.06796	0	0.729242	0		0.999797	1.99405	0	0.116491	0		0.99935	7.36022	1	0.000100242	1	Yes	0.00816965
TC0200001012.mm.2	Klhl23	kelch-like 23	chr2	+	Multiple_Complex	69821944	69836651	-1.19655	0	0.363938	0		0.724818	-1.16726	0	0.405259	0		0.999797	1.18396	0	0.288279	0		0.99935	1.15498	0	0.323344	0		0.641317
TC0200001013.mm.2	Ssb	Sjogren syndrome antigen B	chr2	+	Multiple_Complex	69861562	69871846	-2.37028	1	0.0848184	0		0.386116	-1.81888	0	0.666464	0		0.999797	1.59981	0	0.438816	0		0.99935	1.22764	0	0.541144	0		0.794331
TC0200001015.mm.2	Ubr3	ubiquitin protein ligase E3 component n-recognin 3	chr2	+	Multiple_Complex	69897246	70024013	-1.12846	0	0.478651	0		0.797787	-1.16155	0	0.714265	0		0.999797	1.09414	0	0.249205	0		0.99935	1.12623	0	0.410021	0		0.712046
TC0200001018.mm.2	Myo3b	myosin IIIB	chr2	+	Multiple_Complex	70038911	70429198	-1.10759	0	0.559201	0		0.840893	1.0318	0	0.94237	0		0.999797	-1.02867	0	0.664929	0		0.99935	-1.17558	0	0.284649	0		0.60772
TC0200001021.mm.2	Sp5	trans-acting transcription factor 5	chr2	+	Coding	70474923	70477729	-1.0171	0	0.840206	0		0.953134	1.19563	0	0.160167	0		0.999797	-1.03331	0	0.915507	0		0.999554	-1.25659	0	0.0946346	0		0.37017
TC0200001022.mm.2	Erich2	glutamate rich 2	chr2	+	Multiple_Complex	70508819	70540884	-1.18428	0	0.20349	0		0.577396	-1.11486	0	0.578178	0		0.999797	-1.033	0	0.777049	0		0.99935	-1.09731	0	0.30924	0		0.630405
TC0200001023.mm.2	Gad1	glutamate decarboxylase 1	chr2	+	Multiple_Complex	70553072	70602014	1.04956	0	0.756359	0		0.924119	1.36879	0	0.101397	0		0.999797	-1.52944	0	0.131755	0		0.99935	-1.99462	0	0.00930416	1		0.114464
TC0200001025.mm.2	Gorasp2	golgi reassembly stacking protein 2	chr2	+	Multiple_Complex	70661509	70712636	1.93556	0	0.0888659	0		0.396336	1.02499	0	0.923898	0		0.999797	1.5262	0	0.509028	0		0.99935	2.88205	1	0.0214938	1	Yes	0.181281
TC0200001030.mm.2	Dcaf17	DDB1 and CUL4 associated factor 17	chr2	+	Multiple_Complex	71055328	71099142	-1.31882	0	0.283873	0		0.660349	-1.37565	0	0.287955	0		0.999797	-1.36696	0	0.428949	0		0.99935	-1.31049	0	0.42353	0		0.72277
TC0200001032.mm.2	Cybrd1	cytochrome b reductase 1	chr2	+	Coding	71117923	71142926	1.03669	0	0.195569	0		0.567784	-1.17047	0	0.774473	0		0.999797	1.03201	0	0.862907	0		0.99935	1.25224	0	0.233963	0		0.55911
TC0200001033.mm.2	Dync1i2	dynein cytoplasmic 1 intermediate chain 2	chr2	+	Multiple_Complex	71211706	71263303	-1.33078	0	0.123098	0		0.46182	-1.40061	0	0.107316	0		0.999797	1.35035	0	0.108035	0		0.99935	1.4212	0	0.09399	0		0.368818
TC0200001036.mm.2	Hat1	histone aminotransferase 1	chr2	+	Multiple_Complex	71388958	71441622	-4.30417	1	0.0026312	1	Yes	0.0523552	-2.32355	1	0.37815	0		0.999797	1.18899	0	0.525805	0		0.99935	-1.55796	0	0.0507127	0		0.274866
TC0200001038.mm.2	Metap1d	methionyl aminopeptidase type 1D (mitochondrial)	chr2	+	Multiple_Complex	71453276	71525194	-1.28273	0	0.249369	0		0.625487	-1.15195	0	0.376056	0		0.999797	-1.06577	0	0.403553	0		0.99935	-1.18677	0	0.269783	0		0.5942
TC0200001042.mm.2	Dlx1	distal-less homeobox 1	chr2	+	Multiple_Complex	71528113	71533981	-1.43478	0	0.428348	0		0.76782	-1.46303	0	0.43336	0		0.999797	-1.26686	0	0.438079	0		0.99935	-1.24239	0	0.433032	0		0.727955
TC0200001043.mm.2	Platr26	pluripotency associated transcript 26	chr2	+	Multiple_Complex	71719417	71730966	-1.81455	0	0.0776203	0		0.369671	-1.15866	0	0.502041	0		0.999797	1.33786	0	0.605202	0		0.99935	-1.17059	0	0.497743	0		0.767508
TC0200001045.mm.2	Itga6	integrin alpha 6	chr2	+	Multiple_Complex	71745616	71858427	-1.14375	0	0.835285	0		0.951302	-1.182	0	0.817655	0		0.999797	1.01115	0	0.284647	0		0.99935	1.04497	0	0.14214	0		0.448235
TC0200001047.mm.2	Pdk1	pyruvate dehydrogenase kinase, isoenzyme 1	chr2	+	Multiple_Complex	71873224	71903858	-2.89469	1	0.00130455	1	Yes	0.0341837	-1.62835	0	0.0510638	0		0.999797	1.379	0	0.782447	0		0.99935	-1.28911	0	0.120933	0		0.414612
TC0200001049.mm.2	Rapgef4	Rap guanine nucleotide exchange factor (GEF) 4	chr2	+	Multiple_Complex	71981215	72257474	1.21155	0	0.511738	0		0.815944	1.09152	0	0.682111	0		0.999797	-1.21409	0	0.109835	0		0.99935	-1.09381	0	0.543412	0		0.795698
TC0200001053.mm.2	Zak	sterile alpha motif and leucine zipper containing kinase AZK	chr2	+	Multiple_Complex	72285637	72442610	-2.00056	1	0.221902	0		0.598149	-1.44357	0	0.487169	0		0.999797	1.19447	0	0.753753	0		0.99935	-1.16021	0	0.808043	0		0.927728
TC0200001056.mm.2	Cdca7	cell division cycle associated 7	chr2	+	Multiple_Complex	72476159	72486893	-1.08271	0	0.704616	0		0.906393	1.11811	0	0.518813	0		0.999797	-1.28924	0	0.15414	0		0.99935	-1.56073	0	0.0237176	1		0.193221
TC0200001071.mm.2	Sp9	trans-acting transcription factor 9	chr2	+	Multiple_Complex	73271925	73284706	1.09789	0	0.375233	0		0.733618	-1.04685	0	0.85683	0		0.999797	1.02355	0	0.68679	0		0.99935	1.17638	0	0.272318	0		0.595656
TC0200001072.mm.2	Scrn3	secernin 3	chr2	+	Multiple_Complex	73312601	73337818	-1.15756	0	0.280168	0		0.656676	-1.13612	0	0.954225	0		0.999797	-1.09023	0	0.916483	0		0.999554	-1.1108	0	0.300407	0		0.622496
TC0200001091.mm.2	Hoxd13	homeobox D13	chr2	+	Coding	74668308	74671599	-1.28281	0	0.0722439	0		0.356658	-1.40736	0	0.0845191	0		0.999797	-1.13745	0	0.800105	0		0.99935	-1.03679	0	0.733752	0		0.897195
TC0200001092.mm.2	Hoxd12	homeobox D12	chr2	+	Coding	74674929	74677706	1.23011	0	0.782943	0		0.932301	1.50992	0	0.86378	0		0.999797	-1.39045	0	0.211089	0		0.99935	-1.70675	0	0.248068	0		0.572621
TC0200001095.mm.2	Hoxd9	homeobox D9	chr2	+	Coding	74697680	74700208	1.15226	0	0.772235	0		0.930017	1.18452	0	0.513879	0		0.999797	-1.31213	0	0.0542838	0		0.99935	-1.34887	0	0.0271262	1		0.205515
TC0200001096.mm.2	Hoxd8	homeobox D8	chr2	+	Coding	74704615	74707933	-1.29424	0	0.302062	0		0.676577	1.12357	0	0.390152	0		0.999797	-1.2477	0	0.594008	0		0.99935	-1.81435	0	0.477031	0		0.754965
TC0200001097.mm.2	Hoxd3; Hoxd4	homeobox D3; homeobox D4	chr2	+	Multiple_Complex	74711929	74748274	-1.51763	0	0.0455967	1		0.280778	1.09893	0	0.526072	0		0.999797	1.6638	0	0.0224925	1		0.99935	-1.00238	0	0.789851	0		0.91901
TC0200001101.mm.2	Hoxd1	homeobox D1	chr2	+	Coding	74762980	74765142	1.03983	0	0.670323	0		0.892596	1.08396	0	0.320693	0		0.999797	-1.1284	0	0.689674	0		0.99935	-1.17629	0	0.308614	0		0.629877
TC0200001102.mm.2	Mtx2	metaxin 2	chr2	+	Multiple_Complex	74825803	74878431	-1.01869	0	0.73968	0		0.918995	-1.15494	0	0.334922	0		0.999797	-1.15936	0	0.379237	0		0.99935	-1.02259	0	0.807769	0		0.927712
TC0200001115.mm.2	Hnrnpa3; Gm6793	heterogeneous nuclear ribonucleoprotein A3; heterogeneous nuclear ribonucleoprotein A3 pseudogene	chr2	+	Multiple_Complex	75659244	75669407	-1.16319	0	0.527555	0		0.824064	1.23172	0	0.414183	0		0.999797	1.06544	0	0.910508	0		0.999554	-1.34473	0	0.191602	0		0.512739
TC0200001121.mm.2	Agps	alkylglycerone phosphate synthase	chr2	+	Multiple_Complex	75832177	75931350	-1.18983	0	0.943455	0		0.983514	-1.42752	0	0.217706	0		0.999797	1.24098	0	0.806832	0		0.99935	1.48888	0	0.129942	0		0.428624
TC0200001125.mm.2	Rbm45	RNA binding motif protein 45	chr2	+	Coding	76369984	76383768	1.96735	0	0.024748	1		0.19991	1.06692	0	0.369355	0		0.999797	-1.36405	0	0.548497	0		0.99935	1.35183	0	0.044381	1		0.259238
TC0200001127.mm.2	Osbpl6	oxysterol binding protein-like 6	chr2	+	Multiple_Complex	76406508	76600647	3.13281	1	2.57426e-05	1	Yes	0.00278849	1.64462	0	0.00178407	1		0.999797	-1.00074	0	0.812943	0		0.99935	1.90348	0	0.0183445	1		0.166795
TC0200001133.mm.2	Dfnb59	deafness, autosomal recessive 59 (human)	chr2	+	Coding	76648476	76658556	-1.59241	0	0.154486	0		0.511635	-1.34107	0	0.356641	0		0.999797	1.1655	0	0.996378	0		0.999836	-1.01881	0	0.584008	0		0.820895
TC0200001134.mm.2	Plekha3	pleckstrin homology domain-containing, family A (phosphoinositide binding specific) member 3	chr2	+	Multiple_Complex	76675281	76697335	1.25551	0	0.322256	0		0.693499	-1.4393	0	0.0876467	0		0.999797	1.0616	0	0.821663	0		0.99935	1.91836	0	0.00844274	1		0.10881
TC0200001144.mm.2	Gm14461	predicted gene 14461	chr2	+	Multiple_Complex	78237547	78302230	1.1483	0	0.356187	0		0.717431	1.06668	0	0.922193	0		0.999797	-1.25635	0	0.7342	0		0.99935	-1.16705	0	0.490556	0		0.763049
TC0200001150.mm.2	Ube2e3	ubiquitin-conjugating enzyme E2E 3	chr2	+	Multiple_Complex	78868124	78922225	-1.55622	0	0.111532	0		0.441	1.17497	0	0.482807	0		0.999797	1.0816	0	0.844596	0		0.99935	-1.69057	0	0.0209344	1		0.178505
TC0200001158.mm.2	Itga4	integrin alpha 4	chr2	+	Multiple_Complex	79255426	79333123	1.14936	0	0.407738	0		0.755802	-1.09801	0	0.647621	0		0.999797	-1.34336	0	0.548178	0		0.99935	-1.06446	0	0.822601	0		0.934234
TC0200001164.mm.2	Ssfa2	sperm specific antigen 2	chr2	+	Multiple_Complex	79635352	79672966	3.18425	1	0.00871953	1	Yes	0.106595	1.16196	0	0.943353	0		0.999797	-1.14347	0	0.429702	0		0.99935	2.39657	1	0.0355738	1	Yes	0.235736
TC0200001166.mm.2	Ppp1r1c	protein phosphatase 1, regulatory (inhibitor) subunit 1C	chr2	+	Multiple_Complex	79707780	79818546	-1.35574	0	0.0753669	0		0.363667	1.12772	0	0.880766	0		0.999797	1.22556	0	0.226128	0		0.99935	-1.24751	0	0.429043	0		0.725284
TC0200001170.mm.2	Prdx6b	peroxiredoxin 6B	chr2	+	Multiple_Complex	80292470	80295358	1.2478	0	0.412645	0		0.757802	1.07695	0	0.50603	0		0.999797	1.06549	0	0.962816	0		0.999836	1.23453	0	0.162146	0		0.475323
TC0200001171.mm.2	Dnajc10	DnaJ (Hsp40) homolog, subfamily C, member 10	chr2	+	Multiple_Complex	80315466	80354055	-1.26614	0	0.0750681	0		0.363015	1.03873	0	0.86385	0		0.999797	-1.34355	0	0.122813	0		0.99935	-1.76699	0	0.00242426	1		0.0549016
TC0200001189.mm.2	Zfp804a	zinc finger protein 804A	chr2	+	Multiple_Complex	82053222	82259879	-1.22174	0	0.508048	0		0.814362	-1.02321	0	0.829627	0		0.999797	-1.01302	0	0.677601	0		0.99935	-1.20957	0	0.208035	0		0.532828
TC0200001195.mm.2	Fsip2	fibrous sheath-interacting protein 2	chr2	+	Coding	82943634	83008937	-1.31806	0	0.304131	0		0.67785	1.00534	0	0.611077	0		0.999797	1.06669	0	0.754467	0		0.99935	-1.24225	0	0.0786118	0		0.340702
TC0200001201.mm.2	Zc3h15	zinc finger CCCH-type containing 15	chr2	+	Multiple_Complex	83644435	83664622	2.12508	1	0.000879765	1	Yes	0.0267251	1.12537	0	0.836263	0		0.999797	-1.24261	0	0.241793	0		0.99935	1.51966	0	0.0133026	1		0.140265
TC0200001203.mm.2	Itgav	integrin alpha V	chr2	+	Multiple_Complex	83724397	83806917	-1.17551	0	0.537351	0		0.830023	-1.22879	0	0.521417	0		0.999797	1.65559	0	0.0428655	1		0.99935	1.73062	0	0.0409073	1		0.249215
TC0200001204.mm.2	Fam171b	family with sequence similarity 171, member B	chr2	+	Multiple_Complex	83812636	83883486	-1.02279	0	0.727943	0		0.914683	-1.59759	0	0.522056	0		0.999797	1.21399	0	0.464728	0		0.99935	1.89623	0	0.100985	0		0.381119
TC0200001206.mm.2	Gm13698	predicted gene 13698 [Source:MGI Symbol;Acc:MGI:3702072]	chr2	+	Coding	83955693	83958185	2.57126	1	0.00694978	1	Yes	0.0928002	-1.52937	0	0.678154	0		0.999797	2.47135	1	0.196642	0		0.99935	9.71838	1	0.000256116	1	Yes	0.0144524
TC0200001207.mm.2	Gm13693	predicted gene 13693 [Source:MGI Symbol;Acc:MGI:3702055]	chr2	+	Coding	83961503	83963995	2.57126	1	0.00694978	1	Yes	0.0928002	-1.52937	0	0.678154	0		0.999797	2.47135	1	0.196642	0		0.99935	9.71838	1	0.000256116	1	Yes	0.0144524
TC0200001208.mm.2	Gm13695	predicted gene 13695 [Source:MGI Symbol;Acc:MGI:3702066]	chr2	+	Coding	83967313	83969805	2.57126	1	0.00694978	1	Yes	0.0928002	-1.52937	0	0.678154	0		0.999797	2.47135	1	0.196642	0		0.99935	9.71838	1	0.000256116	1	Yes	0.0144524
TC0200001209.mm.2	Gm13696	predicted gene 13696 [Source:MGI Symbol;Acc:MGI:3702068]	chr2	+	Coding	83973123	83975615	2.57126	1	0.00694978	1	Yes	0.0928002	-1.52937	0	0.678154	0		0.999797	2.47135	1	0.196642	0		0.99935	9.71838	1	0.000256116	1	Yes	0.0144524
TC0200001210.mm.2	Gm13694	predicted gene 13694 [Source:MGI Symbol;Acc:MGI:3702064]	chr2	+	Coding	83978933	83981425	2.57126	1	0.00694978	1	Yes	0.0928002	-1.52937	0	0.678154	0		0.999797	2.47135	1	0.196642	0		0.99935	9.71838	1	0.000256116	1	Yes	0.0144524
TC0200001211.mm.2	Gm13697	predicted gene 13697 [Source:MGI Symbol;Acc:MGI:3702070]	chr2	+	Coding	83984743	83987235	2.57126	1	0.00694978	1	Yes	0.0928002	-1.52937	0	0.678154	0		0.999797	2.47135	1	0.196642	0		0.99935	9.71838	1	0.000256116	1	Yes	0.0144524
TC0200001212.mm.2	Gm13691	predicted gene 13691 [Source:MGI Symbol;Acc:MGI:3702053]	chr2	+	Coding	83990553	83993045	2.38012	1	0.00304177	1	Yes	0.0578207	-1.17146	0	0.457561	0		0.999797	1.30051	0	0.614381	0		0.99935	3.62608	1	0.000289832	1	Yes	0.0154435
TC0200001217.mm.2	Btbd18	BTB (POZ) domain containing 18	chr2	+	Multiple_Complex	84659079	84668781	-1.35926	0	0.0638105	0		0.332233	-1.06678	0	0.515271	0		0.999797	1.25565	0	0.597145	0		0.99935	-1.01475	0	0.42847	0		0.724955
TC0200001218.mm.2	Med19	mediator complex subunit 19	chr2	+	Multiple_Complex	84678402	84688215	-1.03853	0	0.569917	0		0.844775	1.26158	0	0.189701	0		0.999797	1.03696	0	0.511352	0		0.99935	-1.26348	0	0.21897	0		0.542062
TC0200001221.mm.2	Ypel4	yippee-like 4 (Drosophila)	chr2	+	Multiple_Complex	84734058	84738655	-1.72707	0	0.196675	0		0.567842	-1.3455	0	0.593216	0		0.999797	1.45071	0	0.745018	0		0.99935	1.1302	0	0.638026	0		0.851255
TC0200001222.mm.2	Ube2l6	ubiquitin-conjugating enzyme E2L 6	chr2	+	Multiple_Complex	84798828	84810335	1.44479	0	0.349932	0		0.713528	1.85978	0	0.0554563	0		0.999797	1.59379	0	0.0463081	1		0.99935	1.23815	0	0.304697	0		0.626084
TC0200001223.mm.2	Timm10	translocase of inner mitochondrial membrane 10	chr2	+	Coding	84826997	84830213	1.99016	0	0.0113274	1		0.124832	-1.37776	0	0.406948	0		0.999797	-1.63375	0	0.260982	0		0.99935	1.67833	0	0.0207575	1		0.177832
TC0200001224.mm.2	Slc43a1	solute carrier family 43, member 1	chr2	+	Multiple_Complex	84838850	84863594	1.5022	0	0.188977	0		0.561157	1.64538	0	0.538122	0		0.999797	1.08796	0	0.811895	0		0.99935	-1.00676	0	0.336851	0		0.652259
TC0200001226.mm.2	Slc43a3	solute carrier family 43, member 3	chr2	+	Multiple_Complex	84936579	84958509	4.01673	1	0.00248962	1	Yes	0.0508399	-1.07048	0	0.683929	0		0.999797	1.09902	0	0.592367	0		0.99935	4.72561	1	0.0156672	1	Yes	0.153601
TC0200001227.mm.2	Prg2	proteoglycan 2, bone marrow	chr2	+	Coding	84980461	84983632	-1.15476	0	0.49594	0		0.805563	-1.0772	0	0.956945	0		0.999797	-1.20573	0	0.177676	0		0.99935	-1.29255	0	0.0590283	0		0.295413
TC0200001228.mm.2	Prg3	proteoglycan 3	chr2	+	Multiple_Complex	84988215	84993886	-1.19884	0	0.981414	0		0.992991	-1.1793	0	0.911552	0		0.999797	-1.00308	0	0.906834	0		0.999554	-1.0197	0	0.837803	0		0.941225
TC0200001229.mm.2	Ssrp1	structure specific recognition protein 1	chr2	+	Multiple_Complex	85037120	85047114	1.42266	0	0.254073	0		0.630223	-1.03517	0	0.788582	0		0.999797	-1.02837	0	0.609845	0		0.99935	1.43207	0	0.362198	0		0.673728
TC0200001230.mm.2	Tnks1bp1	tankyrase 1 binding protein 1	chr2	+	Multiple_Complex	85048022	85073048	1.0535	0	0.794584	0		0.936555	1.29586	0	0.421896	0		0.999797	1.20179	0	0.325727	0		0.99935	-1.02352	0	0.654567	0		0.859853
TC0200001234.mm.2	Aplnr	apelin receptor	chr2	+	Coding	85136225	85139923	-2.36968	1	0.00436346	1	Yes	0.0706747	-1.29702	0	0.325991	0		0.999797	-1.61228	0	0.478031	0		0.99935	-2.94567	1	0.00759767	1	Yes	0.103315
TC0200001239.mm.2	Olfr996	olfactory receptor 996	chr2	+	Coding	85579215	85580282	-1.29536	0	0.425785	0		0.766579	-1.00605	0	0.974472	0		0.999797	1.69393	0	0.736283	0		0.99935	1.31561	0	0.663196	0		0.863092
TC0200001241.mm.2	Olfr998	olfactory receptor 998	chr2	+	Coding	85590510	85591521	1.37907	0	0.65034	0		0.883323	1.62435	0	0.172819	0		0.999797	1.23972	0	0.340701	0		0.99935	1.05252	0	0.992238	0		0.997178
TC0200001244.mm.2	Olfr1008	olfactory receptor 1008	chr2	+	Coding	85689431	85690372	-1.59036	0	0.53245	0		0.826793	-1.32924	0	0.970814	0		0.999797	1.23357	0	0.9399	0		0.999554	1.03103	0	0.50789	0		0.773642
TC0200001245.mm.2	Olfr1009	olfactory receptor 1009	chr2	+	Coding	85721407	85722352	-1.19097	0	0.0854966	0		0.3881	-1.16831	0	0.690008	0		0.999797	1.16427	0	0.0507744	0		0.99935	1.14212	0	0.496482	0		0.766699
TC0200001246.mm.2	Olfr1010	olfactory receptor 1010	chr2	+	Multiple_Complex	85753363	85754306	-1.35016	0	0.270917	0		0.64648	-1.01049	0	0.692207	0		0.999797	-1.20501	0	0.715197	0		0.99935	-1.61007	0	0.0762546	0		0.336174
TC0200001247.mm.2	Olfr1013	olfactory receptor 1013	chr2	+	Coding	85769803	85770720	1.20038	0	0.490407	0		0.8028	1.12661	0	0.604648	0		0.999797	-1.26507	0	0.206755	0		0.99935	-1.18733	0	0.270906	0		0.594743
TC0200001248.mm.2	Olfr1014	olfactory receptor 1014	chr2	+	Coding	85776586	85777503	1.04649	0	0.833273	0		0.951028	1.07924	0	0.641509	0		0.999797	-1.16872	0	0.289006	0		0.99935	-1.20529	0	0.414064	0		0.714761
TC0200001249.mm.2	Olfr1015	olfactory receptor 1015	chr2	+	Coding	85785474	85786489	1.05172	0	0.749007	0		0.92172	1.39188	0	0.127699	0		0.999797	-1.07205	0	0.653838	0		0.99935	-1.41878	0	0.102087	0		0.383709
TC0200001250.mm.2	Olfr1018	olfactory receptor 1018	chr2	+	Coding	85822973	85823908	-1.64771	0	0.104833	0		0.428791	-1.02381	0	0.981607	0		0.999797	1.34577	0	0.418036	0		0.99935	-1.19589	0	0.392356	0		0.69911
TC0200001251.mm.2	Olfr1020	olfactory receptor 1020	chr2	+	Coding	85849420	85850498	-1.12643	0	0.577008	0		0.848939	1.33137	0	0.384357	0		0.999797	1.41376	0	0.105489	0		0.99935	-1.06079	0	0.792331	0		0.919926
TC0200001253.mm.2	Olfr1022	olfactory receptor 1022	chr2	+	Coding	85868594	85869541	1.0616	0	0.86239	0		0.959656	1.33528	0	0.258412	0		0.999797	-1.2043	0	0.312068	0		0.99935	-1.51477	0	0.0605254	0		0.298795
TC0200001254.mm.2	Olfr1023	olfactory receptor 1023	chr2	+	Coding	85886802	85887737	-1.09316	0	0.495524	0		0.805467	1.0413	0	0.53198	0		0.999797	-1.25614	0	0.0493606	1		0.99935	-1.42988	0	0.00389129	1		0.0718482
TC0200001256.mm.2	Olfr1026	olfactory receptor 1026	chr2	+	Coding	85923270	85924193	1.05006	0	0.84798	0		0.955462	1.01369	0	0.749987	0		0.999797	1.19535	0	0.560367	0		0.99935	1.23824	0	0.647742	0		0.856282
TC0200001258.mm.2	Olfr1028	olfactory receptor 1028	chr2	+	Multiple_Complex	85951065	85952039	-1.37733	0	0.177992	0		0.544946	-1.1302	0	0.56799	0		0.999797	1.25252	0	0.0908225	0		0.99935	1.02779	0	0.340715	0		0.655625
TC0200001260.mm.2	Olfr1029	olfactory receptor 1029	chr2	+	Coding	85975213	85976273	1.05362	0	0.458667	0		0.786256	1.07576	0	0.119435	0		0.999797	-1.45988	0	0.18777	0		0.99935	-1.49056	0	0.0392268	1		0.244474
TC0200001261.mm.2	Olfr1030	olfactory receptor 1030	chr2	+	Coding	85979312	85984798	1.06339	0	0.72687	0		0.914355	-1.05308	0	0.731414	0		0.999797	-1.12238	0	0.933512	0		0.999554	-1.00227	0	0.938354	0		0.978497
TC0200001262.mm.2	Olfr1031	olfactory receptor 1031	chr2	+	Coding	85991819	85992829	1.06362	0	0.563893	0		0.842889	1.06731	0	0.566118	0		0.999797	-1.08802	0	0.16742	0		0.99935	-1.0918	0	0.168343	0		0.482956
TC0200001263.mm.2	Olfr1032	olfactory receptor 1032	chr2	+	Coding	86007778	86008710	1.04418	0	0.92609	0		0.978762	1.16478	0	0.408608	0		0.999797	1.35293	0	0.296638	0		0.99935	1.21284	0	0.747995	0		0.902618
TC0200001264.mm.2	Olfr1033	olfactory receptor 1033	chr2	+	Coding	86020640	86044808	-1.09503	0	0.334653	0		0.702835	-1.12112	0	0.87595	0		0.999797	-1.01919	0	0.83034	0		0.99935	1.00455	0	0.30787	0		0.629286
TC0200001266.mm.2	Olfr1034	olfactory receptor 1034	chr2	+	Coding	86046444	86047466	1.24071	0	0.439969	0		0.77494	-1.07199	0	0.68897	0		0.999797	-1.14356	0	0.606332	0		0.99935	1.16305	0	0.509723	0		0.775161
TC0200001267.mm.2	Olfr1036	olfactory receptor 1036	chr2	+	Coding	86074704	86075718	-1.23256	0	0.344266	0		0.709357	-1.11713	0	0.40324	0		0.999797	1.24415	0	0.149045	0		0.99935	1.12763	0	0.18015	0		0.498928
TC0200001268.mm.2	Olfr1038-ps	olfactory receptor 1038, pseudogene	chr2	+	Multiple_Complex	86120224	86123037	-1.47344	0	0.0440945	1		0.275844	-1.12905	0	0.545626	0		0.999797	1.22872	0	0.769347	0		0.99935	-1.0621	0	0.212454	0		0.53684
TC0200001269.mm.2	Olfr1052	olfactory receptor 1052	chr2	+	Coding	86297817	86298756	-1.04286	0	0.351765	0		0.714274	-1.21743	0	0.852335	0		0.999797	1.04414	0	0.933705	0		0.999554	1.21893	0	0.303746	0		0.625292
TC0200001272.mm.2	Olfr1076	olfactory receptor 1076	chr2	+	Coding	86508461	86509402	-1.18747	0	0.501761	0		0.809864	1.26943	0	0.260391	0		0.999797	-1.29676	0	0.288904	0		0.99935	-1.95476	0	0.0109003	1		0.126134
TC0200001273.mm.2	Olfr1093	olfactory receptor 1093	chr2	+	Coding	86785645	86786791	-1.03045	0	0.344032	0		0.709357	1.11754	0	0.745862	0		0.999797	-1.48799	0	0.306563	0		0.99935	-1.71353	0	0.110189	0		0.398261
TC0200001274.mm.2	Olfr1094	olfactory receptor 1094	chr2	+	Coding	86828676	86829822	-1.20391	0	0.623872	0		0.871437	-1.02093	0	0.367544	0		0.999797	-1.28326	0	0.782269	0		0.99935	-1.51325	0	0.109733	0		0.397769
TC0200001275.mm.2	Olfr1102	olfactory receptor 1102	chr2	+	Coding	87001932	87002994	-1.38615	0	0.507997	0		0.814362	1.11732	0	0.842298	0		0.999797	1.15193	0	0.435034	0		0.99935	-1.3445	0	0.938896	0		0.978648
TC0200001276.mm.2	Olfr1112	olfactory receptor 1112	chr2	+	Coding	87191689	87192645	-1.0643	0	0.903429	0		0.972916	1.22702	0	0.324916	0		0.999797	-1.1394	0	0.792004	0		0.99935	-1.48797	0	0.263612	0		0.588609
TC0200001277.mm.2	Olfr1113	olfactory receptor 1113	chr2	+	Coding	87212894	87213874	-1.20836	0	0.915689	0		0.97626	1.05117	0	0.974016	0		0.999797	1.43051	0	0.516984	0		0.99935	1.12622	0	0.564392	0		0.807952
TC0200001279.mm.2	Olfr1115	olfactory receptor 1115	chr2	+	Coding	87251840	87252941	-1.28492	0	0.989014	0		0.995884	1.06917	0	0.227829	0		0.999797	-1.48031	0	0.236934	0		0.99935	-2.03366	1	0.0257786	1	Yes	0.199665
TC0200001281.mm.2	Olfr1116	olfactory receptor 1116	chr2	+	Multiple_Complex	87268846	87269769	1.03179	0	0.921485	0		0.977557	1.11488	0	0.615102	0		0.999797	1.0739	0	0.917107	0		0.999554	-1.00618	0	0.762545	0		0.907175
TC0200001285.mm.2	Olfr1118	olfactory receptor 1118	chr2	+	Coding	87308764	87309759	-1.22865	0	0.346205	0		0.710455	-1.08198	0	0.791884	0		0.999797	1.00972	0	0.883914	0		0.99935	-1.12463	0	0.585411	0		0.821342
TC0200001287.mm.2	Olfr1120	olfactory receptor 1120	chr2	+	Coding	87357426	87358441	-1.17797	0	0.34046	0		0.706368	1.26649	0	0.390614	0		0.999797	1.50679	0	0.270608	0		0.99935	1.00998	0	0.480142	0		0.756871
TC0200001288.mm.2	Olfr1121	olfactory receptor 1121	chr2	+	Coding	87371534	87372478	-1.09674	0	0.55912	0		0.840893	-1.08453	0	0.373535	0		0.999797	-1.02391	0	0.787309	0		0.99935	-1.03544	0	0.963404	0		0.98651
TC0200001289.mm.2	Olfr1122	olfactory receptor 1122	chr2	+	Coding	87387656	87388735	-1.07491	0	0.476643	0		0.796511	1.28902	0	0.544708	0		0.999797	1.15581	0	0.537192	0		0.99935	-1.1988	0	0.483652	0		0.758419
TC0200001291.mm.2	Olfr1123	olfactory receptor 1123	chr2	+	Coding	87418050	87419021	-1.58333	0	0.00746347	1		0.0966378	-1.02416	0	0.456301	0		0.999797	1.29233	0	0.119597	0		0.99935	-1.19628	0	0.47423	0		0.754197
TC0200001292.mm.2	Olfr1124	olfactory receptor 1124	chr2	+	Coding	87434489	87435445	1.05091	0	0.899207	0		0.971672	1.15261	0	0.970857	0		0.999797	-1.22215	0	0.248622	0		0.99935	-1.34042	0	0.216301	0		0.539959
TC0200001293.mm.2	Olfr1126	olfactory receptor 1126	chr2	+	Coding	87457167	87458111	-1.10574	0	0.664386	0		0.889768	1.11382	0	0.66266	0		0.999797	-1.01221	0	0.692824	0		0.99935	-1.24663	0	0.694583	0		0.878555
TC0200001294.mm.2	Pramel6	preferentially expressed antigen in melanoma like 6	chr2	+	Multiple_Complex	87506565	87510872	1.20954	0	0.86409	0		0.960022	-1.02502	0	0.635042	0		0.999797	-1.62221	0	0.174196	0		0.99935	-1.30844	0	0.450694	0		0.739046
TC0200001295.mm.2	Gm13736; Srp9	predicted gene 13736 [Source:MGI Symbol;Acc:MGI:3650137]; predicted gene 13736; signal recognition particle 9, mRNA (cDNA clone MGC:103156 IMAGE:5100716), complete cds.	chr2	+	Multiple_Complex	87526049	87526754	-1.6495	0	0.0968661	0		0.412229	-1.14929	0	0.693506	0		0.999797	-1.16205	0	0.479397	0		0.99935	-1.66781	0	0.0544445	0		0.284559
TC0200001296.mm.2	Olfr153	olfactory receptor 153	chr2	+	Coding	87531796	87533053	1.10232	0	0.595724	0		0.858963	1.1438	0	0.70069	0		0.999797	-1.37329	0	0.0504156	0		0.99935	-1.42497	0	0.0661907	0		0.313499
TC0200001297.mm.2	Olfr1129	olfactory receptor 1129	chr2	+	Coding	87575086	87576030	1.02397	0	0.904031	0		0.973187	1.23486	0	0.99905	0		0.999797	1.16817	0	0.25819	0		0.99935	-1.03234	0	0.309114	0		0.630335
TC0200001298.mm.2	Olfr1130	olfactory receptor 1130	chr2	+	Coding	87606212	87608334	1.17408	0	0.0444115	1		0.2769	2.06215	1	0.00528972	1	Yes	0.999797	1.29809	0	0.989664	0		0.999836	-1.35306	0	0.286704	0		0.610007
TC0200001299.mm.2	Olfr1131	olfactory receptor 1131	chr2	+	Coding	87628465	87629394	1.21271	0	0.248585	0		0.625292	1.12896	0	0.195427	0		0.999797	-1.26622	0	0.147428	0		0.99935	-1.17878	0	0.113426	0		0.402649
TC0200001300.mm.2	Olfr1140	olfactory receptor 1140	chr2	+	Coding	87746161	87747180	-1.14406	0	0.909846	0		0.974769	1.07703	0	0.250603	0		0.999797	-1.22954	0	0.277105	0		0.99935	-1.51502	0	0.0448729	1		0.260014
TC0200001301.mm.2	Olfr152	olfactory receptor 152	chr2	+	Coding	87782536	87783486	1.02929	0	0.485281	0		0.800374	-1.10465	0	0.576175	0		0.999797	-1.17045	0	0.557524	0		0.99935	-1.02941	0	0.65517	0		0.86036
TC0200001302.mm.2	Olfr1143	olfactory receptor 1143	chr2	+	Coding	87802391	87803335	-1.17395	0	0.979635	0		0.992462	1.17883	0	0.490811	0		0.999797	1.19985	0	0.753506	0		0.99935	-1.15337	0	0.333897	0		0.649826
TC0200001303.mm.2	Olfr1145	olfactory receptor 1145	chr2	+	Coding	87809822	87810799	-1.38917	0	0.498181	0		0.807484	-1.16526	0	0.687618	0		0.999797	-1.11815	0	0.882109	0		0.99935	-1.333	0	0.230242	0		0.554829
TC0200001306.mm.2	Olfr1148	olfactory receptor 1148	chr2	+	Coding	87833041	87833985	-1.12967	0	0.338214	0		0.704715	-1.0216	0	0.90994	0		0.999797	-1.12642	0	0.908491	0		0.999554	-1.24557	0	0.459691	0		0.744984
TC0200001309.mm.2	Olfr1151	olfactory receptor 1151	chr2	+	Coding	87857177	87858103	1.36973	0	0.078227	0		0.370264	1.2447	0	0.32661	0		0.999797	-1.60151	0	0.00522397	1		0.99935	-1.45534	0	0.0286045	1		0.210913
TC0200001310.mm.2	Olfr1152	olfactory receptor 1152	chr2	+	Coding	87867993	87868925	1.40316	0	0.543853	0		0.833637	1.35472	0	0.794213	0		0.999797	-1.20224	0	0.436732	0		0.99935	-1.16074	0	0.663339	0		0.863224
TC0200001312.mm.2	Olfr1153	olfactory receptor 1153	chr2	+	Coding	87896177	87897133	1.21808	0	0.278614	0		0.654935	-1.56405	0	0.167449	0		0.999797	-1.33431	0	0.522925	0		0.99935	1.42781	0	0.0749851	0		0.332794
TC0200001313.mm.2	Olfr1158	olfactory receptor 1158	chr2	+	Coding	87990113	87991054	-1.31934	0	0.52447	0		0.822859	1.11209	0	0.683492	0		0.999797	1.20618	0	0.559099	0		0.99935	-1.21643	0	0.645103	0		0.854774
TC0200001314.mm.2	Olfr1161	olfactory receptor 1161	chr2	+	Coding	88024702	88025713	1.05801	0	0.880518	0		0.965762	1.41499	0	0.376383	0		0.999797	1.02781	0	0.618875	0		0.99935	-1.30122	0	0.804053	0		0.926002
TC0200001315.mm.2	Olfr1168	olfactory receptor 1168	chr2	+	Coding	88184879	88185817	-1.13733	0	0.546369	0		0.834303	1.01366	0	0.959926	0		0.999797	-1.17669	0	0.385372	0		0.99935	-1.35657	0	0.140888	0		0.446108
TC0200001317.mm.2	Olfr1176	olfactory receptor 1176	chr2	+	Coding	88339566	88340514	1.1113	0	0.781794	0		0.931958	1.12303	0	0.702452	0		0.999797	-1.27444	0	0.295194	0		0.99935	-1.28788	0	0.252158	0		0.576345
TC0200001318.mm.2	Olfr1178	olfactory receptor 1178	chr2	+	Coding	88391249	88392220	-1.07774	0	0.288015	0		0.664208	-1.03584	0	0.50958	0		0.999797	-1.15551	0	0.21654	0		0.99935	-1.20224	0	0.400415	0		0.706188
TC0200001319.mm.2	Olfr1183	olfactory receptor 1183	chr2	+	Coding	88461342	88462253	-1.74428	0	0.00496252	1		0.0764201	-1.1027	0	0.477971	0		0.999797	-1.00944	0	0.923962	0		0.999554	-1.59676	0	0.0240328	1		0.193922
TC0200001320.mm.2	Olfr1184	olfactory receptor 1184	chr2	+	Coding	88486734	88487669	1.44058	0	0.373106	0		0.731983	-1.06582	0	0.472485	0		0.999797	1.00204	0	0.724794	0		0.99935	1.53852	0	0.862097	0		0.951052
TC0200001322.mm.2	Olfr1186	olfactory receptor 1186	chr2	+	Coding	88525501	88526590	-1.21202	0	0.312773	0		0.684279	-1.21598	0	0.106914	0		0.999797	-1.33546	0	0.669988	0		0.99935	-1.3311	0	0.808757	0		0.928101
TC0200001323.mm.2	Olfr1188	olfactory receptor 1188	chr2	+	Coding	88559451	88560418	-1.07137	0	0.271864	0		0.647678	1.10312	0	0.696156	0		0.999797	-1.84918	0	0.112876	0		0.99935	-2.18545	1	0.0064494	1	Yes	0.0955849
TC0200001325.mm.2	Olfr1189	olfactory receptor 1189	chr2	+	Coding	88591806	88592726	-1.03933	0	0.652584	0		0.884517	-1.32494	0	0.5134	0		0.999797	-1.382	0	0.123081	0		0.99935	-1.08408	0	0.173998	0		0.490942
TC0200001329.mm.2	Olfr1193	olfactory receptor 1193	chr2	+	Coding	88677857	88678813	1.09842	0	0.878754	0		0.964826	-1.25096	0	0.954019	0		0.999797	-1.62383	0	0.414774	0		0.99935	-1.18176	0	0.36477	0		0.675626
TC0200001330.mm.2	Olfr1201	olfactory receptor 1201	chr2	+	Coding	88794384	88795307	1.12367	0	0.548198	0		0.835618	1.12301	0	0.333343	0		0.999797	-1.43523	0	0.20525	0		0.99935	-1.43439	0	0.108901	0		0.396012
TC0200001331.mm.2	Olfr1202	olfactory receptor 1202	chr2	+	Coding	88817173	88818102	-1.23293	0	0.142283	0		0.494142	1.01008	0	0.704997	0		0.999797	-1.04421	0	0.981863	0		0.999836	-1.30042	0	0.252003	0		0.576193
TC0200001332.mm.2	Olfr1205	olfactory receptor 1205	chr2	+	Coding	88829757	88832042	-1.0152	0	0.242489	0		0.618862	1.36015	0	0.706095	0		0.999797	-1.03673	0	0.448737	0		0.99935	-1.43155	0	0.421971	0		0.721623
TC0200001333.mm.2	Olfr1204	olfactory receptor 1204	chr2	+	Coding	88851952	88852881	1.04513	0	0.30889	0		0.681499	1.1194	0	0.679449	0		0.999797	-1.27191	0	0.708484	0		0.99935	-1.36229	0	0.291537	0		0.614802
TC0200001334.mm.2	Olfr1206	olfactory receptor 1206	chr2	+	Coding	88864603	88865535	1.02366	0	0.651058	0		0.883674	1.12526	0	0.730562	0		0.999797	1.06004	0	0.699405	0		0.99935	-1.037	0	0.681307	0		0.872506
TC0200001335.mm.2	Olfr1212	olfactory receptor 1212	chr2	+	Coding	88958468	88959403	1.02782	0	0.881835	0		0.966097	1.26862	0	0.363711	0		0.999797	-1.18546	0	0.735375	0		0.99935	-1.46319	0	0.174183	0		0.491104
TC0200001336.mm.2	Olfr1255	olfactory receptor 1255	chr2	+	Coding	89816328	89817260	1.22254	0	0.941645	0		0.983366	1.06798	0	0.743667	0		0.999797	-1.31447	0	0.418675	0		0.99935	-1.1483	0	0.293627	0		0.61735
TC0200001337.mm.2	Olfr1257	olfactory receptor 1257	chr2	+	Coding	89878444	89881809	1.12948	0	0.543858	0		0.833637	-1.26646	0	0.331561	0		0.999797	-1.0525	0	0.329844	0		0.99935	1.35909	0	0.185691	0		0.506872
TC0200001338.mm.2	Olfr1258	olfactory receptor 1258	chr2	+	Coding	89927319	89930746	-1.96995	0	0.00791991	1		0.100211	-1.36794	0	0.561406	0		0.999797	-1.47675	0	0.101629	0		0.99935	-2.12664	1	0.000878586	1	Yes	0.0307727
TC0200001339.mm.2	Olfr1260	olfactory receptor 1260	chr2	+	Multiple_Complex	89974709	89978712	1.15986	0	0.104347	0		0.427882	-1.25464	0	0.852481	0		0.999797	-1.01093	0	0.594355	0		0.99935	1.43948	0	0.187674	0		0.508639
TC0200001340.mm.2	Olfr1261	olfactory receptor 1261	chr2	+	Coding	89991238	89994395	-1.01097	0	0.970971	0		0.990057	-1.01206	0	0.969263	0		0.999797	-1.06351	0	0.718402	0		0.99935	-1.06237	0	0.716814	0		0.88949
TC0200001341.mm.2	Olfr1262	olfactory receptor 1262	chr2	+	Coding	90000145	90003370	-1.171	0	0.661314	0		0.888138	-1.10823	0	0.927119	0		0.999797	-1.2133	0	0.363842	0		0.99935	-1.28202	0	0.567802	0		0.810479
TC0200001342.mm.2	Olfr1263	olfactory receptor 1263	chr2	+	Coding	90014891	90015919	1.28553	0	0.458291	0		0.786011	-1.1544	0	0.874108	0		0.999797	-1.52936	0	0.194015	0		0.99935	-1.03055	0	0.456619	0		0.743062
TC0200001343.mm.2	Olfr1265	olfactory receptor 1265	chr2	+	Coding	90036921	90037850	-1.05948	0	0.809132	0		0.942743	-1.03429	0	0.740038	0		0.999797	1.0585	0	0.560072	0		0.99935	1.03333	0	0.990124	0		0.996767
TC0200001347.mm.2	Gm13769	predicted gene 13769	chr2	+	Coding	90322222	90325208	-1.72016	0	0.0907531	0		0.399533	-1.19795	0	0.519123	0		0.999797	-1.37426	0	0.334922	0		0.99935	-1.97332	0	0.0496024	1		0.272304
TC0200001348.mm.2	Olfr1274-ps	olfactory receptor 1274, pseudogene	chr2	+	Multiple_Complex	90400640	90401674	-1.27227	0	0.472063	0		0.7932	-1.03065	0	0.662478	0		0.999797	1.07505	0	0.562134	0		0.99935	-1.14827	0	0.098322	0		0.376267
TC0200001352.mm.2	Nup160	nucleoporin 160	chr2	+	Multiple_Complex	90677215	90736328	2.59836	1	0.0637232	0		0.331935	-1.01681	0	0.547989	0		0.999797	1.07721	0	0.835751	0		0.99935	2.84604	1	0.0136242	1	Yes	0.142842
TC0200001354.mm.2	Fnbp4	formin binding protein 4	chr2	+	Multiple_Complex	90745370	90781021	-1.04899	0	0.773226	0		0.930017	1.16132	0	0.880025	0		0.999797	1.47525	0	0.272917	0		0.99935	1.21099	0	0.498066	0		0.767819
TC0200001355.mm.2	Agbl2	ATP/GTP binding protein-like 2	chr2	+	Multiple_Complex	90782727	90834437	-1.46106	0	0.0585105	0		0.316976	-1.021	0	0.643034	0		0.999797	1.01623	0	0.871474	0		0.99935	-1.40815	0	0.174594	0		0.492003
TC0200001356.mm.2	Mtch2	mitochondrial carrier homolog 2 (C. elegans)	chr2	+	Multiple_Complex	90847155	90866810	2.59803	1	0.232712	0		0.608311	-1.11443	0	0.602362	0		0.999797	2.28067	1	0.846475	0		0.99935	6.60328	1	0.0690707	0		0.320387
TC0200001357.mm.2	C1qtnf4	C1q and tumor necrosis factor related protein 4	chr2	+	Coding	90885786	90890526	1.00843	0	0.574356	0		0.847171	-1.14569	0	0.679021	0		0.999797	-1.22306	0	0.181598	0		0.99935	-1.05861	0	0.68649	0		0.874295
TC0200001359.mm.2	Kbtbd4	kelch repeat and BTB (POZ) domain containing 4	chr2	+	Multiple_Complex	90904740	90911626	2.56885	1	0.00650446	1	Yes	0.0892695	1.30455	0	0.532449	0		0.999797	-2.08734	1	0.072217	0		0.99935	-1.06002	0	0.530688	0		0.788208
TC0200001362.mm.2	Celf1	CUGBP, Elav-like family member 1	chr2	+	Multiple_Complex	90940382	91019497	1.0315	0	0.79289	0		0.936177	1.08451	0	0.245014	0		0.999797	1.20035	0	0.422816	0		0.99935	1.14168	0	0.904505	0		0.966558
TC0200001365.mm.2	Rapsn	receptor-associated protein of the synapse	chr2	+	Multiple_Complex	91035620	91045729	1.11511	0	0.913833	0		0.97581	-1.1548	0	0.88297	0		0.999797	-1.46729	0	0.782556	0		0.99935	-1.13944	0	0.752896	0		0.90416
TC0200001366.mm.2	Psmc3	proteasome (prosome, macropain) 26S subunit, ATPase 3	chr2	+	Multiple_Complex	91054009	91066369	-1.33331	0	0.767972	0		0.927784	-1.12218	0	0.74998	0		0.999797	-1.17715	0	0.357593	0		0.99935	-1.39863	0	0.1382	0		0.441835
TC0200001368.mm.2	Spi1	spleen focus forming virus (SFFV) proviral integration oncogene	chr2	+	Multiple_Complex	91082390	91115757	-2.46143	1	0.44858	0		0.779312	1.21453	0	0.30577	0		0.999797	3.76416	1	0.0623827	0		0.99935	1.25914	0	0.850027	0		0.945492
TC0200001369.mm.2	Mybpc3	myosin binding protein C, cardiac	chr2	+	Coding	91118144	91136516	-1.50559	0	0.127407	0		0.469232	-1.00227	0	0.79539	0		0.999797	-1.10094	0	0.834156	0		0.99935	-1.65381	0	0.055269	0		0.286954
TC0200001371.mm.2	Acp2	acid phosphatase 2, lysosomal	chr2	+	Multiple_Complex	91202885	91214098	1.47332	0	0.125538	0		0.466093	-1.23713	0	0.972399	0		0.999797	1.05765	0	0.397043	0		0.99935	1.92777	0	0.0278674	1		0.208288
TC0200001374.mm.2	Pacsin3	protein kinase C and casein kinase substrate in neurons 3	chr2	+	Multiple_Complex	91255954	91264680	-1.24299	0	0.379151	0		0.736672	-1.09996	0	0.577476	0		0.999797	-1.13587	0	0.628106	0		0.99935	-1.28358	0	0.418692	0		0.718466
TC0200001375.mm.2	Arfgap2	ADP-ribosylation factor GTPase activating protein 2	chr2	+	Multiple_Complex	91264974	91277371	1.16734	0	0.580595	0		0.851379	1.26422	0	0.400738	0		0.999797	1.0521	0	0.586882	0		0.99935	-1.02936	0	0.80273	0		0.925405
TC0200001377.mm.2	Lrp4	low density lipoprotein receptor-related protein 4	chr2	+	Multiple_Complex	91457511	91513901	1.22952	0	0.145374	0		0.498638	1.11679	0	0.404144	0		0.999797	-1.1241	0	0.444425	0		0.99935	-1.02104	0	0.920897	0		0.971303
TC0200001378.mm.2	Ckap5; Snord67	cytoskeleton associated protein 5; small nucleolar RNA, C/D box 67	chr2	+	Multiple_Complex	91526762	91620665	-1.86042	0	0.203316	0		0.57705	-1.4498	0	0.29276	0		0.999797	1.5631	0	0.0536285	0		0.99935	1.2181	0	0.0828037	0		0.348475
TC0200001380.mm.2	Arhgap1	Rho GTPase activating protein 1	chr2	+	Multiple_Complex	91648429	91675962	1.10791	0	0.495569	0		0.805467	1.27776	0	0.765406	0		0.999797	1.29586	0	0.954724	0		0.999774	1.1236	0	0.657045	0		0.861126
TC0200001381.mm.2	Harbi1	harbinger transposase derived 1	chr2	+	Coding	91710852	91721566	1.10331	0	0.85582	0		0.957784	-1.00083	0	0.733133	0		0.999797	-1.07671	0	0.445777	0		0.99935	1.02555	0	0.359807	0		0.671983
TC0200001382.mm.2	Ambra1	autophagy/beclin 1 regulator 1	chr2	+	Multiple_Complex	91730134	91918849	3.29231	1	0.00165655	1	Yes	0.039427	1.52252	0	0.397711	0		0.999797	-1.27319	0	0.822148	0		0.99935	1.69841	0	0.0135023	1		0.141726
TC0200001392.mm.2	Chrm4	cholinergic receptor, muscarinic 4	chr2	+	Coding	91922189	91929829	1.03118	0	0.228705	0		0.604445	1.03689	0	0.78156	0		0.999797	-1.0482	0	0.343536	0		0.99935	-1.054	0	0.582658	0		0.819522
TC0200001393.mm.2	Gm9821	predicted gene 9821 [Source:MGI Symbol;Acc:MGI:3704208]	chr2	+	Coding	91945703	91947655	-1.0646	0	0.549108	0		0.836126	1.24956	0	0.234524	0		0.999797	1.03034	0	0.857231	0		0.99935	-1.29112	0	0.0618245	0		0.301864
TC0200001396.mm.2	Phf21a	PHD finger protein 21A	chr2	+	Multiple_Complex	92093117	92364666	-1.28937	0	0.594134	0		0.858603	1.8221	0	0.106243	0		0.999797	2.60524	1	0.30301	0		0.99935	1.10892	0	0.907814	0		0.967458
TC0200001411.mm.2	Pex16	peroxisomal biogenesis factor 16	chr2	+	Multiple_Complex	92374676	92381220	-1.33539	0	0.282596	0		0.658915	-1.10234	0	0.946104	0		0.999797	-1.06432	0	0.676747	0		0.99935	-1.28933	0	0.163234	0		0.476804
TC0200001412.mm.2	1700029I15Rik	RIKEN cDNA 1700029I15 gene	chr2	+	Coding	92382918	92385708	1.11097	0	0.0944949	0		0.407448	1.09722	0	0.28629	0		0.999797	1.20372	0	0.850144	0		0.99935	1.21881	0	0.391954	0		0.698701
TC0200001441.mm.2	Chst1	carbohydrate (keratan sulfate Gal-6) sulfotransferase 1	chr2	+	Coding	92599707	92615252	1.50874	0	0.9673	0		0.989155	1.64433	0	0.143162	0		0.999797	1.11144	0	0.369221	0		0.99935	1.01979	0	0.567156	0		0.809868
TC0200001445.mm.2	Syt13	synaptotagmin XIII	chr2	+	Coding	92915098	92956058	1.07654	0	0.595105	0		0.858894	1.12773	0	0.38239	0		0.999797	1.18816	0	0.129442	0		0.99935	1.13423	0	0.229753	0		0.554312
TC0200001448.mm.2	Trp53i11	transformation related protein 53 inducible protein 11	chr2	+	Multiple_Complex	93187548	93201759	-3.29463	1	0.00254529	1	Yes	0.0513359	1.19163	0	0.248699	0		0.999797	1.01987	0	0.689084	0		0.99935	-3.84951	1	0.0540507	0		0.283715
TC0200001453.mm.2	Gm10803	predicted gene 10803 [Source:MGI Symbol;Acc:MGI:3641754]	chr2	+	Coding	93560568	93564361	1.25833	0	0.255643	0		0.632021	1.40462	0	0.0596603	0		0.999797	-1.07176	0	0.290971	0		0.99935	-1.19637	0	0.0699002	0		0.3219
TC0200001455.mm.2	Alx4	aristaless-like homeobox 4	chr2	+	Coding	93642384	93681339	-1.056	0	0.640521	0		0.879265	1.10438	0	0.985318	0		0.999797	-1.191	0	0.4315	0		0.99935	-1.38897	0	0.213462	0		0.53788
TC0200001472.mm.2	Lrrc4c	leucine rich repeat containing 4C	chr2	+	Multiple_Complex	96318169	97631666	-1.92601	0	0.0010462	1		0.0297587	-1.71165	0	0.00394527	1		0.999797	1.12925	0	0.562468	0		0.99935	1.00357	0	0.912002	0		0.96862
TC0200001502.mm.2	Gm10801	predicted gene 10801 [Source:MGI Symbol;Acc:MGI:3641656]	chr2	+	Multiple_Complex	98662237	98666513	-14.0506	1	0.22782	0		0.603861	-97.8016	1	0.138003	0		0.999797	1.21041	0	0.763799	0		0.99935	8.42525	1	0.544599	0		0.796454
TC0200001513.mm.2	Rag2	recombination activating gene 2	chr2	+	Coding	101624718	101632529	-1.02368	0	0.390705	0		0.744907	1.0653	0	0.768309	0		0.999797	-1.03151	0	0.595539	0		0.99935	-1.12489	0	0.966261	0		0.987745
TC0200001514.mm.2	Traf6	TNF receptor-associated factor 6	chr2	+	Multiple_Complex	101678429	101702536	1.26993	0	0.177237	0		0.543533	1.03543	0	0.854031	0		0.999797	-1.07092	0	0.479107	0		0.99935	1.14525	0	0.391592	0		0.698315
TC0200001517.mm.2	Commd9	COMM domain containing 9	chr2	+	Multiple_Complex	101886247	101901646	2.17199	1	0.0317866	1	Yes	0.229135	-1.10773	0	0.556663	0		0.999797	1.25607	0	0.449541	0		0.99935	3.02208	1	0.00229711	1	Yes	0.053135
TC0200001523.mm.2	Pamr1	peptidase domain containing associated with muscle regeneration 1	chr2	+	Multiple_Complex	102550012	102643041	-1.47701	0	0.0488195	1		0.289772	-1.1496	0	0.431545	0		0.999797	1.12229	0	0.733763	0		0.99935	-1.1448	0	0.32789	0		0.644592
TC0200001524.mm.2	Slc1a2	solute carrier family 1 (glial high affinity glutamate transporter), member 2	chr2	+	Multiple_Complex	102658659	102790784	1.04649	0	0.972732	0		0.99053	1.035	0	0.926661	0		0.999797	1.10422	0	0.619371	0		0.99935	1.11648	0	0.579811	0		0.818472
TC0200001527.mm.2	Apip	APAF1 interacting protein	chr2	+	Multiple_Complex	103073675	103092649	-1.67689	0	0.0501751	0		0.292976	-1.31459	0	0.253379	0		0.999797	-1.16676	0	0.0968768	0		0.99935	-1.48831	0	0.0165055	1		0.158188
TC0200001532.mm.2	Elf5	E74-like factor 5	chr2	+	Multiple_Complex	103411688	103450989	1.04522	0	0.622342	0		0.871111	1.26576	0	0.125869	0		0.999797	-1.06035	0	0.349862	0		0.99935	-1.28408	0	0.0558292	0		0.288581
TC0200001535.mm.2	Abtb2	ankyrin repeat and BTB (POZ) domain containing 2	chr2	+	Multiple_Complex	103566310	103718423	2.64426	1	0.000442618	1	Yes	0.0172697	1.31231	0	0.270981	0		0.999797	-1.28408	0	0.152151	0		0.99935	1.56919	0	0.0654093	0		0.311557
TC0200001546.mm.2	Lmo2	LIM domain only 2	chr2	+	Multiple_Complex	103957986	103981878	1.17229	0	0.333471	0		0.702198	1.08148	0	0.485254	0		0.999797	-1.26879	0	0.0826795	0		0.99935	-1.17051	0	0.134826	0		0.436434
TC0200001547.mm.2	Fbxo3	F-box protein 3	chr2	+	Multiple_Complex	104027721	104063240	1.37892	0	0.407751	0		0.755802	1.2303	0	0.286286	0		0.999797	1.14501	0	0.730505	0		0.99935	1.28333	0	0.925539	0		0.972978
TC0200001550.mm.2	Gm10912	predicted gene 10912 [Source:MGI Symbol;Acc:MGI:3809094]; predicted gene 10912	chr2	+	Coding	104065797	104067486	-1.07363	0	0.476524	0		0.796454	-1.11503	0	0.125218	0		0.999797	-1.19893	0	0.353193	0		0.99935	-1.15441	0	0.956034	0		0.984086
TC0200001551.mm.2	Cd59b	CD59b antigen	chr2	+	Coding	104069805	104091190	1.6965	0	0.654163	0		0.885266	-1.34507	0	0.42181	0		0.999797	1.0093	0	0.962362	0		0.999836	2.30313	1	0.204608	0		0.529055
TC0200001552.mm.2	Cd59a	CD59a antigen	chr2	+	Multiple_Complex	104095801	104115410	2.42592	1	0.423886	0		0.765332	1.05564	0	0.365062	0		0.999797	1.00735	0	0.831573	0		0.99935	2.31496	1	0.145963	0		0.452247
TC0200001553.mm.2	A930018P22Rik	RIKEN cDNA A930018P22 gene	chr2	+	Coding	104122769	104124749	-1.40826	0	0.187715	0		0.559518	-1.14089	0	0.273068	0		0.999797	1.21316	0	0.902736	0		0.999554	-1.01747	0	0.904911	0		0.966591
TC0200001564.mm.2	Cstf3	cleavage stimulation factor, 3 pre-RNA, subunit 3; cleavage stimulation factor, 3' pre-RNA, subunit 3	chr2	+	Multiple_Complex	104590478	104665429	1.00319	0	0.714286	0		0.909277	1.37702	0	0.999242	0		0.999797	1.05896	0	0.817385	0		0.99935	-1.2962	0	0.891159	0		0.962868
TC0200001572.mm.2	Ccdc73	coiled-coil domain containing 73	chr2	+	Multiple_Complex	104867805	105017904	-1.36133	0	0.102208	0		0.423359	-1.04515	0	0.978899	0		0.999797	1.16411	0	0.378963	0		0.99935	-1.1189	0	0.39716	0		0.702521
TC0200001575.mm.2	Gm11060	predicted gene 11060 [Source:MGI Symbol;Acc:MGI:3779284]	chr2	+	Coding	105092018	105093760	-3.79372	1	0.0949173	0		0.408545	-1.1918	0	0.991174	0		0.999797	1.13087	0	0.614568	0		0.99935	-2.81481	1	0.0383694	1	Yes	0.242451
TC0200001576.mm.2	Wt1	Wilms tumor 1 homolog	chr2	+	Multiple_Complex	105126529	105173616	-1.17393	0	0.5029	0		0.810996	1.11802	0	0.986294	0		0.999797	1.64789	0	0.395836	0		0.99935	1.25555	0	0.866376	0		0.953119
TC0200001579.mm.2	Them7	thioesterase superfamily member 7	chr2	+	Multiple_Complex	105224320	105379860	-1.42355	0	0.366585	0		0.725654	-1.22121	0	0.719403	0		0.999797	1.14111	0	0.297221	0		0.99935	-1.02154	0	0.122145	0		0.416461
TC0200001583.mm.2	Pax6	paired box 6	chr2	+	Multiple_Complex	105668896	105697364	-1.33923	0	0.301558	0		0.676061	-1.40167	0	0.360149	0		0.999797	1.07194	0	0.634217	0		0.99935	1.12192	0	0.724754	0		0.892915
TC0200001586.mm.2	Immp1l	IMP1 inner mitochondrial membrane peptidase-like (S. cerevisiae)	chr2	+	Coding	105904638	105965558	1.18405	0	0.326214	0		0.696869	-1.7865	0	0.782324	0		0.999797	-1.99788	0	0.0366027	1		0.99935	1.05878	0	0.321802	0		0.64003
TC0200001591.mm.2	Dcdc5; BC048594	doublecortin domain containing 5; cDNA sequence BC048594	chr2	+	Multiple_Complex	106003067	106406151	-1.1209	0	0.517475	0		0.819093	1.00591	0	0.710966	0		0.999797	1.23731	0	0.139942	0		0.99935	1.09738	0	0.605714	0		0.834139
TC0200001597.mm.2	Mpped2	metallophosphoesterase domain containing 2	chr2	+	Multiple_Complex	106693269	106868360	1.0746	0	0.792526	0		0.936177	1.18341	0	0.374591	0		0.999797	-1.16095	0	0.107549	0		0.99935	-1.2785	0	0.0334631	1		0.228205
TC0200001608.mm.2	Kcna4	potassium voltage-gated channel, shaker-related subfamily, member 4	chr2	+	Multiple_Complex	107290589	107298504	1.18937	0	0.844992	0		0.95432	-1.00782	0	0.670874	0		0.999797	-1.68635	0	0.349534	0		0.99935	-1.40685	0	0.741874	0		0.900773
TC0200001620.mm.2	Kif18a	kinesin family member 18A	chr2	+	Multiple_Complex	109280738	109341747	1.01883	0	0.900994	0		0.971991	1.10707	0	0.741031	0		0.999797	-1.3966	0	0.0896401	0		0.99935	-1.51755	0	0.193721	0		0.515119
TC0200001624.mm.2	Bdnf	brain derived neurotrophic factor	chr2	+	Coding	109674700	109727043	1.04909	0	0.863792	0		0.960022	1.05488	0	0.835046	0		0.999797	-1.03875	0	0.849194	0		0.99935	-1.04449	0	0.849589	0		0.94542
TC0200001625.mm.2	Lin7c	lin-7 homolog C (C. elegans)	chr2	+	Multiple_Complex	109890853	109901003	1.33206	0	0.0715664	0		0.355198	-1.60142	0	0.267465	0		0.999797	1.1998	0	0.410959	0		0.99935	2.55938	1	0.00163674	1	Yes	0.0437298
TC0200001627.mm.2	Lgr4	leucine-rich repeat-containing G protein-coupled receptor 4	chr2	+	Multiple_Complex	109917647	110014257	4.49501	1	0.0187034	1	Yes	0.170653	1.71002	0	0.209254	0		0.999797	-1.01164	0	0.604531	0		0.99935	2.59837	1	0.0801483	0		0.343718
TC0200001628.mm.2	Ccdc34	coiled-coil domain containing 34	chr2	+	Multiple_Complex	110017817	110173360	-2.3785	1	0.000779244	1	Yes	0.0245445	-1.21989	0	0.401813	0		0.999797	1.71748	0	0.0432625	1		0.99935	-1.13525	0	0.228351	0		0.552069
TC0200001634.mm.2	Slc5a12	solute carrier family 5 (sodium/glucose cotransporter), member 12	chr2	+	Multiple_Complex	110597298	110649345	-1.13691	0	0.862635	0		0.959656	1.07513	0	0.325555	0		0.999797	-1.16013	0	0.422623	0		0.99935	-1.41806	0	0.118343	0		0.410485
TC0200001637.mm.2	Muc15	mucin 15	chr2	+	Multiple_Complex	110721340	110739527	1.05973	0	0.999435	0		0.999637	1.26446	0	0.325544	0		0.999797	-1.00863	0	0.670531	0		0.99935	-1.20348	0	0.169206	0		0.484013
TC0200001639.mm.2	Olfr1276	olfactory receptor 1276	chr2	+	Coding	111257117	111258055	1.11098	0	0.877117	0		0.964249	1.0516	0	0.478683	0		0.999797	1.01366	0	0.854642	0		0.99935	1.0709	0	0.461636	0		0.74617
TC0200001640.mm.2	Olfr1278	olfactory receptor 1278	chr2	+	Coding	111292270	111293211	1.05571	0	0.357324	0		0.71814	1.00223	0	0.544224	0		0.999797	-1.04218	0	0.781231	0		0.99935	1.01073	0	0.962254	0		0.985978
TC0200001641.mm.2	Olfr1279	olfactory receptor 1279	chr2	+	Coding	111306201	111307142	-1.10861	0	0.610114	0		0.866031	1.03626	0	0.952843	0		0.999797	1.05326	0	0.681942	0		0.99935	-1.09072	0	0.872528	0		0.955393
TC0200001642.mm.2	Olfr1280	olfactory receptor 1280	chr2	+	Coding	111315438	111316440	-1.25347	0	0.462192	0		0.787864	1.12587	0	0.949713	0		0.999797	1.29415	0	0.332014	0		0.99935	-1.09047	0	0.758137	0		0.906099
TC0200001643.mm.2	Olfr1281	olfactory receptor 1281	chr2	+	Coding	111328421	111329338	1.04446	0	0.413039	0		0.757963	-1.09659	0	0.879491	0		0.999797	1.02343	0	0.655688	0		0.99935	1.17217	0	0.272013	0		0.59541
TC0200001644.mm.2	Olfr1283	olfactory receptor 1283	chr2	+	Coding	111368591	111369616	-1.0209	0	0.967168	0		0.989128	1.30848	0	0.149904	0		0.999797	1.28917	0	0.137917	0		0.99935	-1.03619	0	0.993165	0		0.997527
TC0200001645.mm.2	Olfr1284	olfactory receptor 1284	chr2	+	Coding	111378967	111380030	1.30573	0	0.306386	0		0.67968	1.50432	0	0.195591	0		0.999797	-1.36144	0	0.276745	0		0.99935	-1.56849	0	0.174914	0		0.492003
TC0200001646.mm.2	Olfr1285	olfactory receptor 1285	chr2	+	Pseudogene	111408376	111409331	-1.10944	0	0.548459	0		0.835668	-1.04318	0	0.79128	0		0.999797	1.28715	0	0.124696	0		0.99935	1.21028	0	0.217537	0		0.541238
TC0200001647.mm.2	Olfr1287	olfactory receptor 1287	chr2	+	Coding	111449142	111450059	-1.44355	0	0.151125	0		0.507301	-1.35978	0	0.24053	0		0.999797	1.22501	0	0.0848419	0		0.99935	1.15392	0	0.14037	0		0.445115
TC0200001648.mm.2	Olfr1288	olfactory receptor 1288	chr2	+	Coding	111478786	111479724	1.20879	0	0.751509	0		0.923111	-1.28368	0	0.287369	0		0.999797	1.00143	0	0.487096	0		0.99935	1.55392	0	0.0513514	0		0.276764
TC0200001649.mm.2	Olfr1289	olfactory receptor 1289	chr2	+	Coding	111483349	111484363	1.05406	0	0.714868	0		0.90955	1.0176	0	0.860772	0		0.999797	-1.29854	0	0.251102	0		0.99935	-1.25362	0	0.332356	0		0.648444
TC0200001652.mm.2	Olfr1299; Olfr1300-ps1; Olfr1295	olfactory receptor 1299; olfactory receptor 1300, pseudogene 1; olfactory receptor 1295	chr2	+	Multiple_Complex	111661453	111705461	-1.72569	0	0.171138	0		0.53669	-1.06191	0	0.645645	0		0.999797	1.7525	0	0.418493	0		0.99935	1.07841	0	0.298005	0		0.621362
TC0200001654.mm.2	Olfr1301	olfactory receptor 1301	chr2	+	Coding	111754251	111755189	-1.39851	0	0.0263336	1		0.206411	1.25381	0	0.652934	0		0.999797	1.407	0	0.0237833	1		0.99935	-1.24625	0	0.691274	0		0.87665
TC0200001655.mm.2	Olfr1302	olfactory receptor 1302	chr2	+	Coding	111780313	111781260	-1.06332	0	0.746938	0		0.9216	1.07871	0	0.718417	0		0.999797	-1.17791	0	0.0865757	0		0.99935	-1.35108	0	0.0242223	1		0.194602
TC0200001659.mm.2	Olfr1317	olfactory receptor 1317	chr2	+	Coding	112141947	112142897	1.12385	0	0.731646	0		0.916043	1.3087	0	0.308548	0		0.999797	1.1451	0	0.240663	0		0.99935	-1.01693	0	0.859586	0		0.949682
TC0200001660.mm.2	Olfr1318	olfactory receptor 1318	chr2	+	Coding	112155898	112157007	-1.11091	0	0.679489	0		0.89633	-1.23403	0	0.672497	0		0.999797	1.06229	0	0.763717	0		0.99935	1.18002	0	0.756399	0		0.905435
TC0200001662.mm.2	Lpcat4	lysophosphatidylcholine acyltransferase 4	chr2	+	Multiple_Complex	112239468	112247111	-1.01576	0	0.961337	0		0.987801	-1.1455	0	0.718966	0		0.999797	1.13529	0	0.167186	0		0.99935	1.2803	0	0.272749	0		0.596129
TC0200001663.mm.2	Nop10	NOP10 ribonucleoprotein	chr2	+	Coding	112261926	112263269	1.00958	0	0.54865	0		0.835789	-1.03178	0	0.252613	0		0.999797	1.01165	0	0.927043	0		0.999554	1.05381	0	0.633383	0		0.84892
TC0200001664.mm.2	Katnbl1; Slc12a6	katanin p80 subunit B like 1; solute carrier family 12, member 6	chr2	+	Multiple_Complex	112265825	112414240	1.18862	0	0.774652	0		0.930114	1.27834	0	0.544997	0		0.999797	-1.12648	0	0.914604	0		0.999554	-1.21151	0	0.324995	0		0.642558
TC0200001674.mm.2	Emc7	ER membrane protein complex subunit 7	chr2	+	Multiple_Complex	112454997	112472162	1.38845	0	0.074989	0		0.362869	1.1627	0	0.331567	0		0.999797	-1.00439	0	0.985191	0		0.999836	1.18895	0	0.379641	0		0.689136
TC0200001675.mm.2	Aven	apoptosis, caspase activation inhibitor	chr2	+	Multiple_Complex	112492964	112634573	1.52511	0	0.0710926	0		0.353648	1.01782	0	0.821804	0		0.999797	-1.5211	0	0.140163	0		0.99935	-1.01515	0	0.542696	0		0.795137
TC0200001680.mm.2	Tmco5b	transmembrane and coiled-coil domains 5B	chr2	+	Multiple_Complex	113285732	113297190	-1.29588	0	0.212216	0		0.587442	1.23097	0	0.806833	0		0.999797	1.18351	0	0.840611	0		0.99935	-1.34785	0	0.406562	0		0.710371
TC0200001681.mm.2	Fmn1	formin 1	chr2	+	Multiple_Complex	113327736	113716767	1.19584	0	0.63274	0		0.874829	1.34901	0	0.359425	0		0.999797	1.1524	0	0.995881	0		0.999836	1.02156	0	0.656186	0		0.860779
TC0200001700.mm.2	BC052040	cDNA sequence BC052040	chr2	+	Multiple_Complex	115581716	115778768	-2.52714	1	0.0101763	1	Yes	0.116657	1.05594	0	0.598611	0		0.999797	1.41057	0	0.574183	0		0.99935	-1.89179	0	0.0109185	1		0.126279
TC0200001712.mm.2	Tmco5	transmembrane and coiled-coil domains 5	chr2	+	Multiple_Complex	116878691	116892500	-1.1902	0	0.0925074	0		0.402946	1.35013	0	0.159311	0		0.999797	-1.09253	0	0.853988	0		0.99935	-1.75563	0	0.00819027	1		0.107332
TC0200001716.mm.2	Spred1	sprouty protein with EVH-1 domain 1, related sequence	chr2	+	Multiple_Complex	117121071	117182279	1.40133	0	0.219876	0		0.596045	1.15765	0	0.376536	0		0.999797	-1.69171	0	0.160198	0		0.99935	-1.39754	0	0.284473	0		0.607651
TC0200001724.mm.2	Fam98b	family with sequence similarity 98, member B	chr2	+	Multiple_Complex	117249739	117271540	-1.0266	0	0.871369	0		0.962237	-1.29008	0	0.565725	0		0.999797	-2.55369	1	0.824058	0		0.99935	-2.03212	1	0.846566	0		0.944798
TC0200001729.mm.2	Thbs1	thrombospondin 1	chr2	+	Multiple_Complex	118111876	118127133	-1.17223	0	0.659534	0		0.887511	-3.33015	1	0.0581053	0		0.999797	1.42005	0	0.29184	0		0.99935	4.03418	1	0.0031189	1	Yes	0.0639476
TC0200001735.mm.2	Eif2ak4	eukaryotic translation initiation factor 2 alpha kinase 4	chr2	+	Multiple_Complex	118388617	118475234	-1.0799	0	0.47931	0		0.79785	1.16421	0	0.839535	0		0.999797	1.71661	0	0.188946	0		0.99935	1.36538	0	0.40266	0		0.707487
TC0200001741.mm.2	Bub1b	budding uninhibited by benzimidazoles 1 homolog, beta (S. cerevisiae)	chr2	+	Multiple_Complex	118598211	118641592	-1.1048	0	0.445122	0		0.777624	1.09393	0	0.875749	0		0.999797	1.35021	0	0.199843	0		0.99935	1.11719	0	0.482397	0		0.757794
TC0200001743.mm.2	Pak6	p21 protein (Cdc42/Rac)-activated kinase 6	chr2	+	Multiple_Complex	118663303	118698020	-1.13411	0	0.191271	0		0.563683	-1.44769	0	0.496439	0		0.999797	-1.09197	0	0.521219	0		0.99935	1.16898	0	0.984162	0		0.994236
TC0200001745.mm.2	5430417L22Rik; Inafm2; RP23-172B16.3	RIKEN cDNA 5430417L22 gene (5430417L22Rik), long non-coding RNA.; InaF motif containing 2 [Source:MGI Symbol;Acc:MGI:1915354]; RIKEN cDNA 5430417L22 gene; novel transcript (5430417L22Rik)	chr2	+	Multiple_Complex	118745758	118748810	-1.96125	0	0.0556197	0		0.30885	-1.37774	0	0.621319	0		0.999797	1.0539	0	0.638776	0		0.99935	-1.35072	0	0.284024	0		0.607204
TC0200001746.mm.2	Phgr1	proline/histidine/glycine-rich 1	chr2	+	Multiple_Complex	118772769	118778165	1.12386	0	0.697135	0		0.902621	1.18825	0	0.551511	0		0.999797	-1.0601	0	0.986949	0		0.999836	-1.12082	0	0.339118	0		0.653799
TC0200001747.mm.2	Disp2	dispatched homolog 2 (Drosophila)	chr2	+	Multiple_Complex	118779719	118811293	1.18786	0	0.222963	0		0.599045	1.07789	0	0.877878	0		0.999797	-1.11258	0	0.526788	0		0.99935	-1.00958	0	0.643837	0		0.854073
TC0200001748.mm.2	Knstrn	kinetochore-localized astrin/SPAG5 binding	chr2	+	Coding	118814003	118853957	-1.07476	0	0.790951	0		0.935491	1.12028	0	0.210331	0		0.999797	-1.05612	0	0.661284	0		0.99935	-1.27161	0	0.158729	0		0.470216
TC0200001749.mm.2	Ivd	isovaleryl coenzyme A dehydrogenase	chr2	+	Multiple_Complex	118861954	118882909	1.42258	0	0.521204	0		0.820782	-1.15681	0	0.419898	0		0.999797	1.24289	0	0.903902	0		0.999554	2.04537	1	0.130439	0		0.429602
TC0200001750.mm.2	Bahd1	bromo adjacent homology domain containing 1	chr2	+	Coding	118900377	118924528	1.32928	0	0.0951799	0		0.408665	1.28591	0	0.190173	0		0.999797	-1.00623	0	0.655836	0		0.99935	1.02732	0	0.970271	0		0.989511
TC0200001751.mm.2	Chst14	carbohydrate (N-acetylgalactosamine 4-0) sulfotransferase 14	chr2	+	Coding	118926496	118928585	-2.42988	1	0.0236342	1	Yes	0.195005	-1.28407	0	0.665597	0		0.999797	1.43358	0	0.412183	0		0.99935	-1.32	0	0.224049	0		0.547331
TC0200001756.mm.2	Rpusd2	RNA pseudouridylate synthase domain containing 2	chr2	+	Multiple_Complex	119034790	119042198	1.05186	0	0.463715	0		0.788881	1.21042	0	0.116568	0		0.999797	1.46221	0	0.0369295	1		0.99935	1.27066	0	0.184977	0		0.505861
TC0200001757.mm.2	Casc5	cancer susceptibility candidate 5	chr2	+	Multiple_Complex	119047119	119106481	-1.45736	0	0.246644	0		0.623092	-1.06666	0	0.840193	0		0.999797	1.49771	0	0.377191	0		0.99935	1.0962	0	0.926979	0		0.973446
TC0200001760.mm.2	Rad51	RAD51 homolog	chr2	+	Multiple_Complex	119112793	119147445	-1.02166	0	0.644612	0		0.880722	1.49441	0	0.14173	0		0.999797	-1.33942	0	0.668657	0		0.99935	-2.04498	1	0.133908	0		0.434851
TC0200001761.mm.2	Gchfr	GTP cyclohydrolase I feedback regulator	chr2	+	Coding	119167773	119172390	-1.08723	0	0.904618	0		0.973338	1.00928	0	0.728299	0		0.999797	1.18835	0	0.788334	0		0.99935	1.08295	0	0.465956	0		0.749273
TC0200001762.mm.2	Gm14137	predicted gene 14137	chr2	+	Coding	119174509	119177575	-1.1102	0	0.91518	0		0.976221	-1.11256	0	0.993942	0		0.999797	1.1015	0	0.817526	0		0.99935	1.10383	0	0.907002	0		0.967103
TC0200001764.mm.2	Zfyve19	zinc finger, FYVE domain containing 19	chr2	+	Multiple_Complex	119208617	119217050	-1.38721	0	0.236475	0		0.611706	-1.22619	0	0.493149	0		0.999797	1.01944	0	0.855095	0		0.99935	-1.10975	0	0.731813	0		0.89634
TC0200001765.mm.2	Spint1	serine protease inhibitor, Kunitz type 1	chr2	+	Multiple_Complex	119237360	119249527	-1.34307	0	0.680561	0		0.896526	-1.02753	0	0.430551	0		0.999797	1.17037	0	0.883698	0		0.99935	-1.11682	0	0.189893	0		0.51069
TC0200001767.mm.2	Vps18	vacuolar protein sorting 18 (yeast)	chr2	+	Multiple_Complex	119288740	119861226	1.55656	0	0.0229067	1		0.191423	-1.08714	0	0.823925	0		0.999797	1.00025	0	0.872654	0		0.99935	1.69262	0	0.0473542	1		0.265676
TC0200001769.mm.2	Dll4	delta-like 4 (Drosophila)	chr2	+	Multiple_Complex	119325784	119335962	1.20778	0	0.99631	0		0.998006	1.78519	0	0.397125	0		0.999797	1.33551	0	0.775629	0		0.99935	-1.10674	0	0.262586	0		0.587032
TC0200001770.mm.2	Chac1	ChaC, cation transport regulator 1	chr2	+	Coding	119351229	119354381	1.12553	0	0.72239	0		0.912472	-1.19264	0	0.344897	0		0.999797	-1.38183	0	0.212278	0		0.99935	-1.02942	0	0.975715	0		0.990977
TC0200001773.mm.2	Chp1	calcineurin-like EF hand protein 1	chr2	+	Multiple_Complex	119547697	119587027	1.14931	0	0.119949	0		0.45586	-1.15681	0	0.950242	0		0.999797	-1.06137	0	0.654451	0		0.99935	1.25266	0	0.226143	0		0.549346
TC0200001776.mm.2	Nusap1	nucleolar and spindle associated protein 1	chr2	+	Multiple_Complex	119618298	119651244	1.12542	0	0.888748	0		0.967997	1.14873	0	0.884083	0		0.999797	1.28934	0	0.479288	0		0.99935	1.26317	0	0.32655	0		0.643867
TC0200001779.mm.2	Rtf1	Rtf1, Paf1/RNA polymerase II complex component, homolog (S. cerevisiae)	chr2	+	Multiple_Complex	119675068	119735407	-1.25759	0	0.35436	0		0.716122	-1.22724	0	0.639851	0		0.999797	-1.04101	0	0.655031	0		0.99935	-1.06675	0	0.980964	0		0.99303
TC0200001780.mm.2	Itpka	inositol 1,4,5-trisphosphate 3-kinase A	chr2	+	Coding	119742337	119751263	-1.46836	0	0.0547914	0		0.306202	-1.24499	0	0.551868	0		0.999797	1.17082	0	0.338175	0		0.99935	-1.00734	0	0.620458	0		0.841964
TC0200001781.mm.2	Tyro3	TYRO3 protein tyrosine kinase 3	chr2	+	Multiple_Complex	119797733	119818104	-1.32112	0	0.0437514	1		0.274525	-1.30022	0	0.240081	0		0.999797	1.16339	0	0.144353	0		0.99935	1.14499	0	0.591775	0		0.825385
TC0200001782.mm.2	Mga	MAX gene associated	chr2	+	Multiple_Complex	119872551	119969581	6.1291	1	0.000590042	1	Yes	0.020699	-1.24704	0	0.849123	0		0.999797	1.05712	0	0.817547	0		0.99935	8.07978	1	0.000274466	1	Yes	0.0150489
TC0200001786.mm.2	Mapkbp1	mitogen-activated protein kinase binding protein 1	chr2	+	Multiple_Complex	119972699	120027408	1.31045	0	0.269896	0		0.645286	1.00897	0	0.600936	0		0.999797	-1.47362	0	0.159224	0		0.99935	-1.1346	0	0.39621	0		0.701712
TC0200001788.mm.2	Jmjd7; Pla2g4b; Gm28042	jumonji domain containing 7; phospholipase A2, group IVB (cytosolic); predicted gene, 28042	chr2	+	Multiple_Complex	120027483	120043033	1.12827	0	0.96633	0		0.98884	-1.19471	0	0.178524	0		0.999797	-1.17417	0	0.60722	0		0.99935	1.14801	0	0.364851	0		0.67572
TC0200001794.mm.2	Snap23	synaptosomal-associated protein 23	chr2	+	Multiple_Complex	120567671	120601255	1.27356	0	0.186917	0		0.55811	-1.00303	0	0.963348	0		0.999797	1.33966	0	0.380188	0		0.99935	1.7113	0	0.0354966	1		0.235295
TC0200001797.mm.2	Haus2	HAUS augmin-like complex, subunit 2	chr2	+	Coding	120609383	120621560	-1.33584	0	0.157931	0		0.516046	-1.02296	0	0.625941	0		0.999797	1.12806	0	0.305171	0		0.99935	-1.15761	0	0.946966	0		0.98195
TC0200001798.mm.2	Stard9	START domain containing 9	chr2	+	Multiple_Complex	120629126	120731897	-1.94571	0	0.0354808	1		0.244479	-1.08739	0	0.830618	0		0.999797	-1.10596	0	0.973323	0		0.999836	-1.97893	0	0.0563437	0		0.289555
TC0200001801.mm.2	Tmem62	transmembrane protein 62	chr2	+	Multiple_Complex	120977017	121007852	1.08868	0	0.728263	0		0.914691	-1.35379	0	0.441476	0		0.999797	-1.52571	0	0.57019	0		0.99935	-1.03519	0	0.580689	0		0.818726
TC0200001803.mm.2	Ccndbp1	cyclin D-type binding-protein 1	chr2	+	Multiple_Complex	121008403	121016912	1.48377	0	0.383842	0		0.740251	1.40985	0	0.481832	0		0.999797	-1.52672	0	0.453123	0		0.99935	-1.45066	0	0.561278	0		0.806245
TC0200001806.mm.2	Adal	adenosine deaminase-like	chr2	+	Multiple_Complex	121140428	121156680	1.17817	0	0.514896	0		0.817437	-1.15374	0	0.829355	0		0.999797	-1.00445	0	0.965524	0		0.999836	1.35328	0	0.413257	0		0.71398
TC0200001808.mm.2	Tubgcp4	tubulin, gamma complex associated protein 4	chr2	+	Multiple_Complex	121170654	121198770	2.03497	1	0.0123068	1	Yes	0.131261	1.2047	0	0.50889	0		0.999797	-1.16041	0	0.492295	0		0.99935	1.45569	0	0.151532	0		0.460295
TC0200001809.mm.2	Map1a	microtubule-associated protein 1 A	chr2	+	Multiple_Complex	121289600	121310832	-1.06168	0	0.440366	0		0.775088	1.05006	0	0.638362	0		0.999797	-1.01501	0	0.74592	0		0.99935	-1.13156	0	0.36137	0		0.673146
TC0200001810.mm.2	Ckmt1	creatine kinase, mitochondrial 1, ubiquitous	chr2	+	Multiple_Complex	121357714	121363737	1.30292	0	0.565346	0		0.843745	1.23446	0	0.750397	0		0.999797	1.09251	0	0.547993	0		0.99935	1.1531	0	0.393924	0		0.700025
TC0200001812.mm.2	Pdia3	protein disulfide isomerase associated 3	chr2	+	Multiple_Complex	121413775	121438687	1.03874	0	0.191961	0		0.564307	-1.18764	0	0.326746	0		0.999797	1.51242	0	0.714287	0		0.99935	1.8658	0	0.0160693	1		0.15586
TC0200001819.mm.2	Wdr76	WD repeat domain 76	chr2	+	Multiple_Complex	121506723	121544860	1.14399	0	0.224615	0		0.600856	1.20001	0	0.226507	0		0.999797	-1.47243	0	0.0282432	1		0.99935	-1.54453	0	0.0285358	1		0.210882
TC0200001826.mm.2	Casc4	cancer susceptibility candidate 4	chr2	+	Multiple_Complex	121866970	121936220	1.02727	0	0.627184	0		0.872649	1.10321	0	0.575431	0		0.999797	1.05459	0	0.328741	0		0.99935	-1.01834	0	0.95543	0		0.983984
TC0200001829.mm.2	Ctdspl2	CTD (carboxy-terminal domain, RNA polymerase II, polypeptide A) small phosphatase like 2	chr2	+	Multiple_Complex	121956001	122013642	1.74682	0	0.09079	0		0.399533	-1.05174	0	0.422797	0		0.999797	-1.02139	0	0.803882	0		0.99935	1.79873	0	0.0321466	1		0.223007
TC0200001836.mm.2	Eif3j2; Eif3j1	eukaryotic translation initiation factor 3, subunit J2; eukaryotic translation initiation factor 3, subunit J1	chr2	+	Multiple_Complex	122028546	122056598	1.12987	0	0.398562	0		0.749849	-1.39135	0	0.623061	0		0.999797	1.04747	0	0.936842	0		0.999554	1.64667	0	0.168995	0		0.483756
TC0200001838.mm.2	B2m	beta-2 microglobulin	chr2	+	Multiple_Complex	122147686	122153083	1.93937	0	0.150231	0		0.505657	1.6419	0	0.32752	0		0.999797	-1.36485	0	0.675803	0		0.99935	-1.15551	0	0.933943	0		0.976327
TC0200001839.mm.2	Trim69	tripartite motif-containing 69	chr2	+	Multiple_Complex	122160700	122179027	1.02715	0	0.660032	0		0.887511	-1.01425	0	0.82012	0		0.999797	1.06416	0	0.907786	0		0.999554	1.10863	0	0.921868	0		0.971479
TC0200001840.mm.2	4933406J08Rik	RIKEN cDNA 4933406J08 gene	chr2	+	Multiple_Complex	122186272	122206397	1.02516	0	0.548919	0		0.83606	1.18468	0	0.487033	0		0.999797	-1.37336	0	0.390711	0		0.99935	-1.58706	0	0.44484	0		0.735021
TC0200001843.mm.2	Sord	sorbitol dehydrogenase	chr2	+	Coding	122234749	122265340	1.16712	0	0.554996	0		0.838498	-1.0189	0	0.722469	0		0.999797	1.17615	0	0.956699	0		0.999774	1.39865	0	0.770137	0		0.910728
TC0200001846.mm.2	Duoxa2	dual oxidase maturation factor 2	chr2	+	Coding	122298900	122302885	1.04721	0	0.632658	0		0.874829	-1.05743	0	0.815028	0		0.999797	1.21972	0	0.201046	0		0.99935	1.35066	0	0.0585843	0		0.294793
TC0200001847.mm.2	Duox1	dual oxidase 1	chr2	+	Coding	122315672	122347972	-1.45615	0	0.0626476	0		0.329345	-1.11417	0	0.354515	0		0.999797	1.22396	0	0.384712	0		0.99935	-1.0678	0	0.861191	0		0.950405
TC0200001849.mm.2	Slc28a2	solute carrier family 28 (sodium-coupled nucleoside transporter), member 2	chr2	+	Multiple_Complex	122426477	122461137	-1.57945	0	0.0341363	1		0.239321	-1.3856	0	0.421374	0		0.999797	-2.5481	1	0.48638	0		0.99935	-2.90459	1	0.0421377	1	Yes	0.25337
TC0200001851.mm.2	Gm14085	predicted gene 14085	chr2	+	Multiple_Complex	122484941	122528040	-1.79402	0	0.100513	0		0.420217	-1.26358	0	0.45097	0		0.999797	1.33277	0	0.92529	0		0.999554	-1.06529	0	0.296565	0		0.620106
TC0200001853.mm.2	Spata5l1	spermatogenesis associated 5-like 1	chr2	+	Multiple_Complex	122630625	122636477	-1.34097	0	0.424287	0		0.765667	-1.05575	0	0.366299	0		0.999797	1.42953	0	0.0520468	0		0.99935	1.12548	0	0.710253	0		0.886857
TC0200001854.mm.2	AA467197; Mir147	expressed sequence AA467197; microRNA 147	chr2	+	Multiple_Complex	122636986	122641191	2.25304	1	0.0014584	1	Yes	0.0363063	1.24501	0	0.79207	0		0.999797	-1.50808	0	0.0232109	1		0.99935	1.19997	0	0.255958	0		0.580194
TC0200001858.mm.2	Bloc1s6	biogenesis of lysosomal organelles complex-1, subunit 6, pallidin	chr2	+	Multiple_Complex	122738503	122749487	-1.16633	0	0.345179	0		0.709547	-1.04567	0	0.791817	0		0.999797	1.707	0	0.00986306	1		0.99935	1.5304	0	0.0991708	0		0.377345
TC0200001859.mm.2	Sqrdl	sulfide quinone reductase-like (yeast)	chr2	+	Multiple_Complex	122765237	122809569	1.09767	0	0.971991	0		0.990275	-1.04931	0	0.532424	0		0.999797	-1.00795	0	0.837311	0		0.99935	1.14271	0	0.429756	0		0.725715
TC0200001866.mm.2	Sema6d	sema domain, transmembrane domain (TM), and cytoplasmic domain, (semaphorin) 6D	chr2	+	Multiple_Complex	124089969	124667770	2.83642	1	0.0192251	1	Yes	0.173754	1.41947	0	0.546724	0		0.999797	-1.24627	0	0.894967	0		0.999554	1.60336	0	0.0769758	0		0.337544
TC0200001874.mm.2	Slc24a5	solute carrier family 24, member 5	chr2	+	Multiple_Complex	125068124	125091794	-1.14598	0	0.749389	0		0.921986	-1.00509	0	0.486913	0		0.999797	1.11123	0	0.911776	0		0.999554	-1.02605	0	0.786597	0		0.917492
TC0200001878.mm.2	Ctxn2	cortexin 2	chr2	+	Coding	125136692	125147841	1.11238	0	0.522836	0		0.821745	1.40125	0	0.533914	0		0.999797	1.03583	0	0.953135	0		0.999554	-1.21612	0	0.939328	0		0.978779
TC0200001879.mm.2	Slc12a1	solute carrier family 12, member 1	chr2	+	Multiple_Complex	125152505	125230002	-1.15566	0	0.406869	0		0.755176	-1.10056	0	0.914115	0		0.999797	1.03841	0	0.264979	0		0.99935	-1.01123	0	0.68278	0		0.873178
TC0200001881.mm.2	Dut	deoxyuridine triphosphatase	chr2	+	Multiple_Complex	125247190	125259049	-1.13551	0	0.237187	0		0.612893	-1.00577	0	0.970542	0		0.999797	-1.05183	0	0.907267	0		0.999554	-1.18752	0	0.298512	0		0.621711
TC0200001884.mm.2	Gm9913	predicted gene 9913 [Source:MGI Symbol;Acc:MGI:3642395]	chr2	+	Coding	125505089	125507881	1.35625	0	0.310653	0		0.682576	1.26312	0	0.584503	0		0.999797	-1.12662	0	0.115539	0		0.99935	-1.04926	0	0.25424	0		0.578204
TC0200001886.mm.2	Eid1	EP300 interacting inhibitor of differentiation 1	chr2	+	Coding	125673095	125675643	-1.0198	0	0.73117	0		0.915945	1.39892	0	0.300999	0		0.999797	1.08946	0	0.71899	0		0.99935	-1.30948	0	0.293894	0		0.617427
TC0200001889.mm.2	Galk2	galactokinase 2	chr2	+	Multiple_Complex	125859109	125984299	-1.12515	0	0.747405	0		0.921681	-1.27601	0	0.332798	0		0.999797	-1.01533	0	0.494764	0		0.99935	1.11695	0	0.191142	0		0.512595
TC0200001894.mm.2	Fgf7	fibroblast growth factor 7	chr2	+	Multiple_Complex	126034658	126091185	-1.60744	0	0.0692319	0		0.348073	-1.30792	0	0.190675	0		0.999797	-1.03926	0	0.453416	0		0.99935	-1.27725	0	0.866219	0		0.952996
TC0200001895.mm.2	Dtwd1	DTW domain containing 1	chr2	+	Multiple_Complex	126152141	126165279	-1.21974	0	0.744574	0		0.920708	-1.0597	0	0.79607	0		0.999797	1.44547	0	0.13902	0		0.99935	1.25582	0	0.155669	0		0.465499
[truncated: 20,460 more rows]

## Sheet: Sig_genes
ID	Gene.Symbol	Description	Chromosome	Strand	Group	Start	Stop	Trspf/f-Ucp1-Cre+/-.ColdvRT.Fold.Change	FC>2	Trspf/f-Ucp1-Cre+/-.ColdvRT.P.val	P_Sig	Significant	Trspf/f-Ucp1-Cre+/-.ColdvRT.FDR.P.Val	Trspf/f.ColdvRT.Fold.Change	FC>2	Trspf/f.ColdvRT.P.val	P_Sig	Significant	Trspf/f.ColdvRT.FDR.P.Val	Cold.Trspf/f-Ucp1-Cre+/-vTrspf/f.Fold.Change	FC>2	Cold.Trspf/f-Ucp1-Cre+/-vTrspf/f.P.val	P_Sig	Significant	Cold.Trspf/f-Ucp1-Cre+/-vTrspf/f.FDR.P.Val	RT.Trspf/f-Ucp1-Cre+/-vTrspf/f.Fold.Change	FC>2	RT.Trspf/f-Ucp1-Cre+/-vTrspf/f.P.val	P_Sig	Significant	RT.Trspf/f-Ucp1-Cre+/-vTrspf/f.FDR.P.Val
[truncated: 13 more rows]
